# Supplementary material for: Genetic conversion of a split-drive into a full-drive element
Source: Nat Commun. 2023 Jan 12;14:191. doi: 10.1038/s41467-022-35044-4 (PMC9837192; doi:10.1038/s41467-022-35044-4)
Supplement: Supplementary file 3 — Source Data [file 41467_2022_35044_MOESM3_ESM.xlsx]

## Sheet: Fig.1b - fGD(vasa)_rawcounts 
	G0: WT/WT (F) x vHack/vHack (M)													G0: WT/WT (F) x vHack/vHack (M)
	F1: vHack/WT (F) x WT/WT (M)													F1: WT/WT F) x vHack/WT (M)
	F2:													F2:
	Vial	Sex	vHack	WT	Sex vHack	Sex progeny	% vHack (sex)	Conversion Rate (sex)	Total vHack	Total progeny	% vHack	Conversion Rate		Vial	Sex	vHack	WT	Sex vHack	Sex progeny	% vHack (sex)	Conversion Rate (sex)	Total vHack	Total progeny	% vHack	Conversion Rate
	1	M	23	6	23	29	79.3103	58.6207						1	M	9	6	9	15	60	20
		F	20	6	20	26	76.9231	53.8462	43	55	78.1818	56.3636			F	18	11	18	29	62.069	24.1379	27	44	61.3636	22.7273
	2	M	36	6	36	42	85.7143	71.4286						2	M	13	9	13	22	59.0909	18.1818
		F	25	3	25	28	89.2857	78.5714	61	70	87.1429	74.2857			F	11	15	11	26	42.3077	-15.3846	24	48	50	0
	3	M	28	15	28	43	65.1163	30.2326						3	M	12	5	12	17	70.5882	41.1765
		F	33	14	33	47	70.2128	40.4255	61	90	67.7778	35.5556			F	9	4	9	13	69.2308	38.4615	21	30	70	40
	4	M	24	8	24	32	75	50						4	M	15	8	15	23	65.2174	30.4348
		F	34	14	34	48	70.8333	41.6667	58	80	72.5	45			F	7	8	7	15	46.6667	-6.66667	22	38	57.8947	15.7895
	5	M	21	19	21	40	52.5	5						5	M	32	14	32	46	69.5652	39.1304
		F	25	6	25	31	80.6452	61.2903	46	71	64.7887	29.5775			F	14	8	14	22	63.6364	27.2727	46	68	67.6471	35.2941
	6	M	32	11	32	43	74.4186	48.8372						6	M	6	6	6	12	50	0
		F	37	14	37	51	72.549	45.098	69	94	73.4043	46.8085			F	8	3	8	11	72.7273	45.4545	14	23	60.8696	21.7391
	7	M	24	13	24	37	64.8649	29.7297						7	M	14	8	14	22	63.6364	27.2727
		F	32	11	32	43	74.4186	48.8372	56	80	70	40			F	14	9	14	23	60.8696	21.7391	28	45	62.2222	24.4444
	8	M	38	8	38	46	82.6087	65.2174						8	M	18	3	18	21	85.7143	71.4286
		F	37	9	37	46	80.4348	60.8696	75	92	81.5217	63.0435			F	7	4	7	11	63.6364	27.2727	25	32	78.125	56.25
	9	M	32	6	32	38	84.2105	68.4211						9	M	11	12	11	23	47.8261	-4.34783
		F	30	15	30	45	66.6667	33.3333	62	83	74.6988	49.3976			F	12	5	12	17	70.5882	41.1765	23	40	57.5	15
	10	M	14	6	14	20	70	40						10	M	9	12	9	21	42.8571	-14.2857
		F	23	8	23	31	74.1935	48.3871	37	51	72.549	45.098			F	9	7	9	16	56.25	12.5	18	37	48.6486	-2.7027
	11	M	14	17	14	31	45.1613	-9.67742						11	M	13	15	13	28	46.4286	-7.14286
		F	26	18	26	44	59.0909	18.1818	40	75	53.3333	6.66667			F	15	9	15	24	62.5	25	28	52	53.8462	7.69231
	12	M	15	6	15	21	71.4286	42.8571						12	M	12	11	12	23	52.1739	4.34783
		F	18	8	18	26	69.2308	38.4615	33	47	70.2128	40.4255			F	18	6	18	24	75	50	30	47	63.8298	27.6596
	13	M	22	5	22	27	81.4815	62.963						13	M	6	4	6	10	60	20
		F	27	6	27	33	81.8182	63.6364	49	60	81.6667	63.3333			F	5	3	5	8	62.5	25	11	18	61.1111	22.2222
	14	M	32	7	32	39	82.0513	64.1026						14	M	12	12	12	24	50	0
		F	29	10	29	39	74.359	48.7179	61	78	78.2051	56.4103			F	17	10	17	27	62.963	25.9259	29	51	56.8627	13.7255
	15	M	32	3	32	35	91.4286	82.8571						15	M	14	11	14	25	56	12
		F	31	8	31	39	79.4872	58.9744	63	74	85.1351	70.2703			F	13	12	13	25	52	4	27	50	54	8
	16	M	39	2	39	41	95.122	90.2439						16	M	12	12	12	24	50	0
		F	22	12	22	34	64.7059	29.4118	61	75	81.3333	62.6667			F	12	12	12	24	50	0	24	48	50	0
	17	M	34	9	34	43	79.0698	58.1395						17	M	19	9	19	28	67.8571	35.7143
		F	29	16	29	45	64.4444	28.8889	63	88	71.5909	43.1818			F	19	9	19	28	67.8571	35.7143	38	56	67.8571	35.7143
	18	M	18	2	18	20	90	80						18	M	12	4	12	16	75	50
		F	18	4	18	22	81.8182	63.6364	36	42	85.7143	71.4286			F	9	10	9	19	47.3684	-5.26316	21	35	60	20
	19	M	24	6	24	30	80	60						19	M	14	4	14	18	77.7778	55.5556
		F	29	12	29	41	70.7317	41.4634	53	71	74.6479	49.2958			F	5	7	5	12	41.6667	-16.6667	19	30	63.3333	26.6667
	20	M	34	11	34	45	75.5556	51.1111						20	M	8	9	8	17	47.0588	-5.88235
		F	33	7	33	40	82.5	65	67	85	78.8235	57.6471			F	14	6	14	20	70	40	22	37	59.4595	18.9189
	21	M	24	9	24	33	72.7273	45.4545						21	M	9	5	9	14	64.2857	28.5714
		F	24	2	24	26	92.3077	84.6154	48	59	81.3559	62.7119			F	8	9	8	17	47.0588	-5.88235	17	31	54.8387	9.67742
	22	M	30	10	30	40	75	50						22	M	12	14	12	26	46.1538	-7.69231
		F	50	12	50	62	80.6452	61.2903	80	102	78.4314	56.8627			F	21	12	21	33	63.6364	27.2727	33	59	55.9322	11.8644
	23	M	30	20	30	50	60	20						23	M	31	14	31	45	68.8889	37.7778
		F	36	12	36	48	75	50	66	98	67.3469	34.6939			F	24	16	24	40	60	20	55	85	64.7059	29.4118
	24	M	32	17	32	49	65.3061	30.6122						24	M	17	9	17	26	65.3846	30.7692
		F	35	10	35	45	77.7778	55.5556	67	94	71.2766	42.5532			F	15	8	15	23	65.2174	30.4348	32	49	65.3061	30.6122
	25	M	24	11	24	35	68.5714	37.1429						25	M	22	12	22	34	64.7059	29.4118
		F	21	10	21	31	67.7419	35.4839	45	66	68.1818	36.3636			F	25	12	25	37	67.5676	35.1351	47	71	66.1972	32.3944
	26	M	18	10	18	28	64.2857	28.5714						26	M	17	11	17	28	60.7143	21.4286
		F	19	12	19	31	61.2903	22.5806	37	59	62.7119	25.4237			F	9	8	9	17	52.9412	5.88235	26	45	57.7778	15.5556
	27	M	32	8	32	40	80	60						27	M	31	19	31	50	62	24
		F	42	16	42	58	72.4138	44.8276	74	98	75.5102	51.0204			F	33	16	33	49	67.3469	34.6939	64	99	64.6465	29.2929
	28	M	21	6	21	27	77.7778	55.5556						28	M	14	11	14	25	56	12
		F	22	5	22	27	81.4815	62.963	43	54	79.6296	59.2593			F	19	6	19	25	76	52	33	50	66	32
	29	M	19	7	19	26	73.0769	46.1538						29	M	21	19	21	40	52.5	5
		F	23	5	23	28	82.1429	64.2857	42	54	77.7778	55.5556			F	13	12	13	25	52	4	34	65	52.3077	4.61538
	30	M	18	8	18	26	69.2308	38.4615						30	M	12	9	12	21	57.1429	14.2857
		F	22	6	22	28	78.5714	57.1429	40	54	74.0741	48.1481			F	16	9	16	25	64	28	28	46	60.8696	21.7391
	31	M	24	4	24	28	85.7143	71.4286						31	M	17	12	17	29	58.6207	17.2414
		F	19	6	19	25	76	52	43	53	81.1321	62.2642			F	13	11	13	24	54.1667	8.33333	30	53	56.6038	13.2075
	32	M	16	7	16	23	69.5652	39.1304						32	M	16	5	16	21	76.1905	52.381
		F	15	7	15	22	68.1818	36.3636	31	45	68.8889	37.7778			F	15	8	15	23	65.2174	30.4348	31	44	70.4545	40.9091
	33	M	31	9	31	40	77.5	55						33	M	32	16	32	48	66.6667	33.3333
		F	22	11	22	33	66.6667	33.3333	53	73	72.6027	45.2055			F	27	19	27	46	58.6957	17.3913	59	94	62.766	25.5319
	34	M	28	6	28	34	82.3529	64.7059						34	M	12	13	12	25	48	-4
		F	19	8	19	27	70.3704	40.7407	47	61	77.0492	54.0984			F	15	6	15	21	71.4286	42.8571	27	46	58.6957	17.3913
	35	M	24	5	24	29	82.7586	65.5172						35	M	19	17	19	36	52.7778	5.55556
		F	24	4	24	28	85.7143	71.4286	48	57	84.2105	68.4211			F	26	19	26	45	57.7778	15.5556	45	81	55.5556	11.1111
	36	M	26	11	26	37	70.2703	40.5405						36	M	24	13	24	37	64.8649	29.7297
		F	23	10	23	33	69.697	39.3939	49	70	70	40			F	24	19	24	43	55.814	11.6279	48	80	60	20
	37	M	18	6	18	24	75	50
		F	19	4	19	23	82.6087	65.2174	37	47	78.7234	57.4468										TOTAL	1827	60.4785
	38	M	15	3	15	18	83.3333	66.6667															stdev	6.33104
		F	18	7	18	25	72	44	33	43	76.7442	53.4884
	39	M	27	8	27	35	77.1429	54.2857
		F	26	5	26	31	83.871	67.7419	53	66	80.303	60.6061
	40	M	18	10	18	28	64.2857	28.5714
		F	18	4	18	22	81.8182	63.6364	36	50	72	44
	41	M	21	3	21	24	87.5	75
		F	19	6	19	25	76	52	40	49	81.6327	63.2653
	42	M	13	6	13	19	68.4211	36.8421
		F	18	4	18	22	81.8182	63.6364	31	41	75.6098	51.2195
									TOTAL	2854	75.2005
										stdev	6.75583

## Sheet: Fig.1b - fGD(nos)_rawcounts
	G0: WT/WT (F) x nosHack/nosHack (M)													G0: WT/WT (F) x nosHack/nosHack (M)
	F1: nosHack/WT (F) x WT/WT (M)													F1: WT/WT (F ) x nosHack/WT (M)
	F2:													F2:
	Vial	Sex	nHack	WT	Sex nHack	Sex progeny	% nHack (sex)	Conversion Rate (sex)	Total nHack	Total progeny	% nHack	Conversion Rate		Vial	Sex	nHack	WT	Sex nHack	Sex progeny	% nHack (sex)	Conversion Rate (sex)	Total nHack	Total progeny	% nHack	Conversion Rate
	1	M	12	5	12	17	70.5882	41.1765						1	M	9	6	9	15	60	20
		F	17	3	17	20	85	70	29	37	78.3784	56.7568			F	13	7	13	20	65	30	22	35	62.8571	25.7143
	2	M	22	7	22	29	75.8621	51.7241						2	M	15	9	15	24	62.5	25
		F	24	11	24	35	68.5714	37.1429	46	64	71.875	43.75			F	17	9	17	26	65.3846	30.7692	32	50	64	28
	3	M	7	2	7	9	77.7778	55.5556						3	M	13	7	13	20	65	30
		F	8	3	8	11	72.7273	45.4545	15	20	75	50			F	11	9	11	20	55	10	24	40	60	20
	4	M	17	2	17	19	89.4737	78.9474						4	M	21	12	21	33	63.6364	27.2727
		F	19	7	19	26	73.0769	46.1538	36	45	80	60			F	14	9	14	23	60.8696	21.7391	35	56	62.5	25
	5	M	12	7	12	19	63.1579	26.3158						5	M	9	3	9	12	75	50
		F	14	8	14	22	63.6364	27.2727	26	41	63.4146	26.8293			F	14	12	14	26	53.8462	7.69231	23	38	60.5263	21.0526
	6	M	22	5	22	27	81.4815	62.963						6	M	7	5	7	12	58.3333	16.6667
		F	12	8	12	20	60	20	34	47	72.3404	44.6809			F	8	5	8	13	61.5385	23.0769	15	25	60	20
	7	M	17	5	17	22	77.2727	54.5455						7	M	21	12	21	33	63.6364	27.2727
		F	16	5	16	21	76.1905	52.381	33	43	76.7442	53.4884			F	25	11	25	36	69.4444	38.8889	46	69	66.6667	33.3333
	8	M	15	9	15	24	62.5	25						8	M	12	4	12	16	75	50
		F	14	4	14	18	77.7778	55.5556	29	42	69.0476	38.0952			F	12	6	12	18	66.6667	33.3333	24	34	70.5882	41.1765
	9	M	23	7	23	30	76.6667	53.3333						9	M	18	12	18	30	60	20
		F	22	12	22	34	64.7059	29.4118	45	64	70.3125	40.625			F	15	11	15	26	57.6923	15.3846	33	56	58.9286	17.8571
	10	M	25	13	25	38	65.7895	31.5789						10	M	24	7	24	31	77.4194	54.8387
		F	15	11	15	26	57.6923	15.3846	40	64	62.5	25			F	19	11	19	30	63.3333	26.6667	43	61	70.4918	40.9836
	11	M	21	7	21	28	75	50						11	M	12	14	12	26	46.1538	-7.69231
		F	30	3	30	33	90.9091	81.8182	51	61	83.6066	67.2131			F	16	12	16	28	57.1429	14.2857	28	54	51.8519	3.7037
	12	M	14	6	14	20	70	40						12	M	18	10	18	28	64.2857	28.5714
		F	17	7	17	24	70.8333	41.6667	31	44	70.4545	40.9091			F	15	8	15	23	65.2174	30.4348	33	51	64.7059	29.4118
	13	M	19	10	19	29	65.5172	31.0345						13	M	8	3	8	11	72.7273	45.4545
		F	12	5	12	17	70.5882	41.1765	31	46	67.3913	34.7826			F	7	5	7	12	58.3333	16.6667	15	23	65.2174	30.4348
	14	M	12	4	12	16	75	50						14	M	14	13	14	27	51.8519	3.7037
		F	14	4	14	18	77.7778	55.5556	26	34	76.4706	52.9412			F	16	14	16	30	53.3333	6.66667	30	57	52.6316	5.26316
	15	M	16	2	16	18	88.8889	77.7778						15	M	17	10	17	27	62.963	25.9259
		F	21	6	21	27	77.7778	55.5556	37	45	82.2222	64.4444			F	17	13	17	30	56.6667	13.3333	34	57	59.6491	19.2982
	16	M	25	5	25	30	83.3333	66.6667						16	M	21	12	21	33	63.6364	27.2727
		F	23	8	23	31	74.1935	48.3871	48	61	78.6885	57.377			F	25	10	25	35	71.4286	42.8571	46	68	67.6471	35.2941
	17	M	19	5	19	24	79.1667	58.3333						17	M	14	11	14	25	56	12
		F	19	6	19	25	76	52	38	49	77.551	55.102			F	16	9	16	25	64	28	30	50	60	20
	18	M	20	7	20	27	74.0741	48.1481						18	M	9	5	9	14	64.2857	28.5714
		F	14	2	14	16	87.5	75	34	43	79.0698	58.1395			F	9	5	9	14	64.2857	28.5714	18	28	64.2857	28.5714
	19	M	9	2	9	11	81.8182	63.6364						19	M	12	9	12	21	57.1429	14.2857
		F	6	3	6	9	66.6667	33.3333	15	20	75	50			F	11	7	11	18	61.1111	22.2222	23	39	58.9744	17.9487
	20	M	11	4	11	15	73.3333	46.6667						20	M	17	7	17	24	70.8333	41.6667
		F	9	6	9	15	60	20	20	30	66.6667	33.3333			F	12	11	12	23	52.1739	4.34783	29	47	61.7021	23.4043
	21	M	13	10	13	23	56.5217	13.0435						21	M	12	13	12	25	48	-4
		F	17	2	17	19	89.4737	78.9474	30	42	71.4286	42.8571			F	19	8	19	27	70.3704	40.7407	31	52	59.6154	19.2308
	22	M	21	7	21	28	75	50
		F	20	5	20	25	80	60	41	53	77.3585	54.717										TOTAL	990	62.04
	23	M	6	3	6	9	66.6667	33.3333															stdev	4.80728
		F	9	2	9	11	81.8182	63.6364	15	20	75	50
									TOTAL	1015	73.9357
										stdev	5.67892

## Sheet: Fig.1b - fGD vs sGD_Col
	spo11 F1-driving female x WT male					spo11 F1-driving male x WT female
	(v-III) sGD	(n-II) sGD	(v) fGD	(n) fGD		(v-III) sGD	(n-II) sGD	(v) fGD	(n) fGD
	80	65.67	78.18	78.38		52.38	82.35	61.36	62.86
	79.05	75	87.14	71.88		59.09	57.63	50	64
	75.34	84.09	67.78	75		68.75	52.38	70	60
	83.61	74.29	72.5	80		58.33	71.11	57.89	62.5
	80.95	80.77	64.79	63.41		71.43	56.25	67.65	60.53
	83.82	92.86	73.4	72.34		60	60.87	60.87	60
	82.04	77.27	70	76.74		52.38	70.49	62.22	66.67
	86.96	60.42	81.52	69.05		91.3	58.14	78.13	70.59
	84.29	63.33	74.7	70.31		60.61	82.61	57.5	58.93
	81.55	73.33	72.55	62.5		62.86	62.86	48.65	70.49
	89.6552	75	53.33	83.61		63.64	64.52	53.85	51.85
	96.1039	93.33	70.21	70.45		66.67	48.28	63.83	64.71
	86.6667	90.38	81.67	67.39		60.53	82.14	61.11	65.22
	84.3137	66.15	78.21	76.47		70	69.77	56.86	52.63
	77.7778	64.52	85.14	82.22		55	65	54	59.65
	95.3125	76.39	81.33	78.69		65.45	59.26	50	67.65
	85.1852	71.88	71.59	77.55		80.95	78.79	67.86	60
	98.0769	81.25	85.71	79.07		63.79	73.17	60	64.29
	86.2069	68.18	74.65	75		60.49	53.85	63.33	58.97
	82.8571	57.97	78.82	66.67		60.53	75.86	59.46	61.7
	86.2069	71.43	81.36	71.43		55.88	50	54.84	59.62
	80.95	65.52	78.43	77.36		53.85	66.04	55.93
	74.63	77.19	67.35	75		56.1404	55.56	64.71
	85	76.36	71.28			63.5135	60	65.31
	71.15	75.38	68.18			81.82	58.54	66.2
	72.73	82.93	62.71			57.14	77.78	57.78
	85.11	86.36	75.51			71.11	60.47	64.65
	83.72	88.89	79.63			64.71	73.68	66
	90.24		77.78			72.22		52.31
	96.3		74.07			68.97		60.87
	76.92		81.13			80		56.6
	93.48		68.89					70.45
	84.48		72.6					62.77
	100		77.05					58.7
	77.27		84.21					55.56
	76		70					60
	76		78.72
	77.78		76.74
	61.36		80.3
	81.58		72
	82.86		81.63
	63.04		75.61
	80
	79.0476
	75.3425
	83.6066
Mean	82.4906	75.5764	75.2	73.9357		64.8237	65.2643	60.4792	62.041
StDev	7.98128	9.64572	6.75578	5.67933		9.31332	10.1927	6.33144	4.80819

## Sheet: Fig.2a - Hack predictions
	GENERATION
	0		0.25	0.25	0.25	0.25	0.25	0.25	0.25	0.25	0.25	0.25	0.25	0.25	0.25	0.25	0.25	0.25	0.25	0.25	0.25	0.25	0.25	0.25	0.25	0.25	0.25	0.25	0.25	0.25	0.25	0.25	0.25	0.25	0.25	0.25	0.25	0.25	0.25	0.25	0.25	0.25	0.25	0.25	0.25	0.25	0.25	0.25	0.25
	1		0.39527	0.288256	0.315789	0.372694	0.407143	0.334495	0.382759	0.369565	0.336996	0.329787	0.301115	0.233083	0.343173	0.385455	0.247387	0.259516	0.355401	0.322344	0.382353	0.327273	0.37193	0.318182	0.425249	0.33564	0.364286	0.362963	0.348592	0.333333	0.348592	0.384615	0.294118	0.322344	0.343284	0.302239	0.327273	0.313869	0.434457	0.289855	0.383513	0.285199	0.314394	0.318681	0.29097	0.386525	0.326531	0.296992	0.422925
	2		0.581176	0.467136	0.435841	0.503597	0.554502	0.472019	0.507212	0.482838	0.534606	0.452214	0.422274	0.395238	0.510896	0.475113	0.329519	0.368664	0.45	0.458234	0.559719	0.511962	0.482185	0.454327	0.569048	0.507075	0.544186	0.476773	0.543735	0.488532	0.462585	0.538278	0.425926	0.452214	0.569652	0.419954	0.473193	0.47807	0.670762	0.451025	0.518047	0.465721	0.408163	0.467416	0.36902	0.504926	0.524017	0.310185	0.538636
	3		0.761246	0.70607	0.60339	0.612319	0.711806	0.67541	0.708475	0.622378	0.712375	0.548822	0.522807	0.531646	0.672727	0.666667	0.462295	0.532203	0.648084	0.596552	0.675	0.729825	0.635739	0.63	0.737589	0.626298	0.721311	0.586667	0.721212	0.630508	0.610108	0.634552	0.527473	0.71134	0.674194	0.574675	0.62013	0.650165	0.84	0.543624	0.737374	0.664452	0.598007	0.606272	0.544262	0.665517	0.724382	0.414384	0.775439
	4		0.902208	0.8125	0.779605	0.776786	0.872483	0.820189	0.830565	0.767081	0.834951	0.754045	0.708738	0.735202	0.848101	0.856678	0.62987	0.686667	0.822006	0.75	0.829508	0.865204	0.843854	0.773196	0.891089	0.790541	0.872483	0.777409	0.86875	0.782051	0.76129	0.835664	0.669967	0.864353	0.797468	0.709677	0.773163	0.762376	0.934426	0.712838	0.842105	0.836013	0.757377	0.731544	0.663333	0.83274	0.86859	0.63245	0.895082
	5		0.943396	0.944175	0.912833	0.876214	0.961832	0.906818	0.90566	0.892421	0.93128	0.90389	0.874372	0.890306	0.946988	0.939535	0.819372	0.820513	0.907143	0.879271	0.925581	0.935484	0.945368	0.929612	0.952381	0.909314	0.974057	0.897619	0.954762	0.943662	0.876168	0.951389	0.825666	0.951157	0.925234	0.8575	0.850123	0.892019	0.978208	0.929245	0.935323	0.926829	0.857482	0.90796	0.846715	0.904878	0.95338	0.755501	0.958042
	6		0.986207	0.98227	0.985612	0.937956	0.96463	0.977419	0.974729	0.944444	0.963636	0.96587	0.945946	0.965517	0.970297	0.987097	0.931596	0.940559	0.958991	0.963696	0.985507	0.974763	0.980456	0.955932	0.986667	0.97482	0.989547	0.95114	0.975439	0.993355	0.951768	0.961672	0.950331	0.986395	0.953737	0.95873	0.97351	0.968966	0.983607	0.96732	0.973333	0.980066	0.963816	0.961039	0.881657	0.975779	0.97931	0.903537	0.986799
	7		1	0.979866	0.982993	0.979866	0.996377	0.981538	0.987342	0.986301	0.9967	1	0.986207	0.990132	0.9875	0.99359	0.977778	0.976974	0.996914	0.98227	0.986441	0.996667	0.993333	0.980519	1	0.992908	0.996667	0.993671	0.996795	0.987261	0.990446	0.989865	0.986971	0.996656	0.989796	0.981132	0.996732	0.976119	0.993377	0.99	1	0.987138	0.980263	0.990228	0.974194	0.996855	0.993711	0.962264	1
	8		0.994565	0.997305	0.996904	0.991573	1	0.988372	0.997033	0.994652	1	1	1	0.997093	0.994135	1	0.991667	0.976331	1	1	0.997085	1	1	1	1	1	1	0.997067	1	0.991453	0.991549	0.994565	0.997118	1	0.997076	0.997199	0.994269	1	0.994236	0.997275	1	0.997151	0.99729	0.994638	1	1	1	0.980663	1
	9		1	0.994949	0.997455	1	1	1	1	0.995122	0.997475	1	1	0.995086	1	0.997717	1	0.997706	0.997696	1	0.99763	1	1	1	1	1	1	0.995181	1	1	1	1	0.997653	0.995086	1	0.994898	0.995238	1	0.997706	1	1	1	1	1	1	0.997636	0.99759	0.988426	1
	10		1	1	1	1	1	1	1	1	1	1	1	1	1	1	0.997396	0.997555	1	1	1	1	0.997436	0.997543	1	1	1	1	1	0.994859	1	1	1	0.992574	0.997481	1	1	1	1	1	1	1	1	1	1	1	1	0.997368	1
	11		1	1	1	1	1	1	1	1	1	1	1	1	1	1	1	1	1	0.996364	1	1	1	1	1	1	1	1	1	1	1	1	1	1	1	1	1	1	1	1	1	1	1	1	1	1	1	1	1
	12		1	1	1	1	1	1	1	1	1	1	1	1	1	1	1	1	1	1	1	1	1	1	1	1	1	1	1	1	1	1	1	1	1	1	1	1	1	1	1	1	1	1	1	1	1	1	1
	13		1	1	1	1	1	1	1	1	1	1	1	1	1	1	1	1	1	1	1	1	1	1	1	1	1	1	1	1	1	1	1	1	1	1	1	1	1	1	1	1	1	1	1	1	1	1	1
	14		1	1	1	1	1	1	1	1	1	1	1	1	1	1	1	1	1	1	1	1	1	1	1	1	1	1	1	1	1	1	1	1	1	1	1	1	1	1	1	1	1	1	1	1	1	1	1
	15		1	1	1	1	1	1	1	1	1	1	1	1	1	1	1	1	1	1	1	1	1	1	1	1	1	1	1	1	1	1	1	1	1	1	1	1	1	1	1	1	1	1	1	1	1	1	1
	16		1	1	1	1	1	1	1	1	1	1	1	1	1	1	1	1	1	1	1	1	1	1	1	1	1	1	1	1	1	1	1	1	1	1	1	1	1	1	1	1	1	1	1	1	1	1	1
	17		1	1	1	1	1	1	1	1	1	1	1	1	1	1	1	1	1	1	1	1	1	1	1	1	1	1	1	1	1	1	1	1	1	1	1	1	1	1	1	1	1	1	1	1	1	1	1
	18		1	1	1	1	1	1	1	1	1	1	1	1	1	1	1	1	1	1	1	1	1	1	1	1	1	1	1	1	1	1	1	1	1	1	1	1	1	1	1	1	1	1	1	1	1	1	1
	19		1	1	1	1	1	1	1	1	1	1	1	1	1	1	1	1	1	1	1	1	1	1	1	1	1	1	1	1	1	1	1	1	1	1	1	1	1	1	1	1	1	1	1	1	1	1	1
	20		1	1	1	1	1	1	1	1	1	1	1	1	1	1	1	1	1	1	1	1	1	1	1	1	1	1	1	1	1	1	1	1	1	1	1	1	1	1	1	1	1	1	1	1	1	1	1
[truncated: 54 more columns]

## Sheet: Fig.2a - sGD_CageT
Experiment	Genotype 1	Allelic Frequency 1 at seeding	Genotype 2	Allelic Frequency 2 at seeding
A	spo11, vC9	0.125	WT	0.875
Starting population size will be 120 flies (per bottle), so we will need the following numbers of flies for each type of experiment:
Experiment	Genotype 1		Genotype 2
	w-; E1/+; vC9/+		w-; +/+; +/+
	♀	♂	♀	♂
A1	15	15	45	45
A2	15	15	45	45
A3	15	15	45	45
GENERATION	♀						♀+♂ (%)						WT		POPULATION SIZE
0	E1;vCas9	E1	vCas9	WT	TOTAL (♀)		E1;vCas9	E1	vCas9	WT	TOTAL (♀+♂)		E1;vCas9	E1	vCas9	WT	TOTAL (♀+♂)
A1	15	0	0	45	60		30	0	0	90	120		25	0	0	75	100
A2	15	0	0	45	60		30	0	0	90	120		25	0	0	75	100
A3	15	0	0	45	60		30	0	0	90	120		25	0	0	75	100
	♂
	E1;vCas9	E1	vCas9	WT	TOTAL (♂)		♀	♂	Ratio M/F					dsRed	GFP	WT
A1	15	0	0	45	60				1					25	25	75
A2	15	0	0	45	60				1					25	25	75
A3	15	0	0	45	60				1					25	25	75
GENERATION	♀
1	E1;vCas9	E1	vCas9	WT	TOTAL (♀)		E1;vCas9	E1	vCas9	WT	TOTAL (♀+♂)		E1;vCas9	E1	vCas9	WT	TOTAL (♀+♂)
A1	19	22	4	65	110		42	55	10	131	238		17.6471	23.1092	4.20168	55.042	100
A2	45	32	7	69	153		91	60	18	137	306		29.7386	19.6078	5.88235	44.7712	100
A3	37	40	3	63	143		65	72	8	137	282		23.0496	25.5319	2.83688	48.5816	100
	♂
	E1;vCas9	E1	vCas9	WT	TOTAL (♂)		♀	♂	Ratio M/F					dsRed	GFP	WT
A1	23	33	6	66	128		0.462185	0.537815	1					40.7563	21.8487	55.042
A2	46	28	11	68	153		0.5	0.5	1					49.3464	35.6209	44.7712
A3	28	32	5	74	139		0.507092	0.492908	1					48.5816	25.8865	48.5816
GENERATION	♀
2	E1;vCas9	E1	vCas9	WT	TOTAL (♀)		E1;vCas9	E1	vCas9	WT	TOTAL (♀+♂)		E1;vCas9	E1	vCas9	WT	TOTAL (♀+♂)
A1	34	51	14	49	148		68	116	28	101	313		21.7252	37.0607	8.94569	32.2684	100
A2	39	66	19	60	184		79	128	40	150	397		19.8992	32.2418	10.0756	37.7834	100
A3	34	74	15	51	174		66	148	31	100	345		19.1304	42.8986	8.98551	28.9855	100
	♂
	E1;vCas9	E1	vCas9	WT	TOTAL (♂)		♀	♂	Ratio M/F					dsRed	GFP	WT
A1	34	65	14	52	165		0.472843	0.527157	1					58.7859	30.6709	32.2684
A2	40	62	21	90	213		0.463476	0.536524	1					52.1411	29.9748	37.7834
A3	32	74	16	49	171		0.504348	0.495652	1					62.029	28.1159	28.9855
GENERATION	♀
3	E1;vCas9	E1	vCas9	WT	TOTAL (♀)		E1;vCas9	E1	vCas9	WT	TOTAL (♀+♂)		E1;vCas9	E1	vCas9	WT	TOTAL (♀+♂)
A1	35	90	12	54	191		60	177	24	87	348		17.2414	50.8621	6.89655	25	100
A2	35	70	14	51	170		68	142	28	101	339		20.059	41.8879	8.25959	29.7935	100
A3	48	91	18	58	215		75	168	33	108	384		19.5312	43.75	8.59375	28.125	100
	♂
	E1;vCas9	E1	vCas9	WT	TOTAL (♂)		♀	♂	Ratio M/F					dsRed	GFP	WT
A1	25	87	12	33	157		0.548851	0.451149	1					68.1034	24.1379	25
A2	33	72	14	50	169		0.501475	0.498525	1					61.9469	28.3186	29.7935
A3	27	77	15	50	169		0.559896	0.440104	1					63.2812	28.125	28.125
GENERATION	♀
4	E1;vCas9	E1	vCas9	WT	TOTAL (♀)		E1;vCas9	E1	vCas9	WT	TOTAL (♀+♂)		E1;vCas9	E1	vCas9	WT	TOTAL (♀+♂)
A1	45	99	9	36	189		86	226	20	65	397		21.6625	56.927	5.03778	16.3728	100
A2	40	137	13	47	237		68	245	25	100	438		15.5251	55.9361	5.70776	22.8311	100
A3	40	112	16	54	222		92	211	30	104	437		21.0526	48.2838	6.86499	23.7986	100
	♂
	E1;vCas9	E1	vCas9	WT	TOTAL (♂)		♀	♂	Ratio M/F					dsRed	GFP	WT
A1	41	127	11	29	208		0.476071	0.523929	1					78.5894	26.7003	16.3728
A2	28	108	12	53	201		0.541096	0.458904	1					71.4612	21.2329	22.8311
A3	52	99	14	50	215		0.508009	0.491991	1					69.3364	27.9176	23.7986
GENERATION	♀
5	E1;vCas9	E1	vCas9	WT	TOTAL (♀)		E1;vCas9	E1	vCas9	WT	TOTAL (♀+♂)		E1;vCas9	E1	vCas9	WT	TOTAL (♀+♂)
A1	20	109	7	21	157		42	215	15	36	308		13.6364	69.8052	4.87013	11.6883	100
A2	29	124	7	23	183		61	230	11	56	358		17.0391	64.2458	3.07263	15.6425	100
A3	29	100	11	26	166		55	198	19	64	336		16.369	58.9286	5.65476	19.0476	100
	♂
	E1;vCas9	E1	vCas9	WT	TOTAL (♂)		♀	♂	Ratio M/F					dsRed	GFP	WT
A1	22	106	8	15	151		0.50974	0.49026	1					83.4416	18.5065	11.6883
A2	32	106	4	33	175		0.511173	0.488827	1					81.2849	20.1117	15.6425
A3	26	98	8	38	170		0.494048	0.505952	1					75.2976	22.0238	19.0476
GENERATION	♀
6	E1;vCas9	E1	vCas9	WT	TOTAL (♀)		E1;vCas9	E1	vCas9	WT	TOTAL (♀+♂)		E1;vCas9	E1	vCas9	WT	TOTAL (♀+♂)
A1	28	102	4	18	152		58	206	8	32	304		19.0789	67.7632	2.63158	10.5263	100
A2	27	94	3	23	147		49	204	8	48	309		15.8576	66.0194	2.589	15.534	100
A3	34	104	6	24	168		56	223	11	48	338		16.568	65.9763	3.25444	14.2012	100
	♂
	E1;vCas9	E1	vCas9	WT	TOTAL (♂)		♀	♂	Ratio M/F					dsRed	GFP	WT
A1	30	104	4	14	152		0.5	0.5	1					86.8421	21.7105	10.5263
A2	22	110	5	25	162		0.475728	0.524272	1					81.877	18.4466	15.534
A3	22	119	5	24	170		0.497041	0.502959	1					82.5444	19.8225	14.2012
GENERATION	♀
7	E1;vCas9	E1	vCas9	WT	TOTAL (♀)		E1;vCas9	E1	vCas9	WT	TOTAL (♀+♂)		E1;vCas9	E1	vCas9	WT	TOTAL (♀+♂)
A1	22	166	9	36	233		40	329	17	65	451		8.86918	72.949	3.7694	14.4124	100
A2	30	128	1	31	190		66	239	2	54	361		18.2825	66.205	0.554017	14.9584	100
A3	31	116	4	26	177		68	218	11	47	344		19.7674	63.3721	3.19767	13.6628	100
	♂
	E1;vCas9	E1	vCas9	WT	TOTAL (♂)		♀	♂	Ratio M/F					dsRed	GFP	WT
A1	18	163	8	29	218		0.51663	0.48337	1					81.8182	12.6386	14.4124
A2	36	111	1	23	171		0.526316	0.473684	1					84.4875	18.8366	14.9584
A3	37	102	7	21	167		0.514535	0.485465	1					83.1395	22.9651	13.6628
GENERATION	♀
8	E1;vCas9	E1	vCas9	WT	TOTAL (♀)		E1;vCas9	E1	vCas9	WT	TOTAL (♀+♂)		E1;vCas9	E1	vCas9	WT	TOTAL (♀+♂)
A1	13	121	7	33	174		22	243	11	63	339		6.48968	71.6814	3.24484	18.5841	100
A2	24	138	2	23	187		42	273	12	52	379		11.0818	72.0317	3.16623	13.7203	100
A3	43	152	6	39	240		90	320	11	67	488		18.4426	65.5738	2.2541	13.7295	100
	♂
	E1;vCas9	E1	vCas9	WT	TOTAL (♂)		♀	♂	Ratio M/F					dsRed	GFP	WT
A1	9	122	4	30	165		0.513274	0.486726	1					78.1711	9.73451	18.5841
A2	18	135	10	29	192		0.493404	0.506596	1					83.1135	14.248	13.7203
A3	47	168	5	28	248		0.491803	0.508197	1					84.0164	20.6967	13.7295
GENERATION	♀
9	E1;vCas9	E1	vCas9	WT	TOTAL (♀)		E1;vCas9	E1	vCas9	WT	TOTAL (♀+♂)		E1;vCas9	E1	vCas9	WT	TOTAL (♀+♂)
A1	17	165	0	48	230		34	333	2	98	467		7.28051	71.3062	0.428266	20.985	100
A2	27	110	6	35	178		46	239	10	66	361		12.7424	66.205	2.77008	18.2825	100
A3	24	119	2	27	172		39	230	3	61	333		11.7117	69.0691	0.900901	18.3183	100
	♂
	E1;vCas9	E1	vCas9	WT	TOTAL (♂)		♀	♂	Ratio M/F					dsRed	GFP	WT
A1	17	168	2	50	237		0.492505	0.507495	1					78.5867	7.70878	20.985
A2	19	129	4	31	183		0.493075	0.506925	1					78.9474	15.5125	18.2825
A3	15	111	1	34	161		0.516517	0.483483	1					80.7808	12.6126	18.3183
GENERATION	♀
10	E1;vCas9	E1	vCas9	WT	TOTAL (♀)		E1;vCas9	E1	vCas9	WT	TOTAL (♀+♂)		E1;vCas9	E1	vCas9	WT	TOTAL (♀+♂)
A1	8	127	2	36	173		12	251	5	77	345		3.47826	72.7536	1.44928	22.3188	100
A2	35	114	4	37	190		67	237	7	74	385		17.4026	61.5584	1.81818	19.2208	100
A3	14	121	1	23	159		30	231	2	37	300		10	77	0.666667	12.3333	100
	♂
	E1;vCas9	E1	vCas9	WT	TOTAL (♂)		♀	♂	Ratio M/F					dsRed	GFP	WT
A1	4	124	3	41	172		0.501449	0.498551	1					76.2319	4.92754	22.3188
A2	32	123	3	37	195		0.493506	0.506494	1					78.961	19.2208	19.2208
A3	16	110	1	14	141		0.53	0.47	1					87	10.6667	12.3333
GENERATION	♀
11	E1;vCas9	E1	vCas9	WT	TOTAL (♀)		E1;vCas9	E1	vCas9	WT	TOTAL (♀+♂)		E1;vCas9	E1	vCas9	WT	TOTAL (♀+♂)
A1	12	132	1	36	181		19	264	3	75	361		5.26316	73.1302	0.831025	20.7756	100
A2	22	93	1	30	146		50	189	2	64	305		16.3934	61.9672	0.655738	20.9836	100
A3	11	142	3	31	187		21	276	6	52	355		5.91549	77.7465	1.69014	14.6479	100
	♂
	E1;vCas9	E1	vCas9	WT	TOTAL (♂)		♀	♂	Ratio M/F					dsRed	GFP	WT
A1	7	132	2	39	180		0.501385	0.498615	1					78.3934	6.09418	20.7756
A2	28	96	1	34	159		0.478689	0.521311	1					78.3607	17.0492	20.9836
A3	10	134	3	21	168		0.526761	0.473239	1					83.662	7.60563	14.6479
GENERATION	♀
12	E1;vCas9	E1	vCas9	WT	TOTAL (♀)		E1;vCas9	E1	vCas9	WT	TOTAL (♀+♂)		E1;vCas9	E1	vCas9	WT	TOTAL (♀+♂)
A1	7	128	1	23	159		15	249	1	46	311		4.82315	80.0643	0.321543	14.791	100
A2	26	100	5	24	155		40	199	9	52	300		13.3333	66.3333	3	17.3333	100
A3	7	93	2	30	132		13	184	5	51	253		5.13834	72.7273	1.97628	20.1581	100
	♂
	E1;vCas9	E1	vCas9	WT	TOTAL (♂)		♀	♂	Ratio M/F					dsRed	GFP	WT
A1	8	121	0	23	152		0.511254	0.488746	1					84.8875	5.14469	14.791
A2	14	99	4	28	145		0.516667	0.483333	1					79.6667	16.3333	17.3333
A3	6	91	3	21	121		0.521739	0.478261	1					77.8656	7.11462	20.1581
GENERATION	♀
13	E1;vCas9	E1	vCas9	WT	TOTAL (♀)		E1;vCas9	E1	vCas9	WT	TOTAL (♀+♂)		E1;vCas9	E1	vCas9	WT	TOTAL (♀+♂)
A1	3	120	3	21	147		6	238	3	49	296		2.02703	80.4054	1.01351	16.5541	100
A2	1	97	0	23	121		4	188	0	56	248		1.6129	75.8065	0	22.5806	100
A3	5	135	1	36	177		9	271	6	64	350		2.57143	77.4286	1.71429	18.2857	100
	♂
	E1;vCas9	E1	vCas9	WT	TOTAL (♂)		♀	♂	Ratio M/F					dsRed	GFP	WT
A1	3	118	0	28	149		0.496622	0.503378	1					82.4324	3.04054	16.5541
A2	3	91	0	33	127		0.487903	0.512097	1					77.4194	1.6129	22.5806
A3	4	136	5	28	173		0.505714	0.494286	1					80	4.28571	18.2857
GENERATION	♀
14	E1;vCas9	E1	vCas9	WT	TOTAL (♀)		E1;vCas9	E1	vCas9	WT	TOTAL (♀+♂)		E1;vCas9	E1	vCas9	WT	TOTAL (♀+♂)
A1	2	132	3	23	160		4	257	4	48	313		1.27796	82.1086	1.27796	15.3355	100
A2	2	107	0	34	143		2	224	0	63	289		0.692042	77.5087	0	21.7993	100
A3	2	111	1	26	140		4	230	3	49	286		1.3986	80.4196	1.04895	17.1329	100
	♂
	E1;vCas9	E1	vCas9	WT	TOTAL (♂)		♀	♂	Ratio M/F					dsRed	GFP	WT
A1	2	125	1	25	153		0.511182	0.488818	1					83.3866	2.55591	15.3355
A2	0	117	0	29	146		0.49481	0.50519	1					78.2007	0.692042	21.7993
A3	2	119	2	23	146		0.48951	0.51049	1					81.8182	2.44755	17.1329
GENERATION	♀
15	E1;vCas9	E1	vCas9	WT	TOTAL (♀)		E1;vCas9	E1	vCas9	WT	TOTAL (♀+♂)		E1;vCas9	E1	vCas9	WT	TOTAL (♀+♂)
A1	1	131	0	20	152		2	259	0	41	302		0.662252	85.7616	0	13.5762	100
A2	0	129	0	40	169		0	276	0	77	353		0	78.187	0	21.813	100
A3	0	166	0	42	208		0	326	0	72	398		0	81.9095	0	18.0905	100
	♂
	E1;vCas9	E1	vCas9	WT	TOTAL (♂)		♀	♂	Ratio M/F					dsRed	GFP	WT
A1	1	128	0	21	150		0.503311	0.496689	1					86.4238	0.662252	13.5762
A2	0	147	0	37	184		0.478754	0.521246	1					78.187	0	21.813
A3	0	160	0	30	190		0.522613	0.477387	1					81.9095	0	18.0905
GENERATION	♀
16	E1;vCas9	E1	vCas9	WT	TOTAL (♀)		E1;vCas9	E1	vCas9	WT	TOTAL (♀+♂)		E1;vCas9	E1	vCas9	WT	TOTAL (♀+♂)
A1	1	179	0	22	202		1	359	0	49	409		0.244499	87.7751	0	11.9804	100
A2	0	122	0	27	149		0	268	0	46	314		0	85.3503	0	14.6497	100
A3	0	122	0	31	153		1	236	0	58	295		0.338983	80	0	19.661	100
	♂
	E1;vCas9	E1	vCas9	WT	TOTAL (♂)		♀	♂	Ratio M/F					dsRed	GFP	WT
A1	0	180	0	27	207		0.493888	0.506112	1					88.0196	0.244499	11.9804
A2	0	146	0	19	165		0.474522	0.525478	1					85.3503	0	14.6497
A3	1	114	0	27	142		0.518644	0.481356	1					80.339	0.338983	19.661
GENERATION	♀
17	E1;vCas9	E1	vCas9	WT	TOTAL (♀)		E1;vCas9	E1	vCas9	WT	TOTAL (♀+♂)		E1;vCas9	E1	vCas9	WT	TOTAL (♀+♂)
A1	0	141	0	19	160		0	275	0	36	311		0	88.4244	0	11.5756	100
A2	0	162	0	27	189		0	310	0	44	354		0	87.5706	0	12.4294	100
A3	0	115	0	35	150		0	238	0	59	297		0	80.1347	0	19.8653	100
	♂
	E1;vCas9	E1	vCas9	WT	TOTAL (♂)		♀	♂	Ratio M/F					dsRed	GFP	WT
A1	0	134	0	17	151		0.514469	0.485531	1					88.4244	0	11.5756
A2	0	148	0	17	165		0.533898	0.466102	1					87.5706	0	12.4294
A3	0	123	0	24	147		0.505051	0.494949	1					80.1347	0	19.8653
GENERATION	♀
18	E1;vCas9	E1	vCas9	WT	TOTAL (♀)		E1;vCas9	E1	vCas9	WT	TOTAL (♀+♂)		E1;vCas9	E1	vCas9	WT	TOTAL (♀+♂)
A1	0	153	0	26	179		0	290	0	41	331		0	87.6133	0	12.3867	100
A2	0	161	0	20	181		0	293	0	28	321		0	91.2773	0	8.72274	100
A3	0	162	0	44	206		0	313	0	81	394		0	79.4416	0	20.5584	100
	♂
	E1;vCas9	E1	vCas9	WT	TOTAL (♂)		♀	♂	Ratio M/F					dsRed	GFP	WT
A1	0	137	0	15	152		0.540785	0.459215	1					87.6133	0	12.3867
A2	0	132	0	8	140		0.563863	0.436137	1					91.2773	0	8.72274
A3	0	151	0	37	188		0.522843	0.477157	1					79.4416	0	20.5584
GENERATION	♀
19	E1;vCas9	E1	vCas9	WT	TOTAL (♀)		E1;vCas9	E1	vCas9	WT	TOTAL (♀+♂)		E1;vCas9	E1	vCas9	WT	TOTAL (♀+♂)
A1	0	134	0	18	152		0	258	0	35	293		0	88.0546	0	11.9454	100
A2	0	127	0	9	136		0	241	0	24	265		0	90.9434	0	9.0566	100
A3	0	132	0	29	161		0	263	0	61	324		0	81.1728	0	18.8272	100
	♂
	E1;vCas9	E1	vCas9	WT	TOTAL (♂)		♀	♂	Ratio M/F					dsRed	GFP	WT
A1	0	124	0	17	141		0.518771	0.481229	1					88.0546	0	11.9454
A2	0	114	0	15	129		0.513208	0.486792	1					90.9434	0	9.0566
A3	0	131	0	32	163		0.496914	0.503086	1					81.1728	0	18.8272
GENERATION	♀
20	E1;vCas9	E1	vCas9	WT	TOTAL (♀)		E1;vCas9	E1	vCas9	WT	TOTAL (♀+♂)		E1;vCas9	E1	vCas9	WT	TOTAL (♀+♂)
A1	0	143	0	23	166		0	292	0	42	334		0	87.4251	0	12.5749	100
A2	0	160	0	18	178		0	318	0	34	352		0	90.3409	0	9.65909	100
A3	0	160	0	38	198		0	310	0	65	375		0	82.6667	0	17.3333	100
	♂
	E1;vCas9	E1	vCas9	WT	TOTAL (♂)		♀	♂	Ratio M/F					dsRed	GFP	WT
A1	0	149	0	19	168		0.497006	0.502994	1					87.4251	0	12.5749
A2	0	158	0	16	174		0.505682	0.494318	1					90.3409	0	9.65909
A3	0	150	0	27	177		0.528	0.472	1					82.6667	0	17.3333

## Sheet: Fig.2a - fGD_CageT
Experiment	Genotype 1	Allelic Frequency 1 at seeding	Genotype 2	Allelic Frequency 2 at seeding
A	spo11vC9	0.125	WT	0.875
Starting population size will be 120 flies (per bottle), so we will need the following numbers of flies for each type of experiment:
Experiment	Genotype 1		Genotype 2
	w-; E1vC9/+		w-; +/+
	♀	♂	♀	♂
A1	15	15	45	45
A2	15	15	45	45
A3	15	15	45	45
GENERATION	♀						♀+♂ (%)						WT		POPULATION SIZE
0	E1;vCas9	E1	vCas9	WT	TOTAL (♀)		E1;vCas9	E1	vCas9	WT	TOTAL (♀+♂)		E1;vCas9	E1	vCas9	WT	TOTAL (♀+♂)
A1	15	0	0	45	60		30	0	0	90	120		25	0	0	75	100
A2	15	0	0	45	60		30	0	0	90	120		25	0	0	75	100
A3	15	0	0	45	60		30	0	0	90	120		25	0	0	75	100
	♂															G4
	E1;vCas9	E1	vCas9	WT	TOTAL (♂)		♀	♂	Ratio M/F
A1	15	0	0	45	60				1
A2	15	0	0	45	60				1
A3	15	0	0	45	60				1
GENERATION	♀
1	E1;vCas9	E1	vCas9	WT	TOTAL (♀)		E1;vCas9	E1	vCas9	WT	TOTAL (♀+♂)		E1;vCas9	E1	vCas9	WT	TOTAL (♀+♂)
A1	75			73	148		138	0	0	139	277		49.8195	0	0	50.1805	100
A2	72			73	145		142	0	0	126	268		52.9851	0	0	47.0149	100
A3	59			83	142		108	0	0	168	276		39.1304	0	0	60.8696	100
	♂
	E1;vCas9	E1	vCas9	WT	TOTAL (♂)		♀	♂	Ratio M/F
A1	63			66	129		0.534296	0.465704	0.871622
A2	70			53	123		0.541045	0.458955	0.848276
A3	49			85	134		0.514493	0.485507	0.943662
GENERATION	♀
2	E1;vCas9	E1	vCas9	WT	TOTAL (♀)		E1;vCas9	E1	vCas9	WT	TOTAL (♀+♂)		E1;vCas9	E1	vCas9	WT	TOTAL (♀+♂)
A1	103			93	196		187	0	0	179	366		51.0929	0	0	48.9071	100
A2	177			75	252		313	0	0	164	477		65.6184	0	0	34.3816	100
A3	102			132	234		202	0	0	241	443		45.5982	0	0	54.4018	100
	♂
	E1;vCas9	E1	vCas9	WT	TOTAL (♂)		♀	♂	Ratio M/F
A1	84			86	170		0.535519	0.464481	0.867347
A2	136			89	225		0.528302	0.471698	0.892857
A3	100			109	209		0.528217	0.471783	0.893162
GENERATION	♀
3	E1;vCas9	E1	vCas9	WT	TOTAL (♀)		E1;vCas9	E1	vCas9	WT	TOTAL (♀+♂)		E1;vCas9	E1	vCas9	WT	TOTAL (♀+♂)
A1	95			66	161		177	0	0	136	313		56.5495	0	0	43.4505	100
A2	106			45	151		199	0	0	104	303		65.6766	0	0	34.3234	100
A3	71			67	138		137	0	0	127	264		51.8939	0	0	48.1061	100
	♂
	E1;vCas9	E1	vCas9	WT	TOTAL (♂)		♀	♂	Ratio M/F
A1	82			70	152		0.514377	0.485623	0.944099
A2	93			59	152		0.49835	0.50165	1.00662
A3	66			60	126		0.522727	0.477273	0.913043
GENERATION	♀
4	E1;vCas9	E1	vCas9	WT	TOTAL (♀)		E1;vCas9	E1	vCas9	WT	TOTAL (♀+♂)		E1;vCas9	E1	vCas9	WT	TOTAL (♀+♂)
A1	98			79	177		176	0	0	149	325		54.1538	0	0	45.8462	100
A2	115			52	167		230	0	0	108	338		68.0473	0	0	31.9527	100
A3	72			58	130		143	0	0	115	258		55.4264	0	0	44.5736	100
	♂
	E1;vCas9	E1	vCas9	WT	TOTAL (♂)		♀	♂	Ratio M/F
A1	78			70	148		0.544615	0.455385	0.836158
A2	115			56	171		0.494083	0.505917	1.02395
A3	71			57	128		0.503876	0.496124	0.984615
GENERATION	♀
5	E1;vCas9	E1	vCas9	WT	TOTAL (♀)		E1;vCas9	E1	vCas9	WT	TOTAL (♀+♂)		E1;vCas9	E1	vCas9	WT	TOTAL (♀+♂)
A1	121			101	222		218	0	0	232	450		48.4444	0	0	51.5556	100
A2	134			74	208		246	0	0	150	396		62.1212	0	0	37.8788	100
A3	112			80	192		235	0	0	168	403		58.3127	0	0	41.6873	100
	♂
	E1;vCas9	E1	vCas9	WT	TOTAL (♂)		♀	♂	Ratio M/F
A1	97			131	228		0.493333	0.506667	1.02703
A2	112			76	188		0.525253	0.474747	0.903846
A3	123			88	211		0.476427	0.523573	1.09896
GENERATION	♀
6	E1;vCas9	E1	vCas9	WT	TOTAL (♀)		E1;vCas9	E1	vCas9	WT	TOTAL (♀+♂)		E1;vCas9	E1	vCas9	WT	TOTAL (♀+♂)
A1	76			72	148		140	0	0	142	282		49.6454	0	0	50.3546	100
A2	135			58	193		245	0	0	109	354		69.209	0	0	30.791	100
A3	80			50	130		154	0	0	97	251		61.3546	0	0	38.6454	100
	♂
	E1;vCas9	E1	vCas9	WT	TOTAL (♂)		♀	♂	Ratio M/F
A1	64			70	134		0.524823	0.475177	0.905405
A2	110			51	161		0.545198	0.454802	0.834197
A3	74			47	121		0.517928	0.482072	0.930769
GENERATION	♀
7	E1;vCas9	E1	vCas9	WT	TOTAL (♀)		E1;vCas9	E1	vCas9	WT	TOTAL (♀+♂)		E1;vCas9	E1	vCas9	WT	TOTAL (♀+♂)
A1	80			72	152		159	0	0	141	300		53	0	0	47	100
A2	113			50	163		215	0	0	106	321		66.9782	0	0	33.0218	100
A3	97			52	149		182	0	0	105	287		63.4146	0	0	36.5854	100
	♂
	E1;vCas9	E1	vCas9	WT	TOTAL (♂)		♀	♂	Ratio M/F
A1	79			69	148		0.506667	0.493333	0.973684
A2	102			56	158		0.507788	0.492212	0.969325
A3	85			53	138		0.519164	0.480836	0.926174
GENERATION	♀
8	E1;vCas9	E1	vCas9	WT	TOTAL (♀)		E1;vCas9	E1	vCas9	WT	TOTAL (♀+♂)		E1;vCas9	E1	vCas9	WT	TOTAL (♀+♂)
A1	108			79	187		210	0	0	155	365		57.5342	0	0	42.4658	100
A2	121			66	187		249	0	0	121	370		67.2973	0	0	32.7027	100
A3	119			48	167		232	0	0	93	325		71.3846	0	0	28.6154	100
	♂
	E1;vCas9	E1	vCas9	WT	TOTAL (♂)		♀	♂	Ratio M/F
A1	102			76	178		0.512329	0.487671	0.951872
A2	128			55	183		0.505405	0.494595	0.97861
A3	113			45	158		0.513846	0.486154	0.946108
GENERATION	♀
9	E1;vCas9	E1	vCas9	WT	TOTAL (♀)		E1;vCas9	E1	vCas9	WT	TOTAL (♀+♂)		E1;vCas9	E1	vCas9	WT	TOTAL (♀+♂)
A1	126			85	211		251	0	0	142	393		63.8677	0	0	36.1323	100
A2	159			63	222		294	0	0	119	413		71.1864	0	0	28.8136	100
A3	171			69	240		332	0	0	126	458		72.4891	0	0	27.5109	100
	♂
	E1;vCas9	E1	vCas9	WT	TOTAL (♂)		♀	♂	Ratio M/F
A1	125			57	182		0.536896	0.463104	0.862559
A2	135			56	191		0.53753	0.46247	0.86036
A3	161			57	218		0.524017	0.475983	0.908333
GENERATION	♀
10	E1;vCas9	E1	vCas9	WT	TOTAL (♀)		E1;vCas9	E1	vCas9	WT	TOTAL (♀+♂)		E1;vCas9	E1	vCas9	WT	TOTAL (♀+♂)
A1	160			79	239		316	0	0	142	458		68.9956	0	0	31.0044	100
A2	148			48	196		279	0	0	95	374		74.5989	0	0	25.4011	100
A3	150			39	189		265	0	0	101	366		72.4044	0	0	27.5956	100
	♂
	E1;vCas9	E1	vCas9	WT	TOTAL (♂)		♀	♂	Ratio M/F
A1	156			63	219		0.521834	0.478166	0.916318
A2	131			47	178		0.524064	0.475936	0.908163
A3	115			62	177		0.516393	0.483607	0.936508
GENERATION	♀
11	E1;vCas9	E1	vCas9	WT	TOTAL (♀)		E1;vCas9	E1	vCas9	WT	TOTAL (♀+♂)		E1;vCas9	E1	vCas9	WT	TOTAL (♀+♂)
A1	104			40	144		205	0	0	77	282		72.695	0	0	27.305	100
A2	110			31	141		205	0	0	52	257		79.7665	0	0	20.2335	100
A3	116			57	173		216	0	0	90	306		70.5882	0	0	29.4118	100
	♂
	E1;vCas9	E1	vCas9	WT	TOTAL (♂)		♀	♂	Ratio M/F
A1	101			37	138		0.510638	0.489362	0.958333
A2	95			21	116		0.548638	0.451362	0.822695
A3	100			33	133		0.565359	0.434641	0.768786
GENERATION	♀
12	E1;vCas9	E1	vCas9	WT	TOTAL (♀)		E1;vCas9	E1	vCas9	WT	TOTAL (♀+♂)		E1;vCas9	E1	vCas9	WT	TOTAL (♀+♂)
A1	87			30	117		168	0	0	54	222		75.6757	0	0	24.3243	100
A2	121			34	155		244	0	0	52	296		82.4324	0	0	17.5676	100
A3	95			36	131		168	0	0	71	239		70.2929	0	0	29.7071	100
	♂
	E1;vCas9	E1	vCas9	WT	TOTAL (♂)		♀	♂	Ratio M/F
A1	81			24	105		0.527027	0.472973	0.897436
A2	123			18	141		0.523649	0.476351	0.909677
A3	73			35	108		0.548117	0.451883	0.824427
GENERATION	♀
13	E1;vCas9	E1	vCas9	WT	TOTAL (♀)		E1;vCas9	E1	vCas9	WT	TOTAL (♀+♂)		E1;vCas9	E1	vCas9	WT	TOTAL (♀+♂)
A1	137			25	162		259	0	0	53	312		83.0128	0	0	16.9872	100
A2	133			32	165		246	0	0	56	302		81.457	0	0	18.543	100
A3	115			27	142		213	0	0	59	272		78.3088	0	0	21.6912	100
	♂
	E1;vCas9	E1	vCas9	WT	TOTAL (♂)		♀	♂	Ratio M/F
A1	122			28	150		0.519231	0.480769	0.925926
A2	113			24	137		0.546358	0.453642	0.830303
A3	98			32	130		0.522059	0.477941	0.915493
GENERATION	♀
14	E1;vCas9	E1	vCas9	WT	TOTAL (♀)		E1;vCas9	E1	vCas9	WT	TOTAL (♀+♂)		E1;vCas9	E1	vCas9	WT	TOTAL (♀+♂)
A1	127			22	149		231	0	0	49	280		82.5	0	0	17.5	100
A2	130			24	154		247	0	0	47	294		84.0136	0	0	15.9864	100
A3	110			34	144		220	0	0	73	293		75.0853	0	0	24.9147	100
	♂
	E1;vCas9	E1	vCas9	WT	TOTAL (♂)		♀	♂	Ratio M/F
A1	104			27	131		0.532143	0.467857	0.879195
A2	117			23	140		0.52381	0.47619	0.909091
A3	110			39	149		0.491468	0.508532	1.03472
GENERATION	♀
15	E1;vCas9	E1	vCas9	WT	TOTAL (♀)		E1;vCas9	E1	vCas9	WT	TOTAL (♀+♂)		E1;vCas9	E1	vCas9	WT	TOTAL (♀+♂)
A1	149			39	188		268	0	0	60	328		81.7073	0	0	18.2927	100
A2	123			43	166		237	0	0	64	301		78.7375	0	0	21.2625	100
A3	99			27	126		196	0	0	54	250		78.4	0	0	21.6	100
	♂
	E1;vCas9	E1	vCas9	WT	TOTAL (♂)		♀	♂	Ratio M/F
A1	119			21	140		0.573171	0.426829	0.744681
A2	114			21	135		0.551495	0.448505	0.813253
A3	97			27	124		0.504	0.496	0.984127
GENERATION	♀
16	E1;vCas9	E1	vCas9	WT	TOTAL (♀)		E1;vCas9	E1	vCas9	WT	TOTAL (♀+♂)		E1;vCas9	E1	vCas9	WT	TOTAL (♀+♂)
A1	117			37	154		233	0	0	61	294		79.2517	0	0	20.7483	100
A2	110			33	143		228	0	0	67	295		77.2881	0	0	22.7119	100
A3	107			28	135		198	0	0	54	252		78.5714	0	0	21.4286	100
	♂
	E1;vCas9	E1	vCas9	WT	TOTAL (♂)		♀	♂	Ratio M/F
A1	116			24	140		0.52381	0.47619	0.909091
A2	118			34	152		0.484746	0.515254	1.06294
A3	91			26	117		0.535714	0.464286	0.866667
GENERATION	♀
17	E1;vCas9	E1	vCas9	WT	TOTAL (♀)		E1;vCas9	E1	vCas9	WT	TOTAL (♀+♂)		E1;vCas9	E1	vCas9	WT	TOTAL (♀+♂)
A1	97			27	124		187	0	0	55	242		77.2727	0	0	22.7273	100
A2	133			41	174		260	0	0	75	335		77.6119	0	0	22.3881	100
A3	111			30	141		202	0	0	55	257		78.5992	0	0	21.4008	100
	♂
	E1;vCas9	E1	vCas9	WT	TOTAL (♂)		♀	♂	Ratio M/F
A1	90			28	118		0.512397	0.487603	0.951613
A2	127			34	161		0.519403	0.480597	0.925287
A3	91			25	116		0.548638	0.451362	0.822695
GENERATION	♀
18	E1;vCas9	E1	vCas9	WT	TOTAL (♀)		E1;vCas9	E1	vCas9	WT	TOTAL (♀+♂)		E1;vCas9	E1	vCas9	WT	TOTAL (♀+♂)
A1	131			44	175		253	0	0	75	328		77.1341	0	0	22.8659	100
A2	107			34	141		221	0	0	59	280		78.9286	0	0	21.0714	100
A3	111			32	143		210	0	0	55	265		79.2453	0	0	20.7547	100
	♂
	E1;vCas9	E1	vCas9	WT	TOTAL (♂)		♀	♂	Ratio M/F
A1	122			31	153		0.533537	0.466463	0.874286
A2	114			25	139		0.503571	0.496429	0.985816
A3	99			23	122		0.539623	0.460377	0.853147
GENERATION	♀
19	E1;vCas9	E1	vCas9	WT	TOTAL (♀)		E1;vCas9	E1	vCas9	WT	TOTAL (♀+♂)		E1;vCas9	E1	vCas9	WT	TOTAL (♀+♂)
A1	153			39	192		291	0	0	72	363		80.1653	0	0	19.8347	100
A2	128			36	164		253	0	0	64	317		79.8107	0	0	20.1893	100
A3	131			37	168		249	0	0	73	322		77.3292	0	0	22.6708	100
	♂
	E1;vCas9	E1	vCas9	WT	TOTAL (♂)		♀	♂	Ratio M/F
A1	138			33	171		0.528926	0.471074	0.890625
A2	125			28	153		0.51735	0.48265	0.932927
A3	118			36	154		0.521739	0.478261	0.916667
GENERATION	♀
20	E1;vCas9	E1	vCas9	WT	TOTAL (♀)		E1;vCas9	E1	vCas9	WT	TOTAL (♀+♂)		E1;vCas9	E1	vCas9	WT	TOTAL (♀+♂)
A1	128			28	156		241	0	0	45	286		84.2657	0	0	15.7343	100
A2	89			25	114		171	0	0	45	216		79.1667	0	0	20.8333	100
A3	108			23	131		214	0	0	52	266		80.4511	0	0	19.5489	100
	♂
	E1;vCas9	E1	vCas9	WT	TOTAL (♂)		♀	♂	Ratio M/F
A1	113			17	130		0.545455	0.454545	0.833333
A2	82			20	102		0.527778	0.472222	0.894737
A3	106			29	135		0.492481	0.507519	1.03053

## Sheet: Fig. 2b- Seq.G2
TargetSequence	Reads	AvgQScore	Type	Pct	IndelLength	TargetAA	ReferenceAA	WideTargetSeq	WideReference	TargetLeftFlank	TargetRightFlank
AAGTCCGCGGAGGAAGTTTCACCGTCCGTGGACTATACTATGACAATCCTCTGCTAGTCCGGTCGCAGTCCAGGATTGCCG	63136	35	WT	50.91	0	KSAEEVSPSVDYTMTILC*	KSAEEVSPSVDYTMTILC*	AAGTCCGCGGAGGAAGTTTCACCGTCCGTGGACTATACTATGACAATCCTCTGCTAGTCCGGTCGCAGTCCAGGATTGCCG	AAGTCCGCGGAGGAAGTTTCACCGTCCGTGGACTATACTATGACAATCCTCTGCTAGTCCGGTCGCAGTCCAGGATTGCCG
AAGTCCGCGGAGGAAGTTTCACCG-----------TACTATGACAATCCTCTGCTAGTCCGGTCGCAGTCCAGGATTGCCG	7651	34	Deletion	6.17	-11	KSAEEVSPYYDNPLLVRSQSRIA	KSAEEVSPSVDYTMTILC*	AAGTCCGCGGAGGAAGTTTCACCG-----------TACTATGACAATCCTCTGCTAGTCCGGTCGCAGTCCAGGATTGCCG	AAGTCCGCGGAGGAAGTTTCACCGTCCGTGGACTATACTATGACAATCCTCTGCTAGTCCGGTCGCAGTCCAGGATTGCCG
AAGTCCGCGGAGGAAGTTTCACCGTCCGTGGA-TATACTATGACAATCCTCTGCTAGTCCGGTCGCAGTCCAGGATTGCCG	6570	35	Deletion	5.3	-1	KSAEEVSPSVDIL*	KSAEEVSPSVDYTMTILC*	AAGTCCGCGGAGGAAGTTTCACCGTCCGTGGA-TATACTATGACAATCCTCTGCTAGTCCGGTCGCAGTCCAGGATTGCCG	AAGTCCGCGGAGGAAGTTTCACCGTCCGTGGACTATACTATGACAATCCTCTGCTAGTCCGGTCGCAGTCCAGGATTGCCG
AAGTCCGCGGAGGAAGTTTCACCGTCCG-------TACTATGACAATCCTCTGCTAGTCCGGTCGCAGTCCAGGATTGCCG	4158	34	Deletion	3.35	-7	KSAEEVSPSVL*	KSAEEVSPSVDYTMTILC*	AAGTCCGCGGAGGAAGTTTCACCGTCCG-------TACTATGACAATCCTCTGCTAGTCCGGTCGCAGTCCAGGATTGCCG	AAGTCCGCGGAGGAAGTTTCACCGTCCGTGGACTATACTATGACAATCCTCTGCTAGTCCGGTCGCAGTCCAGGATTGCCG
AAGTCCGCGGAGGAAGTTTCACCGTCCGGTGACAtagtATACTATGACAATCCTCTGCTAGTCCGGTCGCAGTCCAGGATTGCCG	3738	35	Insertion	3.01	4	KSAEEVSPSGDIVYYDNPLLVRSQSRIA	KSAEEVSPSVDYTMTILC*	AAGTCCGCGGAGGAAGTTTCACCGTCCGGTGACATAGTATACTATGACAATCCTCTGCTAGTCCGGTCGCAGTCCAGGATTGCCG	AAGTCCGCGGAGGAAGTTTCACCGTCCGTGGACTATACTATGACAATCCTCTGCTAGTCCGGTCGCAGTCCAGGATTGCCG
AAGTCCGCGGAGGAAGTTTCACCGTCCGT------CACTATGACAATCCTCTGCTAGTCCGGTCGCAGTCCAGGATTGCCG	3402	34	Deletion	2.74	-6	KSAEEVSPSVTMTILC*	KSAEEVSPSVDYTMTILC*	AAGTCCGCGGAGGAAGTTTCACCGTCCGT------CACTATGACAATCCTCTGCTAGTCCGGTCGCAGTCCAGGATTGCCG	AAGTCCGCGGAGGAAGTTTCACCGTCCGTGGACTATACTATGACAATCCTCTGCTAGTCCGGTCGCAGTCCAGGATTGCCG
AAGTCCGCGGAGGAAGTTTCACCG---------TATACTATGACAATCCTCTGCTAGTCCGGTCGCAGTCCAGGATTGCCG	3305	34	Deletion	2.67	-9	KSAEEVSPYTMTILC*	KSAEEVSPSVDYTMTILC*	AAGTCCGCGGAGGAAGTTTCACCG---------TATACTATGACAATCCTCTGCTAGTCCGGTCGCAGTCCAGGATTGCCG	AAGTCCGCGGAGGAAGTTTCACCGTCCGTGGACTATACTATGACAATCCTCTGCTAGTCCGGTCGCAGTCCAGGATTGCCG
AAGTCCGCGGAGGAAGTTTCACCGTCCGTGG---ATACTATGACAATCCTCTGCTAGTCCGGTCGCAGTCCAGGATTGCCG	3234	35	Deletion	2.61	-3	KSAEEVSPSVDTMTILC*	KSAEEVSPSVDYTMTILC*	AAGTCCGCGGAGGAAGTTTCACCGTCCGTGG---ATACTATGACAATCCTCTGCTAGTCCGGTCGCAGTCCAGGATTGCCG	AAGTCCGCGGAGGAAGTTTCACCGTCCGTGGACTATACTATGACAATCCTCTGCTAGTCCGGTCGCAGTCCAGGATTGCCG
AAGTCCGCGGAGGAAGTTTCACCGTCCGT-GACTATACTATGACAATCCTCTGCTAGTCCGGTCGCAGTCCAGGATTGCCG	3069	35	Deletion	2.47	-1	KSAEEVSPSVTIL*	KSAEEVSPSVDYTMTILC*	AAGTCCGCGGAGGAAGTTTCACCGTCCGT-GACTATACTATGACAATCCTCTGCTAGTCCGGTCGCAGTCCAGGATTGCCG	AAGTCCGCGGAGGAAGTTTCACCGTCCGTGGACTATACTATGACAATCCTCTGCTAGTCCGGTCGCAGTCCAGGATTGCCG
AAGTCCGCGGAGGAAGTTTCACCGTCCGTGG--TGaAACTATGACAATCCTCTGCTAGTCCGGTCGCAGTCCAGGATTGCCG	2919	35	Insertion and Deletion	2.35	-1	KSAEEVSPSVVKL*	KSAEEVSPSVDYTMTILC*	AAGTCCGCGGAGGAAGTTTCACCGTCCGTGG--TGAAACTATGACAATCCTCTGCTAGTCCGGTCGCAGTCCAGGATTGCCG	AAGTCCGCGGAGGAAGTTTCACCGTCCGTGGACTATACTATGACAATCCTCTGCTAGTCCGGTCGCAGTCCAGGATTGCCG
AAGTCCGCGGAGGAAGTTTCACCGTCCGTGGtgACAATCCTATGACAATCCTCTGCTAGTCCGGTCGCAGTCCAGGATTGCCG	2306	35	Insertion	1.86	2	KSAEEVSPSVVTIL*	KSAEEVSPSVDYTMTILC*	AAGTCCGCGGAGGAAGTTTCACCGTCCGTGGTGACAATCCTATGACAATCCTCTGCTAGTCCGGTCGCAGTCCAGGATTGCCG	AAGTCCGCGGAGGAAGTTTCACCGTCCGTGGACTATACTATGACAATCCTCTGCTAGTCCGGTCGCAGTCCAGGATTGCCG
AAGTCCGCGGAGGAAGTTTCACCGTCCGT-GACGgtATACTATGACAATCCTCTGCTAGTCCGGTCGCAGTCCAGGATTGCCG	2300	35	Insertion and Deletion	1.85	1	KSAEEVSPSVTVYYDNPLLVRSQSRIA	KSAEEVSPSVDYTMTILC*	AAGTCCGCGGAGGAAGTTTCACCGTCCGT-GACGGTATACTATGACAATCCTCTGCTAGTCCGGTCGCAGTCCAGGATTGCCG	AAGTCCGCGGAGGAAGTTTCACCGTCCGTGGACTATACTATGACAATCCTCTGCTAGTCCGGTCGCAGTCCAGGATTGCCG
AAGTCCGCGGAGGAAGTTTCACCGTCCGTGGA-------AAccgtccgtGACAATCCTCTGCTAGTCCGGTCGCAGTCCAGGATTGCCG	2249	35	Insertion and Deletion	1.81	1	KSAEEVSPSVETVRDNPLLVRSQSRIA	KSAEEVSPSVDYTMTILC*	AAGTCCGCGGAGGAAGTTTCACCGTCCGTGGA-------AACCGTCCGTGACAATCCTCTGCTAGTCCGGTCGCAGTCCAGGATTGCCG	AAGTCCGCGGAGGAAGTTTCACCGTCCGTGGACTATACTATGACAATCCTCTGCTAGTCCGGTCGCAGTCCAGGATTGCCG
AAGTCCGCGGAGGAAGTTTCACCGTCCGTGG--TGaTACTATGACAATCCTCTGCTAGTCCGGTCGCAGTCCAGGATTGCCG	2209	35	Insertion and Deletion	1.78	-1	KSAEEVSPSVVIL*	KSAEEVSPSVDYTMTILC*	AAGTCCGCGGAGGAAGTTTCACCGTCCGTGG--TGATACTATGACAATCCTCTGCTAGTCCGGTCGCAGTCCAGGATTGCCG	AAGTCCGCGGAGGAAGTTTCACCGTCCGTGGACTATACTATGACAATCCTCTGCTAGTCCGGTCGCAGTCCAGGATTGCCG
AAGTCCGCGGAGGAAGTTTCACCGTCCGTGGTactattatactaCTATACTATGACAATCCTCTGCTAGTCCGGTCGCAGTCCAGGATTGCCG	2089	35	Insertion	1.68	12	KSAEEVSPSVVLLYYYTMTILC*	KSAEEVSPSVDYTMTILC*	AAGTCCGCGGAGGAAGTTTCACCGTCCGTGGTACTATTATACTACTATACTATGACAATCCTCTGCTAGTCCGGTCGCAGTCCAGGATTGCCG	AAGTCCGCGGAGGAAGTTTCACCGTCCGTGGACTATACTATGACAATCCTCTGCTAGTCCGGTCGCAGTCCAGGATTGCCG
AAGTCCGCGGAGGAAGTTTCACCGTCCGTTGACTATACTATGACAATCCTCTGCTAGTCCGGTCGCAGTCCAGGATTGCCG	468	34	1 Base Change	0.38	0	KSAEEVSPSVDYTMTILC*	KSAEEVSPSVDYTMTILC*	AAGTCCGCGGAGGAAGTTTCACCGTCCGTTGACTATACTATGACAATCCTCTGCTAGTCCGGTCGCAGTCCAGGATTGCCG	AAGTCCGCGGAGGAAGTTTCACCGTCCGTGGACTATACTATGACAATCCTCTGCTAGTCCGGTCGCAGTCCAGGATTGCCG
AAGTCCGCGGAGGAAGTTTCACCGTCCGTGTACTATACTATGACAATCCTCTGCTAGTCCGGTCGCAGTCCAGGATTGCCG	421	34	1 Base Change	0.34	0	KSAEEVSPSVYYTMTILC*	KSAEEVSPSVDYTMTILC*	AAGTCCGCGGAGGAAGTTTCACCGTCCGTGTACTATACTATGACAATCCTCTGCTAGTCCGGTCGCAGTCCAGGATTGCCG	AAGTCCGCGGAGGAAGTTTCACCGTCCGTGGACTATACTATGACAATCCTCTGCTAGTCCGGTCGCAGTCCAGGATTGCCG
AAGTCCGCGGAGGAAGTTTCACCGTCCGTGGTgaaaCTATACTATGACAATCCTCTGCTAGTCCGGTCGCAGTCCAGGATTGCCG	295	35	Insertion	0.24	4	KSAEEVSPSVVKLYYDNPLLVRSQSRIA	KSAEEVSPSVDYTMTILC*	AAGTCCGCGGAGGAAGTTTCACCGTCCGTGGTGAAACTATACTATGACAATCCTCTGCTAGTCCGGTCGCAGTCCAGGATTGCCG	AAGTCCGCGGAGGAAGTTTCACCGTCCGTGGACTATACTATGACAATCCTCTGCTAGTCCGGTCGCAGTCCAGGATTGCCG
AAGTCCGCGGAGGAAGTTTCACCGTCAGTGGACTATACTATGACAATCCTCTGCTAGTCCGGTCGCAGTCCAGGATTGCCG	238	34	1 Base Change	0.19	0	KSAEEVSPSVDYTMTILC*	KSAEEVSPSVDYTMTILC*	AAGTCCGCGGAGGAAGTTTCACCGTCAGTGGACTATACTATGACAATCCTCTGCTAGTCCGGTCGCAGTCCAGGATTGCCG	AAGTCCGCGGAGGAAGTTTCACCGTCCGTGGACTATACTATGACAATCCTCTGCTAGTCCGGTCGCAGTCCAGGATTGCCG
AAGTCCGCGGAGGAAGTTTCACC-----------ATACTATGACAATCCTCTGCTAGTCCGGTCGCAGTCCAGGATTGCCG	156	34	Deletion	0.13	-11	KSAEEVSPYYDNPLLVRSQSRIA	KSAEEVSPSVDYTMTILC*	AAGTCCGCGGAGGAAGTTTCACC-----------ATACTATGACAATCCTCTGCTAGTCCGGTCGCAGTCCAGGATTGCCG	AAGTCCGCGGAGGAAGTTTCACCGTCCGTGGACTATACTATGACAATCCTCTGCTAGTCCGGTCGCAGTCCAGGATTGCCG
AAGTCCGCGGAGGAAGTTTCACCGTCCGTGGAAacc--TTCCGTGACAATCCTCTGCTAGTCCGGTCGCAGTCCAGGATTGCCG	153	35	Insertion and Deletion	0.12	1	KSAEEVSPSVETFRDNPLLVRSQSRIA	KSAEEVSPSVDYTMTILC*	AAGTCCGCGGAGGAAGTTTCACCGTCCGTGGAAACC--TTCCGTGACAATCCTCTGCTAGTCCGGTCGCAGTCCAGGATTGCCG	AAGTCCGCGGAGGAAGTTTCACCGTCCGTGGACTATACTATGACAATCCTCTGCTAGTCCGGTCGCAGTCCAGGATTGCCG
AAGTCAGCGGAGGAAGTTTCACCGTCCGTGGACTATACTATGACAATCCTCTGCTAGTCCGGTCGCAGTCCAGGATTGCCG	143	33	1 Base Change	0.12	0	KSAEEVSPSVDYTMTILC*	KSAEEVSPSVDYTMTILC*	AAGTCAGCGGAGGAAGTTTCACCGTCCGTGGACTATACTATGACAATCCTCTGCTAGTCCGGTCGCAGTCCAGGATTGCCG	AAGTCCGCGGAGGAAGTTTCACCGTCCGTGGACTATACTATGACAATCCTCTGCTAGTCCGGTCGCAGTCCAGGATTGCCG
AAGTCCGCGGAGGAAGTTTCACCTTCCGTGGACTATACTATGACAATCCTCTGCTAGTCCGGTCGCAGTCCAGGATTGCCG	136	34	1 Base Change	0.11	0	KSAEEVSPSVDYTMTILC*	KSAEEVSPSVDYTMTILC*	AAGTCCGCGGAGGAAGTTTCACCTTCCGTGGACTATACTATGACAATCCTCTGCTAGTCCGGTCGCAGTCCAGGATTGCCG	AAGTCCGCGGAGGAAGTTTCACCGTCCGTGGACTATACTATGACAATCCTCTGCTAGTCCGGTCGCAGTCCAGGATTGCCG
AAGTCCGCGGAGGAAGTTTCACCGTACGTGGACTATACTATGACAATCCTCTGCTAGTCCGGTCGCAGTCCAGGATTGCCG	130	34	1 Base Change	0.1	0	KSAEEVSPYVDYTMTILC*	KSAEEVSPSVDYTMTILC*	AAGTCCGCGGAGGAAGTTTCACCGTACGTGGACTATACTATGACAATCCTCTGCTAGTCCGGTCGCAGTCCAGGATTGCCG	AAGTCCGCGGAGGAAGTTTCACCGTCCGTGGACTATACTATGACAATCCTCTGCTAGTCCGGTCGCAGTCCAGGATTGCCG
AAGTCCGCGTAGGAAGTTTCACCGTCCGTGGACTATACTATGACAATCCTCTGCTAGTCCGGTCGCAGTCCAGGATTGCCG	120	34	1 Base Change	0.1	0	KSA*	KSAEEVSPSVDYTMTILC*	AAGTCCGCGTAGGAAGTTTCACCGTCCGTGGACTATACTATGACAATCCTCTGCTAGTCCGGTCGCAGTCCAGGATTGCCG	AAGTCCGCGGAGGAAGTTTCACCGTCCGTGGACTATACTATGACAATCCTCTGCTAGTCCGGTCGCAGTCCAGGATTGCCG
AAGTCCGCGGAGGAAGTTTCACAGTCCGTGGACTATACTATGACAATCCTCTGCTAGTCCGGTCGCAGTCCAGGATTGCCG	109	34	1 Base Change	0.09	0	KSAEEVSQSVDYTMTILC*	KSAEEVSPSVDYTMTILC*	AAGTCCGCGGAGGAAGTTTCACAGTCCGTGGACTATACTATGACAATCCTCTGCTAGTCCGGTCGCAGTCCAGGATTGCCG	AAGTCCGCGGAGGAAGTTTCACCGTCCGTGGACTATACTATGACAATCCTCTGCTAGTCCGGTCGCAGTCCAGGATTGCCG
AAGTCCGCTGAGGAAGTTTCACCGTCCGTGGACTATACTATGACAATCCTCTGCTAGTCCGGTCGCAGTCCAGGATTGCCG	107	34	1 Base Change	0.09	0	KSAEEVSPSVDYTMTILC*	KSAEEVSPSVDYTMTILC*	AAGTCCGCTGAGGAAGTTTCACCGTCCGTGGACTATACTATGACAATCCTCTGCTAGTCCGGTCGCAGTCCAGGATTGCCG	AAGTCCGCGGAGGAAGTTTCACCGTCCGTGGACTATACTATGACAATCCTCTGCTAGTCCGGTCGCAGTCCAGGATTGCCG
AAGTCCGCGGAGGAAGTTTCACCGTCCGTGGACTATACTATGACAATCCTCTGCTAGTCAGGTCGCAGTCCAGGATTGCCG	105	34	1 Base Change	0.08	0	KSAEEVSPSVDYTMTILC*	KSAEEVSPSVDYTMTILC*	AAGTCCGCGGAGGAAGTTTCACCGTCCGTGGACTATACTATGACAATCCTCTGCTAGTCAGGTCGCAGTCCAGGATTGCCG	AAGTCCGCGGAGGAAGTTTCACCGTCCGTGGACTATACTATGACAATCCTCTGCTAGTCCGGTCGCAGTCCAGGATTGCCG
AAGTCCGCGGAGGAAGTTTCACCGTCCGTGGACTATACTATGACAATCCTCTGCTAGTCCGGTCGCAGTCCATGATTGCCG	95	34	1 Base Change	0.08	0	KSAEEVSPSVDYTMTILC*	KSAEEVSPSVDYTMTILC*	AAGTCCGCGGAGGAAGTTTCACCGTCCGTGGACTATACTATGACAATCCTCTGCTAGTCCGGTCGCAGTCCATGATTGCCG	AAGTCCGCGGAGGAAGTTTCACCGTCCGTGGACTATACTATGACAATCCTCTGCTAGTCCGGTCGCAGTCCAGGATTGCCG
AAGTCCGCGGAGGAAGTTTCACCGTCCGTGGAATATACTATGACAATCCTCTGCTAGTCCGGTCGCAGTCCAGGATTGCCG	93	33	1 Base Change	0.07	0	KSAEEVSPSVEYTMTILC*	KSAEEVSPSVDYTMTILC*	AAGTCCGCGGAGGAAGTTTCACCGTCCGTGGAATATACTATGACAATCCTCTGCTAGTCCGGTCGCAGTCCAGGATTGCCG	AAGTCCGCGGAGGAAGTTTCACCGTCCGTGGACTATACTATGACAATCCTCTGCTAGTCCGGTCGCAGTCCAGGATTGCCG
AAGTCCGCGGAGGAAGTTTCACCGTCCG------------TGACAATCCTCTGCTAGTCCGGTCGCAGTCCAGGATTGCCG	90	34	Deletion	0.07	-12	KSAEEVSPSVTILC*	KSAEEVSPSVDYTMTILC*	AAGTCCGCGGAGGAAGTTTCACCGTCCG------------TGACAATCCTCTGCTAGTCCGGTCGCAGTCCAGGATTGCCG	AAGTCCGCGGAGGAAGTTTCACCGTCCGTGGACTATACTATGACAATCCTCTGCTAGTCCGGTCGCAGTCCAGGATTGCCG
AAGTCCGCGGAGGACGTTTCACCGTCCGTGGACTATACTATGACAATCCTCTGCTAGTCCGGTCGCAGTCCAGGATTGCCG	82	32	1 Base Change	0.07	0	KSAEDVSPSVDYTMTILC*	KSAEEVSPSVDYTMTILC*	AAGTCCGCGGAGGACGTTTCACCGTCCGTGGACTATACTATGACAATCCTCTGCTAGTCCGGTCGCAGTCCAGGATTGCCG	AAGTCCGCGGAGGAAGTTTCACCGTCCGTGGACTATACTATGACAATCCTCTGCTAGTCCGGTCGCAGTCCAGGATTGCCG
AAGTCCGCGGAGGAAGTTTCACCGTCCGTGGACTATACTATGACAATCCTATGCTAGTCCGGTCGCAGTCCAGGATTGCCG	78	34	1 Base Change	0.06	0	KSAEEVSPSVDYTMTILC*	KSAEEVSPSVDYTMTILC*	AAGTCCGCGGAGGAAGTTTCACCGTCCGTGGACTATACTATGACAATCCTATGCTAGTCCGGTCGCAGTCCAGGATTGCCG	AAGTCCGCGGAGGAAGTTTCACCGTCCGTGGACTATACTATGACAATCCTCTGCTAGTCCGGTCGCAGTCCAGGATTGCCG
AAGTCCGCGGAGGAAGTTTCAACGTCCGTGGACTATACTATGACAATCCTCTGCTAGTCCGGTCGCAGTCCAGGATTGCCG	75	34	1 Base Change	0.06	0	KSAEEVSTSVDYTMTILC*	KSAEEVSPSVDYTMTILC*	AAGTCCGCGGAGGAAGTTTCAACGTCCGTGGACTATACTATGACAATCCTCTGCTAGTCCGGTCGCAGTCCAGGATTGCCG	AAGTCCGCGGAGGAAGTTTCACCGTCCGTGGACTATACTATGACAATCCTCTGCTAGTCCGGTCGCAGTCCAGGATTGCCG
AAGTCCGCGGAGGAAGTTTCACCGTCCTTGGACTATACTATGACAATCCTCTGCTAGTCCGGTCGCAGTCCAGGATTGCCG	75	33	1 Base Change	0.06	0	KSAEEVSPSLDYTMTILC*	KSAEEVSPSVDYTMTILC*	AAGTCCGCGGAGGAAGTTTCACCGTCCTTGGACTATACTATGACAATCCTCTGCTAGTCCGGTCGCAGTCCAGGATTGCCG	AAGTCCGCGGAGGAAGTTTCACCGTCCGTGGACTATACTATGACAATCCTCTGCTAGTCCGGTCGCAGTCCAGGATTGCCG
AAGTCCGCGGATGAAGTTTCACCGTCCGTGGACTATACTATGACAATCCTCTGCTAGTCCGGTCGCAGTCCAGGATTGCCG	75	34	1 Base Change	0.06	0	KSADEVSPSVDYTMTILC*	KSAEEVSPSVDYTMTILC*	AAGTCCGCGGATGAAGTTTCACCGTCCGTGGACTATACTATGACAATCCTCTGCTAGTCCGGTCGCAGTCCAGGATTGCCG	AAGTCCGCGGAGGAAGTTTCACCGTCCGTGGACTATACTATGACAATCCTCTGCTAGTCCGGTCGCAGTCCAGGATTGCCG
AAGTCCGCGGAGGAAGTTTCACCGTCCGTGGACTATACTATGACAATCATCTGCTAGTCCGGTCGCAGTCCAGGATTGCCG	74	35	1 Base Change	0.06	0	KSAEEVSPSVDYTMTIIC*	KSAEEVSPSVDYTMTILC*	AAGTCCGCGGAGGAAGTTTCACCGTCCGTGGACTATACTATGACAATCATCTGCTAGTCCGGTCGCAGTCCAGGATTGCCG	AAGTCCGCGGAGGAAGTTTCACCGTCCGTGGACTATACTATGACAATCCTCTGCTAGTCCGGTCGCAGTCCAGGATTGCCG
AAGTCCGCGGAGGAAGTTTCACCGTCCGTGGACTATACTATGACAATCCTCTGCTAGTCCGGTCGCAGTCAAGGATTGCCG	67	34	1 Base Change	0.05	0	KSAEEVSPSVDYTMTILC*	KSAEEVSPSVDYTMTILC*	AAGTCCGCGGAGGAAGTTTCACCGTCCGTGGACTATACTATGACAATCCTCTGCTAGTCCGGTCGCAGTCAAGGATTGCCG	AAGTCCGCGGAGGAAGTTTCACCGTCCGTGGACTATACTATGACAATCCTCTGCTAGTCCGGTCGCAGTCCAGGATTGCCG
AAGTCCGCGGAGTAAGTTTCACCGTCCGTGGACTATACTATGACAATCCTCTGCTAGTCCGGTCGCAGTCCAGGATTGCCG	67	34	1 Base Change	0.05	0	KSAE*	KSAEEVSPSVDYTMTILC*	AAGTCCGCGGAGTAAGTTTCACCGTCCGTGGACTATACTATGACAATCCTCTGCTAGTCCGGTCGCAGTCCAGGATTGCCG	AAGTCCGCGGAGGAAGTTTCACCGTCCGTGGACTATACTATGACAATCCTCTGCTAGTCCGGTCGCAGTCCAGGATTGCCG
AAGTCCGCGGAGGAAGTTTCACCATCCGTGGACTATACTATGACAATCCTCTGCTAGTCCGGTCGCAGTCCAGGATTGCCG	65	35	1 Base Change	0.05	0	KSAEEVSPSVDYTMTILC*	KSAEEVSPSVDYTMTILC*	AAGTCCGCGGAGGAAGTTTCACCATCCGTGGACTATACTATGACAATCCTCTGCTAGTCCGGTCGCAGTCCAGGATTGCCG	AAGTCCGCGGAGGAAGTTTCACCGTCCGTGGACTATACTATGACAATCCTCTGCTAGTCCGGTCGCAGTCCAGGATTGCCG
AAGTCCGCGGAGGAAGTTTCACCGTCCGTGGACTATACTATGACAAACCTCTGCTAGTCCGGTCGCAGTCCAGGATTGCCG	65	29	1 Base Change	0.05	0	KSAEEVSPSVDYTMTNLC*	KSAEEVSPSVDYTMTILC*	AAGTCCGCGGAGGAAGTTTCACCGTCCGTGGACTATACTATGACAAACCTCTGCTAGTCCGGTCGCAGTCCAGGATTGCCG	AAGTCCGCGGAGGAAGTTTCACCGTCCGTGGACTATACTATGACAATCCTCTGCTAGTCCGGTCGCAGTCCAGGATTGCCG
AAGTCCTCGGAGGAAGTTTCACCGTCCGTGGACTATACTATGACAATCCTCTGCTAGTCCGGTCGCAGTCCAGGATTGCCG	65	33	1 Base Change	0.05	0	KSSEEVSPSVDYTMTILC*	KSAEEVSPSVDYTMTILC*	AAGTCCTCGGAGGAAGTTTCACCGTCCGTGGACTATACTATGACAATCCTCTGCTAGTCCGGTCGCAGTCCAGGATTGCCG	AAGTCCGCGGAGGAAGTTTCACCGTCCGTGGACTATACTATGACAATCCTCTGCTAGTCCGGTCGCAGTCCAGGATTGCCG
AAGTCCGCGGAGGAAGTTTCACCGTCCGTGGACTATAATATGACAATCCTCTGCTAGTCCGGTCGCAGTCCAGGATTGCCG	62	33	1 Base Change	0.05	0	KSAEEVSPSVDYNMTILC*	KSAEEVSPSVDYTMTILC*	AAGTCCGCGGAGGAAGTTTCACCGTCCGTGGACTATAATATGACAATCCTCTGCTAGTCCGGTCGCAGTCCAGGATTGCCG	AAGTCCGCGGAGGAAGTTTCACCGTCCGTGGACTATACTATGACAATCCTCTGCTAGTCCGGTCGCAGTCCAGGATTGCCG
AAGTCCGCGGAGGAAGTTTAACCGTCCGTGGACTATACTATGACAATCCTCTGCTAGTCCGGTCGCAGTCCAGGATTGCCG	61	33	1 Base Change	0.05	0	KSAEEV*	KSAEEVSPSVDYTMTILC*	AAGTCCGCGGAGGAAGTTTAACCGTCCGTGGACTATACTATGACAATCCTCTGCTAGTCCGGTCGCAGTCCAGGATTGCCG	AAGTCCGCGGAGGAAGTTTCACCGTCCGTGGACTATACTATGACAATCCTCTGCTAGTCCGGTCGCAGTCCAGGATTGCCG
AAGTCCGCGGAGGAAGTTTCACCGTCCGTGGACTATACTATTACAATCCTCTGCTAGTCCGGTCGCAGTCCAGGATTGCCG	60	32	1 Base Change	0.05	0	KSAEEVSPSVDYTITILC*	KSAEEVSPSVDYTMTILC*	AAGTCCGCGGAGGAAGTTTCACCGTCCGTGGACTATACTATTACAATCCTCTGCTAGTCCGGTCGCAGTCCAGGATTGCCG	AAGTCCGCGGAGGAAGTTTCACCGTCCGTGGACTATACTATGACAATCCTCTGCTAGTCCGGTCGCAGTCCAGGATTGCCG
AAGTCCGCGGAGGAAGTTTCACCGTCCGTGGA--ATACTATGACAATCCTCTGCTAGTCCGGTCGCAGTCCAGGATTGCCG	59	35	Deletion	0.05	-2	KSAEEVSPSVEYYDNPLLVRSQSRIA	KSAEEVSPSVDYTMTILC*	AAGTCCGCGGAGGAAGTTTCACCGTCCGTGGA--ATACTATGACAATCCTCTGCTAGTCCGGTCGCAGTCCAGGATTGCCG	AAGTCCGCGGAGGAAGTTTCACCGTCCGTGGACTATACTATGACAATCCTCTGCTAGTCCGGTCGCAGTCCAGGATTGCCG
AAGTCCGCGGAGGAAGTTTCACCGTCCGTGGACTATACTATGACAATCCTCTGCTAGTCCTGTCGCAGTCCAGGATTGCCG	59	34	1 Base Change	0.05	0	KSAEEVSPSVDYTMTILC*	KSAEEVSPSVDYTMTILC*	AAGTCCGCGGAGGAAGTTTCACCGTCCGTGGACTATACTATGACAATCCTCTGCTAGTCCTGTCGCAGTCCAGGATTGCCG	AAGTCCGCGGAGGAAGTTTCACCGTCCGTGGACTATACTATGACAATCCTCTGCTAGTCCGGTCGCAGTCCAGGATTGCCG
AAGTCCGCGGAGGAAGTTTCACCGTCCGAGGACTATACTATGACAATCCTCTGCTAGTCCGGTCGCAGTCCAGGATTGCCG	58	31	1 Base Change	0.05	0	KSAEEVSPSEDYTMTILC*	KSAEEVSPSVDYTMTILC*	AAGTCCGCGGAGGAAGTTTCACCGTCCGAGGACTATACTATGACAATCCTCTGCTAGTCCGGTCGCAGTCCAGGATTGCCG	AAGTCCGCGGAGGAAGTTTCACCGTCCGTGGACTATACTATGACAATCCTCTGCTAGTCCGGTCGCAGTCCAGGATTGCCG
AAGTCCGCGGAGGAAGTTTCACCGTCCGTGGACTAAACTATGACAATCCTCTGCTAGTCCGGTCGCAGTCCAGGATTGCCG	58	30	1 Base Change	0.05	0	KSAEEVSPSVD*	KSAEEVSPSVDYTMTILC*	AAGTCCGCGGAGGAAGTTTCACCGTCCGTGGACTAAACTATGACAATCCTCTGCTAGTCCGGTCGCAGTCCAGGATTGCCG	AAGTCCGCGGAGGAAGTTTCACCGTCCGTGGACTATACTATGACAATCCTCTGCTAGTCCGGTCGCAGTCCAGGATTGCCG
AAGTCCGCGGAGGAAGTTTCACCGTCTGTGGACTATACTATGACAATCCTCTGCTAGTCCGGTCGCAGTCCAGGATTGCCG	57	35	1 Base Change	0.05	0	KSAEEVSPSVDYTMTILC*	KSAEEVSPSVDYTMTILC*	AAGTCCGCGGAGGAAGTTTCACCGTCTGTGGACTATACTATGACAATCCTCTGCTAGTCCGGTCGCAGTCCAGGATTGCCG	AAGTCCGCGGAGGAAGTTTCACCGTCCGTGGACTATACTATGACAATCCTCTGCTAGTCCGGTCGCAGTCCAGGATTGCCG
AAGTCCGCGGAGGAAGTTTCACCGTCCGTGGACTATACTATGACAATCCTCTGCTAGTCCGGTAGCAGTCCAGGATTGCCG	56	35	1 Base Change	0.05	0	KSAEEVSPSVDYTMTILC*	KSAEEVSPSVDYTMTILC*	AAGTCCGCGGAGGAAGTTTCACCGTCCGTGGACTATACTATGACAATCCTCTGCTAGTCCGGTAGCAGTCCAGGATTGCCG	AAGTCCGCGGAGGAAGTTTCACCGTCCGTGGACTATACTATGACAATCCTCTGCTAGTCCGGTCGCAGTCCAGGATTGCCG
AAGTCCGCGGAGGAAGTTTCACCGTCCGTGGACTATACTATGACAATCCTCTGCTAGTACGGTCGCAGTCCAGGATTGCCG	51	35	1 Base Change	0.04	0	KSAEEVSPSVDYTMTILC*	KSAEEVSPSVDYTMTILC*	AAGTCCGCGGAGGAAGTTTCACCGTCCGTGGACTATACTATGACAATCCTCTGCTAGTACGGTCGCAGTCCAGGATTGCCG	AAGTCCGCGGAGGAAGTTTCACCGTCCGTGGACTATACTATGACAATCCTCTGCTAGTCCGGTCGCAGTCCAGGATTGCCG
AAGTCCGCGGAGGAAGTTTCACCGTCCGTTGACAtagtATACTATGACAATCCTCTGCTAGTCCGGTCGCAGTCCAGGATTGCCG	51	34	Insertion	0.04	4	KSAEEVSPSVDIVYYDNPLLVRSQSRIA	KSAEEVSPSVDYTMTILC*	AAGTCCGCGGAGGAAGTTTCACCGTCCGTTGACATAGTATACTATGACAATCCTCTGCTAGTCCGGTCGCAGTCCAGGATTGCCG	AAGTCCGCGGAGGAAGTTTCACCGTCCGTGGACTATACTATGACAATCCTCTGCTAGTCCGGTCGCAGTCCAGGATTGCCG
AAGTCCGCGGAGGAAGTTTCACCGTCCGT------AACTATGACAATCCTCTGCTAGTCCGGTCGCAGTCCAGGATTGCCG	50	34	Deletion	0.04	-6	KSAEEVSPSVTMTILC*	KSAEEVSPSVDYTMTILC*	AAGTCCGCGGAGGAAGTTTCACCGTCCGT------AACTATGACAATCCTCTGCTAGTCCGGTCGCAGTCCAGGATTGCCG	AAGTCCGCGGAGGAAGTTTCACCGTCCGTGGACTATACTATGACAATCCTCTGCTAGTCCGGTCGCAGTCCAGGATTGCCG
AAGTCCGCGGAGGAAGTTTCACCGACCGTGGACTATACTATGACAATCCTCTGCTAGTCCGGTCGCAGTCCAGGATTGCCG	48	32	1 Base Change	0.04	0	KSAEEVSPTVDYTMTILC*	KSAEEVSPSVDYTMTILC*	AAGTCCGCGGAGGAAGTTTCACCGACCGTGGACTATACTATGACAATCCTCTGCTAGTCCGGTCGCAGTCCAGGATTGCCG	AAGTCCGCGGAGGAAGTTTCACCGTCCGTGGACTATACTATGACAATCCTCTGCTAGTCCGGTCGCAGTCCAGGATTGCCG
AAGTCCGCGGAGGAAGTTTCACCGTCCGTGGACTATACTATGACAATACTCTGCTAGTCCGGTCGCAGTCCAGGATTGCCG	47	34	1 Base Change	0.04	0	KSAEEVSPSVDYTMTILC*	KSAEEVSPSVDYTMTILC*	AAGTCCGCGGAGGAAGTTTCACCGTCCGTGGACTATACTATGACAATACTCTGCTAGTCCGGTCGCAGTCCAGGATTGCCG	AAGTCCGCGGAGGAAGTTTCACCGTCCGTGGACTATACTATGACAATCCTCTGCTAGTCCGGTCGCAGTCCAGGATTGCCG
AAGTCCGAGGAGGAAGTTTCACCGTCCGTGGACTATACTATGACAATCCTCTGCTAGTCCGGTCGCAGTCCAGGATTGCCG	44	33	1 Base Change	0.04	0	KSEEEVSPSVDYTMTILC*	KSAEEVSPSVDYTMTILC*	AAGTCCGAGGAGGAAGTTTCACCGTCCGTGGACTATACTATGACAATCCTCTGCTAGTCCGGTCGCAGTCCAGGATTGCCG	AAGTCCGCGGAGGAAGTTTCACCGTCCGTGGACTATACTATGACAATCCTCTGCTAGTCCGGTCGCAGTCCAGGATTGCCG
AAGTCCGCGGAGGAAGTATCACCGTCCGTGGACTATACTATGACAATCCTCTGCTAGTCCGGTCGCAGTCCAGGATTGCCG	40	33	1 Base Change	0.03	0	KSAEEVSPSVDYTMTILC*	KSAEEVSPSVDYTMTILC*	AAGTCCGCGGAGGAAGTATCACCGTCCGTGGACTATACTATGACAATCCTCTGCTAGTCCGGTCGCAGTCCAGGATTGCCG	AAGTCCGCGGAGGAAGTTTCACCGTCCGTGGACTATACTATGACAATCCTCTGCTAGTCCGGTCGCAGTCCAGGATTGCCG
AAGTCCGCGGAGGAAGTTTCACCGTCCGTGGACTATACTATGAAAATCCTCTGCTAGTCCGGTCGCAGTCCAGGATTGCCG	40	33	1 Base Change	0.03	0	KSAEEVSPSVDYTMKILC*	KSAEEVSPSVDYTMTILC*	AAGTCCGCGGAGGAAGTTTCACCGTCCGTGGACTATACTATGAAAATCCTCTGCTAGTCCGGTCGCAGTCCAGGATTGCCG	AAGTCCGCGGAGGAAGTTTCACCGTCCGTGGACTATACTATGACAATCCTCTGCTAGTCCGGTCGCAGTCCAGGATTGCCG
AAGTCCGCGGAGGAAGTTTCACCGTCCGTGGACTATACTATGACAATCCTCTGCTAGTCCAGTCGCAGTCCAGGATTGCCG	40	35	1 Base Change	0.03	0	KSAEEVSPSVDYTMTILC*	KSAEEVSPSVDYTMTILC*	AAGTCCGCGGAGGAAGTTTCACCGTCCGTGGACTATACTATGACAATCCTCTGCTAGTCCAGTCGCAGTCCAGGATTGCCG	AAGTCCGCGGAGGAAGTTTCACCGTCCGTGGACTATACTATGACAATCCTCTGCTAGTCCGGTCGCAGTCCAGGATTGCCG
AAGTCCGCGGAGGAAGTTTCACCGTCCGTGGAaaCCGTAC-GTGACAATCCTCTGCTAGTCCGGTCGCAGTCCAGGATTGCCG	38	35	Insertion and Deletion	0.03	1	KSAEEVSPSVETVRDNPLLVRSQSRIA	KSAEEVSPSVDYTMTILC*	AAGTCCGCGGAGGAAGTTTCACCGTCCGTGGAAACCGTAC-GTGACAATCCTCTGCTAGTCCGGTCGCAGTCCAGGATTGCCG	AAGTCCGCGGAGGAAGTTTCACCGTCCGTGGACTATACTATGACAATCCTCTGCTAGTCCGGTCGCAGTCCAGGATTGCCG
AAGTCCGTGGAGGAAGTTTCACCGTCCGTGGACTATACTATGACAATCCTCTGCTAGTCCGGTCGCAGTCCAGGATTGCCG	37	35	1 Base Change	0.03	0	KSVEEVSPSVDYTMTILC*	KSAEEVSPSVDYTMTILC*	AAGTCCGTGGAGGAAGTTTCACCGTCCGTGGACTATACTATGACAATCCTCTGCTAGTCCGGTCGCAGTCCAGGATTGCCG	AAGTCCGCGGAGGAAGTTTCACCGTCCGTGGACTATACTATGACAATCCTCTGCTAGTCCGGTCGCAGTCCAGGATTGCCG
AAGTCCGCGGAGGAAGTTTCACCGTCCGTGGA--AAACgtcCGTGACAATCCTCTGCTAGTCCGGTCGCAGTCCAGGATTGCCG	35	34	Insertion and Deletion	0.03	1	KSAEEVSPSVENVRDNPLLVRSQSRIA	KSAEEVSPSVDYTMTILC*	AAGTCCGCGGAGGAAGTTTCACCGTCCGTGGA--AAACGTCCGTGACAATCCTCTGCTAGTCCGGTCGCAGTCCAGGATTGCCG	AAGTCCGCGGAGGAAGTTTCACCGTCCGTGGACTATACTATGACAATCCTCTGCTAGTCCGGTCGCAGTCCAGGATTGCCG
AAGTCCGCGGAGGAAGTTTCACCGTCCGTGGAaaCCGTCCT-TGACAATCCTCTGCTAGTCCGGTCGCAGTCCAGGATTGCCG	35	34	Insertion and Deletion	0.03	1	KSAEEVSPSVETVLDNPLLVRSQSRIA	KSAEEVSPSVDYTMTILC*	AAGTCCGCGGAGGAAGTTTCACCGTCCGTGGAAACCGTCCT-TGACAATCCTCTGCTAGTCCGGTCGCAGTCCAGGATTGCCG	AAGTCCGCGGAGGAAGTTTCACCGTCCGTGGACTATACTATGACAATCCTCTGCTAGTCCGGTCGCAGTCCAGGATTGCCG
AAGTCCGCGGAGGAATTTTCACCGTCCGTGGACTATACTATGACAATCCTCTGCTAGTCCGGTCGCAGTCCAGGATTGCCG	35	32	1 Base Change	0.03	0	KSAEEFSPSVDYTMTILC*	KSAEEVSPSVDYTMTILC*	AAGTCCGCGGAGGAATTTTCACCGTCCGTGGACTATACTATGACAATCCTCTGCTAGTCCGGTCGCAGTCCAGGATTGCCG	AAGTCCGCGGAGGAAGTTTCACCGTCCGTGGACTATACTATGACAATCCTCTGCTAGTCCGGTCGCAGTCCAGGATTGCCG
AAGTCCGCGGAGGAAGTTTCACCGTCCGTGTA-TATACTATGACAATCCTCTGCTAGTCCGGTCGCAGTCCAGGATTGCCG	34	34	Deletion	0.03	-1	KSAEEVSPSVYIL*	KSAEEVSPSVDYTMTILC*	AAGTCCGCGGAGGAAGTTTCACCGTCCGTGTA-TATACTATGACAATCCTCTGCTAGTCCGGTCGCAGTCCAGGATTGCCG	AAGTCCGCGGAGGAAGTTTCACCGTCCGTGGACTATACTATGACAATCCTCTGCTAGTCCGGTCGCAGTCCAGGATTGCCG
AAGTCCGCGGAGGAAGTTTCACCGTCAGTGGA-TATACTATGACAATCCTCTGCTAGTCCGGTCGCAGTCCAGGATTGCCG	32	34	Deletion	0.03	-1	KSAEEVSPSVDIL*	KSAEEVSPSVDYTMTILC*	AAGTCCGCGGAGGAAGTTTCACCGTCAGTGGA-TATACTATGACAATCCTCTGCTAGTCCGGTCGCAGTCCAGGATTGCCG	AAGTCCGCGGAGGAAGTTTCACCGTCCGTGGACTATACTATGACAATCCTCTGCTAGTCCGGTCGCAGTCCAGGATTGCCG
AAGTCCGCGGAGGAAGTTTCACCGTCCGTGGACTATACAATGACAATCCTCTGCTAGTCCGGTCGCAGTCCAGGATTGCCG	32	31	1 Base Change	0.03	0	KSAEEVSPSVDYTMTILC*	KSAEEVSPSVDYTMTILC*	AAGTCCGCGGAGGAAGTTTCACCGTCCGTGGACTATACAATGACAATCCTCTGCTAGTCCGGTCGCAGTCCAGGATTGCCG	AAGTCCGCGGAGGAAGTTTCACCGTCCGTGGACTATACTATGACAATCCTCTGCTAGTCCGGTCGCAGTCCAGGATTGCCG
AAGTCCGCGGAGGAAGTTTCACCGTCCGTGGACTATACTATGACAATCCTCTGCTAGTCCGGTCGCAGTACAGGATTGCCG	31	34	1 Base Change	0.02	0	KSAEEVSPSVDYTMTILC*	KSAEEVSPSVDYTMTILC*	AAGTCCGCGGAGGAAGTTTCACCGTCCGTGGACTATACTATGACAATCCTCTGCTAGTCCGGTCGCAGTACAGGATTGCCG	AAGTCCGCGGAGGAAGTTTCACCGTCCGTGGACTATACTATGACAATCCTCTGCTAGTCCGGTCGCAGTCCAGGATTGCCG
AAGTCCGCGGAGGAAGTTTCACCGTCCGTGGTgaaatata-TATACTATGACAATCCTCTGCTAGTCCGGTCGCAGTCCAGGATTGCCG	31	34	Insertion and Deletion	0.02	7	KSAEEVSPSVVKYIYYDNPLLVRSQSRIA	KSAEEVSPSVDYTMTILC*	AAGTCCGCGGAGGAAGTTTCACCGTCCGTGGTGAAATATA-TATACTATGACAATCCTCTGCTAGTCCGGTCGCAGTCCAGGATTGCCG	AAGTCCGCGGAGGAAGTTTCACCGTCCGTGGACTATACTATGACAATCCTCTGCTAGTCCGGTCGCAGTCCAGGATTGCCG
AAGTCCACGGAGGAAGTTTCACCGTCCGTGGACTATACTATGACAATCCTCTGCTAGTCCGGTCGCAGTCCAGGATTGCCG	30	34	1 Base Change	0.02	0	KSTEEVSPSVDYTMTILC*	KSAEEVSPSVDYTMTILC*	AAGTCCACGGAGGAAGTTTCACCGTCCGTGGACTATACTATGACAATCCTCTGCTAGTCCGGTCGCAGTCCAGGATTGCCG	AAGTCCGCGGAGGAAGTTTCACCGTCCGTGGACTATACTATGACAATCCTCTGCTAGTCCGGTCGCAGTCCAGGATTGCCG
AAGTCCGCGGAGGAAGTTTC-----------ACTATACTATGACAATCCTCTGCTAGTCCGGTCGCAGTCCAGGATTGCCG	30	34	Deletion	0.02	-11	KSAEEVSLYYDNPLLVRSQSRIA	KSAEEVSPSVDYTMTILC*	AAGTCCGCGGAGGAAGTTTC-----------ACTATACTATGACAATCCTCTGCTAGTCCGGTCGCAGTCCAGGATTGCCG	AAGTCCGCGGAGGAAGTTTCACCGTCCGTGGACTATACTATGACAATCCTCTGCTAGTCCGGTCGCAGTCCAGGATTGCCG
AAGTCCGCGGAGGAAGTTTCACCGTCCATGGACTATACTATGACAATCCTCTGCTAGTCCGGTCGCAGTCCAGGATTGCCG	30	35	1 Base Change	0.02	0	KSAEEVSPSMDYTMTILC*	KSAEEVSPSVDYTMTILC*	AAGTCCGCGGAGGAAGTTTCACCGTCCATGGACTATACTATGACAATCCTCTGCTAGTCCGGTCGCAGTCCAGGATTGCCG	AAGTCCGCGGAGGAAGTTTCACCGTCCGTGGACTATACTATGACAATCCTCTGCTAGTCCGGTCGCAGTCCAGGATTGCCG
AAGTCCGCGGAGGAAGTTTCACCGTCCGTGGACTATACTAAGACAATCCTCTGCTAGTCCGGTCGCAGTCCAGGATTGCCG	30	31	1 Base Change	0.02	0	KSAEEVSPSVDYTKTILC*	KSAEEVSPSVDYTMTILC*	AAGTCCGCGGAGGAAGTTTCACCGTCCGTGGACTATACTAAGACAATCCTCTGCTAGTCCGGTCGCAGTCCAGGATTGCCG	AAGTCCGCGGAGGAAGTTTCACCGTCCGTGGACTATACTATGACAATCCTCTGCTAGTCCGGTCGCAGTCCAGGATTGCCG
AAGTCCGCGGAGGAAGTTTCACCGTCCGTGGACTATACTATGACAATCCTCTGCTAGTCCGGTCGCAGTCCAGTATTGCCG	30	34	1 Base Change	0.02	0	KSAEEVSPSVDYTMTILC*	KSAEEVSPSVDYTMTILC*	AAGTCCGCGGAGGAAGTTTCACCGTCCGTGGACTATACTATGACAATCCTCTGCTAGTCCGGTCGCAGTCCAGTATTGCCG	AAGTCCGCGGAGGAAGTTTCACCGTCCGTGGACTATACTATGACAATCCTCTGCTAGTCCGGTCGCAGTCCAGGATTGCCG
AAGTCCGCGGAGGAAGTTTCACTGTCCGTGGACTATACTATGACAATCCTCTGCTAGTCCGGTCGCAGTCCAGGATTGCCG	30	35	1 Base Change	0.02	0	KSAEEVSLSVDYTMTILC*	KSAEEVSPSVDYTMTILC*	AAGTCCGCGGAGGAAGTTTCACTGTCCGTGGACTATACTATGACAATCCTCTGCTAGTCCGGTCGCAGTCCAGGATTGCCG	AAGTCCGCGGAGGAAGTTTCACCGTCCGTGGACTATACTATGACAATCCTCTGCTAGTCCGGTCGCAGTCCAGGATTGCCG
AAGTCCGCGGAGGAAGTTTCACCGTCC-------TTACTATGACAATCCTCTGCTAGTCCGGTCGCAGTCCAGGATTGCCG	29	34	Deletion	0.02	-7	KSAEEVSPSLL*	KSAEEVSPSVDYTMTILC*	AAGTCCGCGGAGGAAGTTTCACCGTCC-------TTACTATGACAATCCTCTGCTAGTCCGGTCGCAGTCCAGGATTGCCG	AAGTCCGCGGAGGAAGTTTCACCGTCCGTGGACTATACTATGACAATCCTCTGCTAGTCCGGTCGCAGTCCAGGATTGCCG
AAGTCCGCGGAGGAAGTTTCACCGTCCGTGGACTATACTATGACAATCCTCTGCTAGTCCGGTCACAGTCCAGGATTGCCG	28	35	1 Base Change	0.02	0	KSAEEVSPSVDYTMTILC*	KSAEEVSPSVDYTMTILC*	AAGTCCGCGGAGGAAGTTTCACCGTCCGTGGACTATACTATGACAATCCTCTGCTAGTCCGGTCACAGTCCAGGATTGCCG	AAGTCCGCGGAGGAAGTTTCACCGTCCGTGGACTATACTATGACAATCCTCTGCTAGTCCGGTCGCAGTCCAGGATTGCCG
AAGTCCGCGGAGGAAGTTTCACCGTCCGTGGACTATACTATGACAATCCTCTGCTAGTCTGGTCGCAGTCCAGGATTGCCG	28	34	1 Base Change	0.02	0	KSAEEVSPSVDYTMTILC*	KSAEEVSPSVDYTMTILC*	AAGTCCGCGGAGGAAGTTTCACCGTCCGTGGACTATACTATGACAATCCTCTGCTAGTCTGGTCGCAGTCCAGGATTGCCG	AAGTCCGCGGAGGAAGTTTCACCGTCCGTGGACTATACTATGACAATCCTCTGCTAGTCCGGTCGCAGTCCAGGATTGCCG
AAGTCCGCGGAGGAAGTTACACCGTCCGTGGACTATACTATGACAATCCTCTGCTAGTCCGGTCGCAGTCCAGGATTGCCG	27	33	1 Base Change	0.02	0	KSAEEVTPSVDYTMTILC*	KSAEEVSPSVDYTMTILC*	AAGTCCGCGGAGGAAGTTACACCGTCCGTGGACTATACTATGACAATCCTCTGCTAGTCCGGTCGCAGTCCAGGATTGCCG	AAGTCCGCGGAGGAAGTTTCACCGTCCGTGGACTATACTATGACAATCCTCTGCTAGTCCGGTCGCAGTCCAGGATTGCCG
AAGTCCGCGGAGGAAGTTTCACAG-----------TACTATGACAATCCTCTGCTAGTCCGGTCGCAGTCCAGGATTGCCG	27	33	Deletion	0.02	-11	KSAEEVSQYYDNPLLVRSQSRIA	KSAEEVSPSVDYTMTILC*	AAGTCCGCGGAGGAAGTTTCACAG-----------TACTATGACAATCCTCTGCTAGTCCGGTCGCAGTCCAGGATTGCCG	AAGTCCGCGGAGGAAGTTTCACCGTCCGTGGACTATACTATGACAATCCTCTGCTAGTCCGGTCGCAGTCCAGGATTGCCG
AAGTCCGCGGAGGAAGTTTCACCGTCCGTGGACTCTACTATGACAATCCTCTGCTAGTCCGGTCGCAGTCCAGGATTGCCG	27	31	1 Base Change	0.02	0	KSAEEVSPSVDSTMTILC*	KSAEEVSPSVDYTMTILC*	AAGTCCGCGGAGGAAGTTTCACCGTCCGTGGACTCTACTATGACAATCCTCTGCTAGTCCGGTCGCAGTCCAGGATTGCCG	AAGTCCGCGGAGGAAGTTTCACCGTCCGTGGACTATACTATGACAATCCTCTGCTAGTCCGGTCGCAGTCCAGGATTGCCG
AAGTCCGCGGAGGAAGTTTCACCGTCCGTAGACTATACTATGACAATCCTCTGCTAGTCCGGTCGCAGTCCAGGATTGCCG	26	35	1 Base Change	0.02	0	KSAEEVSPSVDYTMTILC*	KSAEEVSPSVDYTMTILC*	AAGTCCGCGGAGGAAGTTTCACCGTCCGTAGACTATACTATGACAATCCTCTGCTAGTCCGGTCGCAGTCCAGGATTGCCG	AAGTCCGCGGAGGAAGTTTCACCGTCCGTGGACTATACTATGACAATCCTCTGCTAGTCCGGTCGCAGTCCAGGATTGCCG
AAGTCCGCGGAGGAAGTTTCACCGTCCGTGAccgtatagtgACcTATACTATGACAATCCTCTGCTAGTCCGGTCGCAGTCCAGGATTGCCG	26	35	Insertion	0.02	11	KSAEEVSPSVTV*	KSAEEVSPSVDYTMTILC*	AAGTCCGCGGAGGAAGTTTCACCGTCCGTGACCGTATAGTGACCTATACTATGACAATCCTCTGCTAGTCCGGTCGCAGTCCAGGATTGCCG	AAGTCCGCGGAGGAAGTTTCACCGTCCGTGGACTATACTATGACAATCCTCTGCTAGTCCGGTCGCAGTCCAGGATTGCCG
AAGTCCGCGGAGGAAGTTTCACCGTCCGTTG---ATACTATGACAATCCTCTGCTAGTCCGGTCGCAGTCCAGGATTGCCG	26	35	Deletion	0.02	-3	KSAEEVSPSVDTMTILC*	KSAEEVSPSVDYTMTILC*	AAGTCCGCGGAGGAAGTTTCACCGTCCGTTG---ATACTATGACAATCCTCTGCTAGTCCGGTCGCAGTCCAGGATTGCCG	AAGTCCGCGGAGGAAGTTTCACCGTCCGTGGACTATACTATGACAATCCTCTGCTAGTCCGGTCGCAGTCCAGGATTGCCG
AAGTCCGCGGAGGAAGTTTCACCGTCCGTTGA-TATACTATGACAATCCTCTGCTAGTCCGGTCGCAGTCCAGGATTGCCG	26	34	Deletion	0.02	-1	KSAEEVSPSVDIL*	KSAEEVSPSVDYTMTILC*	AAGTCCGCGGAGGAAGTTTCACCGTCCGTTGA-TATACTATGACAATCCTCTGCTAGTCCGGTCGCAGTCCAGGATTGCCG	AAGTCCGCGGAGGAAGTTTCACCGTCCGTGGACTATACTATGACAATCCTCTGCTAGTCCGGTCGCAGTCCAGGATTGCCG
AAGTCCGCTGAGGAAGTTTCACCG-----------TACTATGACAATCCTCTGCTAGTCCGGTCGCAGTCCAGGATTGCCG	26	34	Deletion	0.02	-11	KSAEEVSPYYDNPLLVRSQSRIA	KSAEEVSPSVDYTMTILC*	AAGTCCGCTGAGGAAGTTTCACCG-----------TACTATGACAATCCTCTGCTAGTCCGGTCGCAGTCCAGGATTGCCG	AAGTCCGCGGAGGAAGTTTCACCGTCCGTGGACTATACTATGACAATCCTCTGCTAGTCCGGTCGCAGTCCAGGATTGCCG
AAGTCCGCGGAGGAAGTTTCAC---------AGTATACTATGACAATCCTCTGCTAGTCCGGTCGCAGTCCAGGATTGCCG	25	34	Deletion	0.02	-9	KSAEEVSQYTMTILC*	KSAEEVSPSVDYTMTILC*	AAGTCCGCGGAGGAAGTTTCAC---------AGTATACTATGACAATCCTCTGCTAGTCCGGTCGCAGTCCAGGATTGCCG	AAGTCCGCGGAGGAAGTTTCACCGTCCGTGGACTATACTATGACAATCCTCTGCTAGTCCGGTCGCAGTCCAGGATTGCCG
AAGTCCGCGGAGGAAGTTTCACCGTCCGGTTACAtagtATACTATGACAATCCTCTGCTAGTCCGGTCGCAGTCCAGGATTGCCG	25	35	Insertion	0.02	4	KSAEEVSPSGYIVYYDNPLLVRSQSRIA	KSAEEVSPSVDYTMTILC*	AAGTCCGCGGAGGAAGTTTCACCGTCCGGTTACATAGTATACTATGACAATCCTCTGCTAGTCCGGTCGCAGTCCAGGATTGCCG	AAGTCCGCGGAGGAAGTTTCACCGTCCGTGGACTATACTATGACAATCCTCTGCTAGTCCGGTCGCAGTCCAGGATTGCCG
AAGTCCGCGGAGGAAGTTTCACCGTCCGTGGACAATACTATGACAATCCTCTGCTAGTCCGGTCGCAGTCCAGGATTGCCG	25	31	1 Base Change	0.02	0	KSAEEVSPSVDNTMTILC*	KSAEEVSPSVDYTMTILC*	AAGTCCGCGGAGGAAGTTTCACCGTCCGTGGACAATACTATGACAATCCTCTGCTAGTCCGGTCGCAGTCCAGGATTGCCG	AAGTCCGCGGAGGAAGTTTCACCGTCCGTGGACTATACTATGACAATCCTCTGCTAGTCCGGTCGCAGTCCAGGATTGCCG
AAGTCCGCGGAGGAAGTTTCACCGTCCGTGGACTATACTATGACAATCCTCTGATAGTCCGGTCGCAGTCCAGGATTGCCG	25	33	1 Base Change	0.02	0	KSAEEVSPSVDYTMTIL*	KSAEEVSPSVDYTMTILC*	AAGTCCGCGGAGGAAGTTTCACCGTCCGTGGACTATACTATGACAATCCTCTGATAGTCCGGTCGCAGTCCAGGATTGCCG	AAGTCCGCGGAGGAAGTTTCACCGTCCGTGGACTATACTATGACAATCCTCTGCTAGTCCGGTCGCAGTCCAGGATTGCCG
AAGTCCGCGGAGGAAGTTTCACCGTCCGTGGACTATACTATGACAATCCTCTGCTATTCCGGTCGCAGTCCAGGATTGCCG	25	35	1 Base Change	0.02	0	KSAEEVSPSVDYTMTILCYSGRSPGLP	KSAEEVSPSVDYTMTILC*	AAGTCCGCGGAGGAAGTTTCACCGTCCGTGGACTATACTATGACAATCCTCTGCTATTCCGGTCGCAGTCCAGGATTGCCG	AAGTCCGCGGAGGAAGTTTCACCGTCCGTGGACTATACTATGACAATCCTCTGCTAGTCCGGTCGCAGTCCAGGATTGCCG
AAGTCCGCGGAGGAAGTTTCACCGTCCGTGGA-------AAcagtccgtGACAATCCTCTGCTAGTCCGGTCGCAGTCCAGGATTGCCG	24	34	Insertion and Deletion	0.02	1	KSAEEVSPSVETVRDNPLLVRSQSRIA	KSAEEVSPSVDYTMTILC*	AAGTCCGCGGAGGAAGTTTCACCGTCCGTGGA-------AACAGTCCGTGACAATCCTCTGCTAGTCCGGTCGCAGTCCAGGATTGCCG	AAGTCCGCGGAGGAAGTTTCACCGTCCGTGGACTATACTATGACAATCCTCTGCTAGTCCGGTCGCAGTCCAGGATTGCCG
AAGTCAGCGGAGGAAGTTTCACCGTCCGTGGA-TATACTATGACAATCCTCTGCTAGTCCGGTCGCAGTCCAGGATTGCCG	23	34	Deletion	0.02	-1	KSAEEVSPSVDIL*	KSAEEVSPSVDYTMTILC*	AAGTCAGCGGAGGAAGTTTCACCGTCCGTGGA-TATACTATGACAATCCTCTGCTAGTCCGGTCGCAGTCCAGGATTGCCG	AAGTCCGCGGAGGAAGTTTCACCGTCCGTGGACTATACTATGACAATCCTCTGCTAGTCCGGTCGCAGTCCAGGATTGCCG
AAGTCCGCGGAGGAAGTTTCACC-----------TTACTATGACAATCCTCTGCTAGTCCGGTCGCAGTCCAGGATTGCCG	23	34	Deletion	0.02	-11	KSAEEVSPYYDNPLLVRSQSRIA	KSAEEVSPSVDYTMTILC*	AAGTCCGCGGAGGAAGTTTCACC-----------TTACTATGACAATCCTCTGCTAGTCCGGTCGCAGTCCAGGATTGCCG	AAGTCCGCGGAGGAAGTTTCACCGTCCGTGGACTATACTATGACAATCCTCTGCTAGTCCGGTCGCAGTCCAGGATTGCCG
AAGTCCGCGGAGGAAGTTTCACCG-----------TAATATGACAATCCTCTGCTAGTCCGGTCGCAGTCCAGGATTGCCG	23	34	Deletion	0.02	-11	KSAEEVSP*	KSAEEVSPSVDYTMTILC*	AAGTCCGCGGAGGAAGTTTCACCG-----------TAATATGACAATCCTCTGCTAGTCCGGTCGCAGTCCAGGATTGCCG	AAGTCCGCGGAGGAAGTTTCACCGTCCGTGGACTATACTATGACAATCCTCTGCTAGTCCGGTCGCAGTCCAGGATTGCCG
AAGTCCGCGGAGGAAGTTTCACCGTCCGTCGACTATACTATGACAATCCTCTGCTAGTCCGGTCGCAGTCCAGGATTGCCG	23	34	1 Base Change	0.02	0	KSAEEVSPSVDYTMTILC*	KSAEEVSPSVDYTMTILC*	AAGTCCGCGGAGGAAGTTTCACCGTCCGTCGACTATACTATGACAATCCTCTGCTAGTCCGGTCGCAGTCCAGGATTGCCG	AAGTCCGCGGAGGAAGTTTCACCGTCCGTGGACTATACTATGACAATCCTCTGCTAGTCCGGTCGCAGTCCAGGATTGCCG
AAGTCCGCGGAGGAAGTTTCACCGTCCGTGGACTATACGATGACAATCCTCTGCTAGTCCGGTCGCAGTCCAGGATTGCCG	22	33	1 Base Change	0.02	0	KSAEEVSPSVDYTMTILC*	KSAEEVSPSVDYTMTILC*	AAGTCCGCGGAGGAAGTTTCACCGTCCGTGGACTATACGATGACAATCCTCTGCTAGTCCGGTCGCAGTCCAGGATTGCCG	AAGTCCGCGGAGGAAGTTTCACCGTCCGTGGACTATACTATGACAATCCTCTGCTAGTCCGGTCGCAGTCCAGGATTGCCG
AAGTCCGCGGAGGAAGTTTCACCGTCCGTG---TATACTATGACAATCCTCTGCTAGTCCGGTCGCAGTCCAGGATTGCCG	21	34	Deletion	0.02	-3	KSAEEVSPSVYTMTILC*	KSAEEVSPSVDYTMTILC*	AAGTCCGCGGAGGAAGTTTCACCGTCCGTG---TATACTATGACAATCCTCTGCTAGTCCGGTCGCAGTCCAGGATTGCCG	AAGTCCGCGGAGGAAGTTTCACCGTCCGTGGACTATACTATGACAATCCTCTGCTAGTCCGGTCGCAGTCCAGGATTGCCG
AAGTCCGCGGAGGAAGTTTCACCGTCCGTGGA-------AAccgtcagtGACAATCCTCTGCTAGTCCGGTCGCAGTCCAGGATTGCCG	21	34	Insertion and Deletion	0.02	1	KSAEEVSPSVETVSDNPLLVRSQSRIA	KSAEEVSPSVDYTMTILC*	AAGTCCGCGGAGGAAGTTTCACCGTCCGTGGA-------AACCGTCAGTGACAATCCTCTGCTAGTCCGGTCGCAGTCCAGGATTGCCG	AAGTCCGCGGAGGAAGTTTCACCGTCCGTGGACTATACTATGACAATCCTCTGCTAGTCCGGTCGCAGTCCAGGATTGCCG
AAGTCCGCGGAGGAAGTTTCACCGTCCGTGGACTATACTATGACAATCCTCTGCTAGTCCGGTCTCAGTCCAGGATTGCCG	21	35	1 Base Change	0.02	0	KSAEEVSPSVDYTMTILC*	KSAEEVSPSVDYTMTILC*	AAGTCCGCGGAGGAAGTTTCACCGTCCGTGGACTATACTATGACAATCCTCTGCTAGTCCGGTCTCAGTCCAGGATTGCCG	AAGTCCGCGGAGGAAGTTTCACCGTCCGTGGACTATACTATGACAATCCTCTGCTAGTCCGGTCGCAGTCCAGGATTGCCG
AAGTCCGCGGAGGAAGTTTCACCGTC------CTTCACTATGACAATCCTCTGCTAGTCCGGTCGCAGTCCAGGATTGCCG	20	34	Deletion	0.02	-6	KSAEEVSPSFTMTILC*	KSAEEVSPSVDYTMTILC*	AAGTCCGCGGAGGAAGTTTCACCGTC------CTTCACTATGACAATCCTCTGCTAGTCCGGTCGCAGTCCAGGATTGCCG	AAGTCCGCGGAGGAAGTTTCACCGTCCGTGGACTATACTATGACAATCCTCTGCTAGTCCGGTCGCAGTCCAGGATTGCCG
AAGTCCGCGGAGGAAGTTTCACCGTCCGTGGACTATACTATGACAATCCTCTGCTAGTCCGGTCGCATTCCAGGATTGCCG	20	35	1 Base Change	0.02	0	KSAEEVSPSVDYTMTILC*	KSAEEVSPSVDYTMTILC*	AAGTCCGCGGAGGAAGTTTCACCGTCCGTGGACTATACTATGACAATCCTCTGCTAGTCCGGTCGCATTCCAGGATTGCCG	AAGTCCGCGGAGGAAGTTTCACCGTCCGTGGACTATACTATGACAATCCTCTGCTAGTCCGGTCGCAGTCCAGGATTGCCG
AAGTCCGCGGAGGAAGTTTCACCTTCCG-------TACTATGACAATCCTCTGCTAGTCCGGTCGCAGTCCAGGATTGCCG	20	34	Deletion	0.02	-7	KSAEEVSPSVL*	KSAEEVSPSVDYTMTILC*	AAGTCCGCGGAGGAAGTTTCACCTTCCG-------TACTATGACAATCCTCTGCTAGTCCGGTCGCAGTCCAGGATTGCCG	AAGTCCGCGGAGGAAGTTTCACCGTCCGTGGACTATACTATGACAATCCTCTGCTAGTCCGGTCGCAGTCCAGGATTGCCG
AAGTCCGCGGAGGAAGTTTCATCGTCCGTGGACTATACTATGACAATCCTCTGCTAGTCCGGTCGCAGTCCAGGATTGCCG	20	34	1 Base Change	0.02	0	KSAEEVSSSVDYTMTILC*	KSAEEVSPSVDYTMTILC*	AAGTCCGCGGAGGAAGTTTCATCGTCCGTGGACTATACTATGACAATCCTCTGCTAGTCCGGTCGCAGTCCAGGATTGCCG	AAGTCCGCGGAGGAAGTTTCACCGTCCGTGGACTATACTATGACAATCCTCTGCTAGTCCGGTCGCAGTCCAGGATTGCCG
AAGTCCGCGGAGGAAGTTTCAACG-----------TACTATGACAATCCTCTGCTAGTCCGGTCGCAGTCCAGGATTGCCG	19	33	Deletion	0.02	-11	KSAEEVSTYYDNPLLVRSQSRIA	KSAEEVSPSVDYTMTILC*	AAGTCCGCGGAGGAAGTTTCAACG-----------TACTATGACAATCCTCTGCTAGTCCGGTCGCAGTCCAGGATTGCCG	AAGTCCGCGGAGGAAGTTTCACCGTCCGTGGACTATACTATGACAATCCTCTGCTAGTCCGGTCGCAGTCCAGGATTGCCG
AAGTCCGCGGAGGAAGTTTCACCGTCCGTGGACGATACTATGACAATCCTCTGCTAGTCCGGTCGCAGTCCAGGATTGCCG	19	30	1 Base Change	0.02	0	KSAEEVSPSVDDTMTILC*	KSAEEVSPSVDYTMTILC*	AAGTCCGCGGAGGAAGTTTCACCGTCCGTGGACGATACTATGACAATCCTCTGCTAGTCCGGTCGCAGTCCAGGATTGCCG	AAGTCCGCGGAGGAAGTTTCACCGTCCGTGGACTATACTATGACAATCCTCTGCTAGTCCGGTCGCAGTCCAGGATTGCCG
AAGTCCGCGGAGGAAGTTTCACCGTCCGTGGACTATACTATGACAATCCTCTGCTAGTCCGGTCGAAGTCCAGGATTGCCG	19	34	1 Base Change	0.02	0	KSAEEVSPSVDYTMTILC*	KSAEEVSPSVDYTMTILC*	AAGTCCGCGGAGGAAGTTTCACCGTCCGTGGACTATACTATGACAATCCTCTGCTAGTCCGGTCGAAGTCCAGGATTGCCG	AAGTCCGCGGAGGAAGTTTCACCGTCCGTGGACTATACTATGACAATCCTCTGCTAGTCCGGTCGCAGTCCAGGATTGCCG
AAGTCCGCGGAGGAAGTTTCACCGTCC-TTGACTATACTATGACAATCCTCTGCTAGTCCGGTCGCAGTCCAGGATTGCCG	18	34	Deletion	0.01	-1	KSAEEVSPSLTIL*	KSAEEVSPSVDYTMTILC*	AAGTCCGCGGAGGAAGTTTCACCGTCC-TTGACTATACTATGACAATCCTCTGCTAGTCCGGTCGCAGTCCAGGATTGCCG	AAGTCCGCGGAGGAAGTTTCACCGTCCGTGGACTATACTATGACAATCCTCTGCTAGTCCGGTCGCAGTCCAGGATTGCCG
AAGTCCGCGGAGGAAGTTTCACCGTCCCTGGACTATACTATGACAATCCTCTGCTAGTCCGGTCGCAGTCCAGGATTGCCG	18	34	1 Base Change	0.01	0	KSAEEVSPSLDYTMTILC*	KSAEEVSPSVDYTMTILC*	AAGTCCGCGGAGGAAGTTTCACCGTCCCTGGACTATACTATGACAATCCTCTGCTAGTCCGGTCGCAGTCCAGGATTGCCG	AAGTCCGCGGAGGAAGTTTCACCGTCCGTGGACTATACTATGACAATCCTCTGCTAGTCCGGTCGCAGTCCAGGATTGCCG
AAGTCCGCGGAGGAAGTTTCACCGTCCGTGG-TTAAACTATGACAATCCTCTGCTAGTCCGGTCGCAGTCCAGGATTGCCG	18	34	Deletion	0.01	-1	KSAEEVSPSVVKL*	KSAEEVSPSVDYTMTILC*	AAGTCCGCGGAGGAAGTTTCACCGTCCGTGG-TTAAACTATGACAATCCTCTGCTAGTCCGGTCGCAGTCCAGGATTGCCG	AAGTCCGCGGAGGAAGTTTCACCGTCCGTGGACTATACTATGACAATCCTCTGCTAGTCCGGTCGCAGTCCAGGATTGCCG
AAGTCCGCGGAGGAAGTTTCACCGTCCGTGGACTATACTATGACAATCCTCTGCTAGTCCGTTCGCAGTCCAGGATTGCCG	18	35	1 Base Change	0.01	0	KSAEEVSPSVDYTMTILC*	KSAEEVSPSVDYTMTILC*	AAGTCCGCGGAGGAAGTTTCACCGTCCGTGGACTATACTATGACAATCCTCTGCTAGTCCGTTCGCAGTCCAGGATTGCCG	AAGTCCGCGGAGGAAGTTTCACCGTCCGTGGACTATACTATGACAATCCTCTGCTAGTCCGGTCGCAGTCCAGGATTGCCG
AAGTCCGCGGAGGAAGTTTCACCGTCCGTGG-CTATACTATGACAATCCTCTGCTAGTCCGGTCGCAGTCCAGGATTGCCG	17	34	Deletion	0.01	-1	KSAEEVSPSVAIL*	KSAEEVSPSVDYTMTILC*	AAGTCCGCGGAGGAAGTTTCACCGTCCGTGG-CTATACTATGACAATCCTCTGCTAGTCCGGTCGCAGTCCAGGATTGCCG	AAGTCCGCGGAGGAAGTTTCACCGTCCGTGGACTATACTATGACAATCCTCTGCTAGTCCGGTCGCAGTCCAGGATTGCCG
AAGTCCGCGGAGGAAGTTTCACCGTCCGTGGA-TATAATATGACAATCCTCTGCTAGTCCGGTCGCAGTCCAGGATTGCCG	17	34	Deletion	0.01	-1	KSAEEVSPSVDII*	KSAEEVSPSVDYTMTILC*	AAGTCCGCGGAGGAAGTTTCACCGTCCGTGGA-TATAATATGACAATCCTCTGCTAGTCCGGTCGCAGTCCAGGATTGCCG	AAGTCCGCGGAGGAAGTTTCACCGTCCGTGGACTATACTATGACAATCCTCTGCTAGTCCGGTCGCAGTCCAGGATTGCCG
AAGTCCGCGGAGGAAGTTTCACCGTCCGTTG--TGaAACTATGACAATCCTCTGCTAGTCCGGTCGCAGTCCAGGATTGCCG	17	34	Insertion and Deletion	0.01	-1	KSAEEVSPSVVKL*	KSAEEVSPSVDYTMTILC*	AAGTCCGCGGAGGAAGTTTCACCGTCCGTTG--TGAAACTATGACAATCCTCTGCTAGTCCGGTCGCAGTCCAGGATTGCCG	AAGTCCGCGGAGGAAGTTTCACCGTCCGTGGACTATACTATGACAATCCTCTGCTAGTCCGGTCGCAGTCCAGGATTGCCG
AAGTCAGCGGAGGAAGTTTCACCGTCCGTGG---ATACTATGACAATCCTCTGCTAGTCCGGTCGCAGTCCAGGATTGCCG	16	34	Deletion	0.01	-3	KSAEEVSPSVDTMTILC*	KSAEEVSPSVDYTMTILC*	AAGTCAGCGGAGGAAGTTTCACCGTCCGTGG---ATACTATGACAATCCTCTGCTAGTCCGGTCGCAGTCCAGGATTGCCG	AAGTCCGCGGAGGAAGTTTCACCGTCCGTGGACTATACTATGACAATCCTCTGCTAGTCCGGTCGCAGTCCAGGATTGCCG
AAGTCCGCGGAGGAAGTTTCACAGTCCGTGGA-TATACTATGACAATCCTCTGCTAGTCCGGTCGCAGTCCAGGATTGCCG	16	34	Deletion	0.01	-1	KSAEEVSQSVDIL*	KSAEEVSPSVDYTMTILC*	AAGTCCGCGGAGGAAGTTTCACAGTCCGTGGA-TATACTATGACAATCCTCTGCTAGTCCGGTCGCAGTCCAGGATTGCCG	AAGTCCGCGGAGGAAGTTTCACCGTCCGTGGACTATACTATGACAATCCTCTGCTAGTCCGGTCGCAGTCCAGGATTGCCG
AAGTCCGCGGAGGAAGTTTCACCGTC-----------CTATGACAATCCTCTGCTAGTCCGGTCGCAGTCCAGGATTGCCG	16	30	Deletion	0.01	-11	KSAEEVSPSYDNPLLVRSQSRIA	KSAEEVSPSVDYTMTILC*	AAGTCCGCGGAGGAAGTTTCACCGTC-----------CTATGACAATCCTCTGCTAGTCCGGTCGCAGTCCAGGATTGCCG	AAGTCCGCGGAGGAAGTTTCACCGTCCGTGGACTATACTATGACAATCCTCTGCTAGTCCGGTCGCAGTCCAGGATTGCCG
AAGTCCGCGGAGGAAGTTTCACCGTCCGTGGTactattataataCTATACTATGACAATCCTCTGCTAGTCCGGTCGCAGTCCAGGATTGCCG	16	34	Insertion	0.01	12	KSAEEVSPSVVLL*	KSAEEVSPSVDYTMTILC*	AAGTCCGCGGAGGAAGTTTCACCGTCCGTGGTACTATTATAATACTATACTATGACAATCCTCTGCTAGTCCGGTCGCAGTCCAGGATTGCCG	AAGTCCGCGGAGGAAGTTTCACCGTCCGTGGACTATACTATGACAATCCTCTGCTAGTCCGGTCGCAGTCCAGGATTGCCG
AAGTCCGCGGAGGAAGTTTCACCGTCCGTGGtgACAATCATATGACAATCCTCTGCTAGTCCGGTCGCAGTCCAGGATTGCCG	16	34	Insertion	0.01	2	KSAEEVSPSVVTII*	KSAEEVSPSVDYTMTILC*	AAGTCCGCGGAGGAAGTTTCACCGTCCGTGGTGACAATCATATGACAATCCTCTGCTAGTCCGGTCGCAGTCCAGGATTGCCG	AAGTCCGCGGAGGAAGTTTCACCGTCCGTGGACTATACTATGACAATCCTCTGCTAGTCCGGTCGCAGTCCAGGATTGCCG
AAGTCCGCGGAGTAAGTTTCACCG-----------TACTATGACAATCCTCTGCTAGTCCGGTCGCAGTCCAGGATTGCCG	16	32	Deletion	0.01	-11	KSAE*	KSAEEVSPSVDYTMTILC*	AAGTCCGCGGAGTAAGTTTCACCG-----------TACTATGACAATCCTCTGCTAGTCCGGTCGCAGTCCAGGATTGCCG	AAGTCCGCGGAGGAAGTTTCACCGTCCGTGGACTATACTATGACAATCCTCTGCTAGTCCGGTCGCAGTCCAGGATTGCCG
AAGTCCGCAGAGGAAGTTTCACCGTCCGTGGACTATACTATGACAATCCTCTGCTAGTCCGGTCGCAGTCCAGGATTGCCG	15	35	1 Base Change	0.01	0	KSAEEVSPSVDYTMTILC*	KSAEEVSPSVDYTMTILC*	AAGTCCGCAGAGGAAGTTTCACCGTCCGTGGACTATACTATGACAATCCTCTGCTAGTCCGGTCGCAGTCCAGGATTGCCG	AAGTCCGCGGAGGAAGTTTCACCGTCCGTGGACTATACTATGACAATCCTCTGCTAGTCCGGTCGCAGTCCAGGATTGCCG
AAGTCCGCGGAGGAAGTTTCACCGTCAGT-GACGgtATACTATGACAATCCTCTGCTAGTCCGGTCGCAGTCCAGGATTGCCG	15	35	Insertion and Deletion	0.01	1	KSAEEVSPSVTVYYDNPLLVRSQSRIA	KSAEEVSPSVDYTMTILC*	AAGTCCGCGGAGGAAGTTTCACCGTCAGT-GACGGTATACTATGACAATCCTCTGCTAGTCCGGTCGCAGTCCAGGATTGCCG	AAGTCCGCGGAGGAAGTTTCACCGTCCGTGGACTATACTATGACAATCCTCTGCTAGTCCGGTCGCAGTCCAGGATTGCCG
AAGTCCGCGGAGGAAGTTTCACCGTCCGTGAAGgTATACTATGACAATCCTCTGCTAGTCCGGTCGCAGTCCAGGATTGCCG	15	35	Insertion	0.01	1	KSAEEVSPSVKVYYDNPLLVRSQSRIA	KSAEEVSPSVDYTMTILC*	AAGTCCGCGGAGGAAGTTTCACCGTCCGTGAAGGTATACTATGACAATCCTCTGCTAGTCCGGTCGCAGTCCAGGATTGCCG	AAGTCCGCGGAGGAAGTTTCACCGTCCGTGGACTATACTATGACAATCCTCTGCTAGTCCGGTCGCAGTCCAGGATTGCCG
AAGTCCGCGGAGGAAGTTTCACCGTCCGTGGACTATACTATGACAATCCTCTGCTAGTCCGGTCGCAGTCCAGGAATGCCG	15	33	1 Base Change	0.01	0	KSAEEVSPSVDYTMTILC*	KSAEEVSPSVDYTMTILC*	AAGTCCGCGGAGGAAGTTTCACCGTCCGTGGACTATACTATGACAATCCTCTGCTAGTCCGGTCGCAGTCCAGGAATGCCG	AAGTCCGCGGAGGAAGTTTCACCGTCCGTGGACTATACTATGACAATCCTCTGCTAGTCCGGTCGCAGTCCAGGATTGCCG
AAGTCCGCGGAGGAAGTTTCACCGTCCGTGGACTATACTATGACAATCCTCTGCTAGTCCGGTCGCAGTCTAGGATTGCCG	15	35	1 Base Change	0.01	0	KSAEEVSPSVDYTMTILC*	KSAEEVSPSVDYTMTILC*	AAGTCCGCGGAGGAAGTTTCACCGTCCGTGGACTATACTATGACAATCCTCTGCTAGTCCGGTCGCAGTCTAGGATTGCCG	AAGTCCGCGGAGGAAGTTTCACCGTCCGTGGACTATACTATGACAATCCTCTGCTAGTCCGGTCGCAGTCCAGGATTGCCG
AAGTCAGCGGAGGAAGTTTCACCGTCCGT-GACTATACTATGACAATCCTCTGCTAGTCCGGTCGCAGTCCAGGATTGCCG	14	34	Deletion	0.01	-1	KSAEEVSPSVTIL*	KSAEEVSPSVDYTMTILC*	AAGTCAGCGGAGGAAGTTTCACCGTCCGT-GACTATACTATGACAATCCTCTGCTAGTCCGGTCGCAGTCCAGGATTGCCG	AAGTCCGCGGAGGAAGTTTCACCGTCCGTGGACTATACTATGACAATCCTCTGCTAGTCCGGTCGCAGTCCAGGATTGCCG
AAGTCCGCGGAGGAAGTTTCACAGTCCG-------TACTATGACAATCCTCTGCTAGTCCGGTCGCAGTCCAGGATTGCCG	14	33	Deletion	0.01	-7	KSAEEVSQSVL*	KSAEEVSPSVDYTMTILC*	AAGTCCGCGGAGGAAGTTTCACAGTCCG-------TACTATGACAATCCTCTGCTAGTCCGGTCGCAGTCCAGGATTGCCG	AAGTCCGCGGAGGAAGTTTCACCGTCCGTGGACTATACTATGACAATCCTCTGCTAGTCCGGTCGCAGTCCAGGATTGCCG
AAGTCCGCGGAGGAAGTTTCACCG-----------TACTATGACAATCCTATGCTAGTCCGGTCGCAGTCCAGGATTGCCG	14	33	Deletion	0.01	-11	KSAEEVSPYYDNPMLVRSQSRIA	KSAEEVSPSVDYTMTILC*	AAGTCCGCGGAGGAAGTTTCACCG-----------TACTATGACAATCCTATGCTAGTCCGGTCGCAGTCCAGGATTGCCG	AAGTCCGCGGAGGAAGTTTCACCGTCCGTGGACTATACTATGACAATCCTCTGCTAGTCCGGTCGCAGTCCAGGATTGCCG
AAGTCCGCGGAGGAAGTTTCACCG-----------TACTATGACAATCCTCTGCTAGTCCGGTCGCAGTCCATGATTGCCG	14	34	Deletion	0.01	-11	KSAEEVSPYYDNPLLVRSQSMIA	KSAEEVSPSVDYTMTILC*	AAGTCCGCGGAGGAAGTTTCACCG-----------TACTATGACAATCCTCTGCTAGTCCGGTCGCAGTCCATGATTGCCG	AAGTCCGCGGAGGAAGTTTCACCGTCCGTGGACTATACTATGACAATCCTCTGCTAGTCCGGTCGCAGTCCAGGATTGCCG
AAGTCCGCGGAGGAAGTTTCACCGTACGTGGA-TATACTATGACAATCCTCTGCTAGTCCGGTCGCAGTCCAGGATTGCCG	14	34	Deletion	0.01	-1	KSAEEVSPYVDIL*	KSAEEVSPSVDYTMTILC*	AAGTCCGCGGAGGAAGTTTCACCGTACGTGGA-TATACTATGACAATCCTCTGCTAGTCCGGTCGCAGTCCAGGATTGCCG	AAGTCCGCGGAGGAAGTTTCACCGTCCGTGGACTATACTATGACAATCCTCTGCTAGTCCGGTCGCAGTCCAGGATTGCCG
AAGTCCGCGGAGGAAGTTTCACCGTCCGTGG---ATACTATGACAATCATCTGCTAGTCCGGTCGCAGTCCAGGATTGCCG	14	35	Deletion	0.01	-3	KSAEEVSPSVDTMTIIC*	KSAEEVSPSVDYTMTILC*	AAGTCCGCGGAGGAAGTTTCACCGTCCGTGG---ATACTATGACAATCATCTGCTAGTCCGGTCGCAGTCCAGGATTGCCG	AAGTCCGCGGAGGAAGTTTCACCGTCCGTGGACTATACTATGACAATCCTCTGCTAGTCCGGTCGCAGTCCAGGATTGCCG
AAGTCCGCGGAGGAAGTTTCACCGTCCGTGGA-TATACTATGACAATCCTCTGCTAGTCAGGTCGCAGTCCAGGATTGCCG	14	35	Deletion	0.01	-1	KSAEEVSPSVDIL*	KSAEEVSPSVDYTMTILC*	AAGTCCGCGGAGGAAGTTTCACCGTCCGTGGA-TATACTATGACAATCCTCTGCTAGTCAGGTCGCAGTCCAGGATTGCCG	AAGTCCGCGGAGGAAGTTTCACCGTCCGTGGACTATACTATGACAATCCTCTGCTAGTCCGGTCGCAGTCCAGGATTGCCG
AAGTCCGCGGAGGAAGTTTCACCGTCCGTGGACTATACTCTGACAATCCTCTGCTAGTCCGGTCGCAGTCCAGGATTGCCG	14	33	1 Base Change	0.01	0	KSAEEVSPSVDYTLTILC*	KSAEEVSPSVDYTMTILC*	AAGTCCGCGGAGGAAGTTTCACCGTCCGTGGACTATACTCTGACAATCCTCTGCTAGTCCGGTCGCAGTCCAGGATTGCCG	AAGTCCGCGGAGGAAGTTTCACCGTCCGTGGACTATACTATGACAATCCTCTGCTAGTCCGGTCGCAGTCCAGGATTGCCG
AAGTCCGCGGAGGAAGTTTCACCGTCCGTGGTtaCAATCCTATGACAATCCTCTGCTAGTCCGGTCGCAGTCCAGGATTGCCG	14	35	Insertion	0.01	2	KSAEEVSPSVVTIL*	KSAEEVSPSVDYTMTILC*	AAGTCCGCGGAGGAAGTTTCACCGTCCGTGGTTACAATCCTATGACAATCCTCTGCTAGTCCGGTCGCAGTCCAGGATTGCCG	AAGTCCGCGGAGGAAGTTTCACCGTCCGTGGACTATACTATGACAATCCTCTGCTAGTCCGGTCGCAGTCCAGGATTGCCG
AAGTCCGCGGATGAAGTTTCACCGTCCGT------CACTATGACAATCCTCTGCTAGTCCGGTCGCAGTCCAGGATTGCCG	14	35	Deletion	0.01	-6	KSADEVSPSVTMTILC*	KSAEEVSPSVDYTMTILC*	AAGTCCGCGGATGAAGTTTCACCGTCCGT------CACTATGACAATCCTCTGCTAGTCCGGTCGCAGTCCAGGATTGCCG	AAGTCCGCGGAGGAAGTTTCACCGTCCGTGGACTATACTATGACAATCCTCTGCTAGTCCGGTCGCAGTCCAGGATTGCCG
AAGTCCGCGTAGGAAGTTTCACCGTCCGTGGA-TATACTATGACAATCCTCTGCTAGTCCGGTCGCAGTCCAGGATTGCCG	14	34	Deletion	0.01	-1	KSA*	KSAEEVSPSVDYTMTILC*	AAGTCCGCGTAGGAAGTTTCACCGTCCGTGGA-TATACTATGACAATCCTCTGCTAGTCCGGTCGCAGTCCAGGATTGCCG	AAGTCCGCGGAGGAAGTTTCACCGTCCGTGGACTATACTATGACAATCCTCTGCTAGTCCGGTCGCAGTCCAGGATTGCCG
AAGTCCGCGGAGGAAGTTTCACCGTCAG-------TACTATGACAATCCTCTGCTAGTCCGGTCGCAGTCCAGGATTGCCG	13	34	Deletion	0.01	-7	KSAEEVSPSVL*	KSAEEVSPSVDYTMTILC*	AAGTCCGCGGAGGAAGTTTCACCGTCAG-------TACTATGACAATCCTCTGCTAGTCCGGTCGCAGTCCAGGATTGCCG	AAGTCCGCGGAGGAAGTTTCACCGTCCGTGGACTATACTATGACAATCCTCTGCTAGTCCGGTCGCAGTCCAGGATTGCCG
AAGTCCGCGGAGGAAGTTTCACCGTCCGTGGACTATACTATCACAATCCTCTGCTAGTCCGGTCGCAGTCCAGGATTGCCG	13	32	1 Base Change	0.01	0	KSAEEVSPSVDYTITILC*	KSAEEVSPSVDYTMTILC*	AAGTCCGCGGAGGAAGTTTCACCGTCCGTGGACTATACTATCACAATCCTCTGCTAGTCCGGTCGCAGTCCAGGATTGCCG	AAGTCCGCGGAGGAAGTTTCACCGTCCGTGGACTATACTATGACAATCCTCTGCTAGTCCGGTCGCAGTCCAGGATTGCCG
AAGTCCGCGGAGGAAGTTTCACCGTCCGTGGACTATCCTATGACAATCCTCTGCTAGTCCGGTCGCAGTCCAGGATTGCCG	13	31	1 Base Change	0.01	0	KSAEEVSPSVDYPMTILC*	KSAEEVSPSVDYTMTILC*	AAGTCCGCGGAGGAAGTTTCACCGTCCGTGGACTATCCTATGACAATCCTCTGCTAGTCCGGTCGCAGTCCAGGATTGCCG	AAGTCCGCGGAGGAAGTTTCACCGTCCGTGGACTATACTATGACAATCCTCTGCTAGTCCGGTCGCAGTCCAGGATTGCCG
AAGTCCGCGGAGGAAGTTTCACCGTCCGTTacgG--TATACTATGACAATCCTCTGCTAGTCCGGTCGCAGTCCAGGATTGCCG	13	34	Insertion and Deletion	0.01	1	KSAEEVSPSVTVYYDNPLLVRSQSRIA	KSAEEVSPSVDYTMTILC*	AAGTCCGCGGAGGAAGTTTCACCGTCCGTTACGG--TATACTATGACAATCCTCTGCTAGTCCGGTCGCAGTCCAGGATTGCCG	AAGTCCGCGGAGGAAGTTTCACCGTCCGTGGACTATACTATGACAATCCTCTGCTAGTCCGGTCGCAGTCCAGGATTGCCG
AAGTCCGCGGAGGAAGTTTCACCTTCCGT------CACTATGACAATCCTCTGCTAGTCCGGTCGCAGTCCAGGATTGCCG	13	34	Deletion	0.01	-6	KSAEEVSPSVTMTILC*	KSAEEVSPSVDYTMTILC*	AAGTCCGCGGAGGAAGTTTCACCTTCCGT------CACTATGACAATCCTCTGCTAGTCCGGTCGCAGTCCAGGATTGCCG	AAGTCCGCGGAGGAAGTTTCACCGTCCGTGGACTATACTATGACAATCCTCTGCTAGTCCGGTCGCAGTCCAGGATTGCCG
AAGTCCGCGGAGGAAGTTTTACCGTCCGTGGACTATACTATGACAATCCTCTGCTAGTCCGGTCGCAGTCCAGGATTGCCG	13	35	1 Base Change	0.01	0	KSAEEVLPSVDYTMTILC*	KSAEEVSPSVDYTMTILC*	AAGTCCGCGGAGGAAGTTTTACCGTCCGTGGACTATACTATGACAATCCTCTGCTAGTCCGGTCGCAGTCCAGGATTGCCG	AAGTCCGCGGAGGAAGTTTCACCGTCCGTGGACTATACTATGACAATCCTCTGCTAGTCCGGTCGCAGTCCAGGATTGCCG
AAGTCCGCGGATGAAGTTTCACCGTCCGTGG--TGaAACTATGACAATCCTCTGCTAGTCCGGTCGCAGTCCAGGATTGCCG	13	35	Insertion and Deletion	0.01	-1	KSADEVSPSVVKL*	KSAEEVSPSVDYTMTILC*	AAGTCCGCGGATGAAGTTTCACCGTCCGTGG--TGAAACTATGACAATCCTCTGCTAGTCCGGTCGCAGTCCAGGATTGCCG	AAGTCCGCGGAGGAAGTTTCACCGTCCGTGGACTATACTATGACAATCCTCTGCTAGTCCGGTCGCAGTCCAGGATTGCCG
AAGTCAGCGGAGGAAGTTTCACCG-----------TACTATGACAATCCTCTGCTAGTCCGGTCGCAGTCCAGGATTGCCG	12	33	Deletion	0.01	-11	KSAEEVSPYYDNPLLVRSQSRIA	KSAEEVSPSVDYTMTILC*	AAGTCAGCGGAGGAAGTTTCACCG-----------TACTATGACAATCCTCTGCTAGTCCGGTCGCAGTCCAGGATTGCCG	AAGTCCGCGGAGGAAGTTTCACCGTCCGTGGACTATACTATGACAATCCTCTGCTAGTCCGGTCGCAGTCCAGGATTGCCG
AAGTCCGCGGAGGAAGTTTCACAGTCCGGTGACAtagtATACTATGACAATCCTCTGCTAGTCCGGTCGCAGTCCAGGATTGCCG	12	34	Insertion	0.01	4	KSAEEVSQSGDIVYYDNPLLVRSQSRIA	KSAEEVSPSVDYTMTILC*	AAGTCCGCGGAGGAAGTTTCACAGTCCGGTGACATAGTATACTATGACAATCCTCTGCTAGTCCGGTCGCAGTCCAGGATTGCCG	AAGTCCGCGGAGGAAGTTTCACCGTCCGTGGACTATACTATGACAATCCTCTGCTAGTCCGGTCGCAGTCCAGGATTGCCG
AAGTCCGCGGAGGAAGTTTCACCGTACG-------TACTATGACAATCCTCTGCTAGTCCGGTCGCAGTCCAGGATTGCCG	12	35	Deletion	0.01	-7	KSAEEVSPYVL*	KSAEEVSPSVDYTMTILC*	AAGTCCGCGGAGGAAGTTTCACCGTACG-------TACTATGACAATCCTCTGCTAGTCCGGTCGCAGTCCAGGATTGCCG	AAGTCCGCGGAGGAAGTTTCACCGTCCGTGGACTATACTATGACAATCCTCTGCTAGTCCGGTCGCAGTCCAGGATTGCCG
AAGTCCGCGGAGGAAGTTTCACCGTCAGTGGtgACAATCCTATGACAATCCTCTGCTAGTCCGGTCGCAGTCCAGGATTGCCG	12	35	Insertion	0.01	2	KSAEEVSPSVVTIL*	KSAEEVSPSVDYTMTILC*	AAGTCCGCGGAGGAAGTTTCACCGTCAGTGGTGACAATCCTATGACAATCCTCTGCTAGTCCGGTCGCAGTCCAGGATTGCCG	AAGTCCGCGGAGGAAGTTTCACCGTCCGTGGACTATACTATGACAATCCTCTGCTAGTCCGGTCGCAGTCCAGGATTGCCG
AAGTCCGCGGAGGAAGTTTCACCGTCCGTGG---ATACTATGACAATCCTCTGCTAGTCCGGTCGCAGTCCATGATTGCCG	12	35	Deletion	0.01	-3	KSAEEVSPSVDTMTILC*	KSAEEVSPSVDYTMTILC*	AAGTCCGCGGAGGAAGTTTCACCGTCCGTGG---ATACTATGACAATCCTCTGCTAGTCCGGTCGCAGTCCATGATTGCCG	AAGTCCGCGGAGGAAGTTTCACCGTCCGTGGACTATACTATGACAATCCTCTGCTAGTCCGGTCGCAGTCCAGGATTGCCG
AAGTCCGCGGAGGAAGTTTCACCGTCCGTGGA-TATACTATGAAAATCCTCTGCTAGTCCGGTCGCAGTCCAGGATTGCCG	12	32	Deletion	0.01	-1	KSAEEVSPSVDIL*	KSAEEVSPSVDYTMTILC*	AAGTCCGCGGAGGAAGTTTCACCGTCCGTGGA-TATACTATGAAAATCCTCTGCTAGTCCGGTCGCAGTCCAGGATTGCCG	AAGTCCGCGGAGGAAGTTTCACCGTCCGTGGACTATACTATGACAATCCTCTGCTAGTCCGGTCGCAGTCCAGGATTGCCG
AAGTCCGCGGAGGAAGTTTCACCGTCCGTGGACTATACTATGACAATCCTCTGCTAGTCCGGTTGCAGTCCAGGATTGCCG	12	35	1 Base Change	0.01	0	KSAEEVSPSVDYTMTILC*	KSAEEVSPSVDYTMTILC*	AAGTCCGCGGAGGAAGTTTCACCGTCCGTGGACTATACTATGACAATCCTCTGCTAGTCCGGTTGCAGTCCAGGATTGCCG	AAGTCCGCGGAGGAAGTTTCACCGTCCGTGGACTATACTATGACAATCCTCTGCTAGTCCGGTCGCAGTCCAGGATTGCCG
AAGTCCGCGGAGGAAGTTTCACCGTCCGTGGACTATACTATGACACTCCTCTGCTAGTCCGGTCGCAGTCCAGGATTGCCG	12	30	1 Base Change	0.01	0	KSAEEVSPSVDYTMTLLC*	KSAEEVSPSVDYTMTILC*	AAGTCCGCGGAGGAAGTTTCACCGTCCGTGGACTATACTATGACACTCCTCTGCTAGTCCGGTCGCAGTCCAGGATTGCCG	AAGTCCGCGGAGGAAGTTTCACCGTCCGTGGACTATACTATGACAATCCTCTGCTAGTCCGGTCGCAGTCCAGGATTGCCG
AAGTCCGCGGAGGAAGTTTCACCGTCCGTTGTactattatactaCTATACTATGACAATCCTCTGCTAGTCCGGTCGCAGTCCAGGATTGCCG	12	35	Insertion	0.01	12	KSAEEVSPSVVLLYYYTMTILC*	KSAEEVSPSVDYTMTILC*	AAGTCCGCGGAGGAAGTTTCACCGTCCGTTGTACTATTATACTACTATACTATGACAATCCTCTGCTAGTCCGGTCGCAGTCCAGGATTGCCG	AAGTCCGCGGAGGAAGTTTCACCGTCCGTGGACTATACTATGACAATCCTCTGCTAGTCCGGTCGCAGTCCAGGATTGCCG
AAGTCCGCGGAGGAAGTTTCACCGTTCGTGGACTATACTATGACAATCCTCTGCTAGTCCGGTCGCAGTCCAGGATTGCCG	12	35	1 Base Change	0.01	0	KSAEEVSPFVDYTMTILC*	KSAEEVSPSVDYTMTILC*	AAGTCCGCGGAGGAAGTTTCACCGTTCGTGGACTATACTATGACAATCCTCTGCTAGTCCGGTCGCAGTCCAGGATTGCCG	AAGTCCGCGGAGGAAGTTTCACCGTCCGTGGACTATACTATGACAATCCTCTGCTAGTCCGGTCGCAGTCCAGGATTGCCG
AAGTCCGCGGAGGAAGTTTCACCTTCCGTGG--TGaAACTATGACAATCCTCTGCTAGTCCGGTCGCAGTCCAGGATTGCCG	12	34	Insertion and Deletion	0.01	-1	KSAEEVSPSVVKL*	KSAEEVSPSVDYTMTILC*	AAGTCCGCGGAGGAAGTTTCACCTTCCGTGG--TGAAACTATGACAATCCTCTGCTAGTCCGGTCGCAGTCCAGGATTGCCG	AAGTCCGCGGAGGAAGTTTCACCGTCCGTGGACTATACTATGACAATCCTCTGCTAGTCCGGTCGCAGTCCAGGATTGCCG
AAGTCCGCGGAGGAAGTTTCGCCGTCCGTGGACTATACTATGACAATCCTCTGCTAGTCCGGTCGCAGTCCAGGATTGCCG	12	35	1 Base Change	0.01	0	KSAEEVSPSVDYTMTILC*	KSAEEVSPSVDYTMTILC*	AAGTCCGCGGAGGAAGTTTCGCCGTCCGTGGACTATACTATGACAATCCTCTGCTAGTCCGGTCGCAGTCCAGGATTGCCG	AAGTCCGCGGAGGAAGTTTCACCGTCCGTGGACTATACTATGACAATCCTCTGCTAGTCCGGTCGCAGTCCAGGATTGCCG
AAGTCAGCGGAGGAAGTTTCACCG---------TATACTATGACAATCCTCTGCTAGTCCGGTCGCAGTCCAGGATTGCCG	11	33	Deletion	0.01	-9	KSAEEVSPYTMTILC*	KSAEEVSPSVDYTMTILC*	AAGTCAGCGGAGGAAGTTTCACCG---------TATACTATGACAATCCTCTGCTAGTCCGGTCGCAGTCCAGGATTGCCG	AAGTCCGCGGAGGAAGTTTCACCGTCCGTGGACTATACTATGACAATCCTCTGCTAGTCCGGTCGCAGTCCAGGATTGCCG
AAGTCAGCGGAGGAAGTTTCACCGTCCGTGGTactattatactaCTATACTATGACAATCCTCTGCTAGTCCGGTCGCAGTCCAGGATTGCCG	11	35	Insertion	0.01	12	KSAEEVSPSVVLLYYYTMTILC*	KSAEEVSPSVDYTMTILC*	AAGTCAGCGGAGGAAGTTTCACCGTCCGTGGTACTATTATACTACTATACTATGACAATCCTCTGCTAGTCCGGTCGCAGTCCAGGATTGCCG	AAGTCCGCGGAGGAAGTTTCACCGTCCGTGGACTATACTATGACAATCCTCTGCTAGTCCGGTCGCAGTCCAGGATTGCCG
AAGTCCGCGGAGGAAGTTTCACCG-----------TACGATGACAATCCTCTGCTAGTCCGGTCGCAGTCCAGGATTGCCG	11	32	Deletion	0.01	-11	KSAEEVSPYDDNPLLVRSQSRIA	KSAEEVSPSVDYTMTILC*	AAGTCCGCGGAGGAAGTTTCACCG-----------TACGATGACAATCCTCTGCTAGTCCGGTCGCAGTCCAGGATTGCCG	AAGTCCGCGGAGGAAGTTTCACCGTCCGTGGACTATACTATGACAATCCTCTGCTAGTCCGGTCGCAGTCCAGGATTGCCG
AAGTCCGCGGAGGAAGTTTCACCG-----------TACTATGACAATCCTCTGCTAGTCCTGTCGCAGTCCAGGATTGCCG	11	31	Deletion	0.01	-11	KSAEEVSPYYDNPLLVLSQSRIA	KSAEEVSPSVDYTMTILC*	AAGTCCGCGGAGGAAGTTTCACCG-----------TACTATGACAATCCTCTGCTAGTCCTGTCGCAGTCCAGGATTGCCG	AAGTCCGCGGAGGAAGTTTCACCGTCCGTGGACTATACTATGACAATCCTCTGCTAGTCCGGTCGCAGTCCAGGATTGCCG
AAGTCCGCGGAGGAAGTTTCACCGTCAGTGGTactattatactaCTATACTATGACAATCCTCTGCTAGTCCGGTCGCAGTCCAGGATTGCCG	11	35	Insertion	0.01	12	KSAEEVSPSVVLLYYYTMTILC*	KSAEEVSPSVDYTMTILC*	AAGTCCGCGGAGGAAGTTTCACCGTCAGTGGTACTATTATACTACTATACTATGACAATCCTCTGCTAGTCCGGTCGCAGTCCAGGATTGCCG	AAGTCCGCGGAGGAAGTTTCACCGTCCGTGGACTATACTATGACAATCCTCTGCTAGTCCGGTCGCAGTCCAGGATTGCCG
AAGTCCGCGGAGGAAGTTTCACCGTCAtacGTG---TCaTACTATGACAATCCTCTGCTAGTCCGGTCGCAGTCCAGGATTGCCG	11	34	Insertion and Deletion	0.01	1	KSAEEVSPSYVSYYDNPLLVRSQSRIA	KSAEEVSPSVDYTMTILC*	AAGTCCGCGGAGGAAGTTTCACCGTCATACGTG---TCATACTATGACAATCCTCTGCTAGTCCGGTCGCAGTCCAGGATTGCCG	AAGTCCGCGGAGGAAGTTTCACCGTCCGTGGACTATACTATGACAATCCTCTGCTAGTCCGGTCGCAGTCCAGGATTGCCG
AAGTCCGCGGAGGAAGTTTCACCGTCC-TTGACGgtATACTATGACAATCCTCTGCTAGTCCGGTCGCAGTCCAGGATTGCCG	11	35	Insertion and Deletion	0.01	1	KSAEEVSPSLTVYYDNPLLVRSQSRIA	KSAEEVSPSVDYTMTILC*	AAGTCCGCGGAGGAAGTTTCACCGTCC-TTGACGGTATACTATGACAATCCTCTGCTAGTCCGGTCGCAGTCCAGGATTGCCG	AAGTCCGCGGAGGAAGTTTCACCGTCCGTGGACTATACTATGACAATCCTCTGCTAGTCCGGTCGCAGTCCAGGATTGCCG
AAGTCCGCGGAGGAAGTTTCACCGTCCGT-GACTgtATACTATGACAATCCTCTGCTAGTCCGGTCGCAGTCCAGGATTGCCG	11	35	Insertion and Deletion	0.01	1	KSAEEVSPSVTVYYDNPLLVRSQSRIA	KSAEEVSPSVDYTMTILC*	AAGTCCGCGGAGGAAGTTTCACCGTCCGT-GACTGTATACTATGACAATCCTCTGCTAGTCCGGTCGCAGTCCAGGATTGCCG	AAGTCCGCGGAGGAAGTTTCACCGTCCGTGGACTATACTATGACAATCCTCTGCTAGTCCGGTCGCAGTCCAGGATTGCCG
AAGTCCGCGGAGGAAGTTTCACCGTCCGTGGA----AAccgtcTGTGACAATCCTCTGCTAGTCCGGTCGCAGTCCAGGATTGCCG	11	35	Insertion and Deletion	0.01	1	KSAEEVSPSVETVCDNPLLVRSQSRIA	KSAEEVSPSVDYTMTILC*	AAGTCCGCGGAGGAAGTTTCACCGTCCGTGGA----AACCGTCTGTGACAATCCTCTGCTAGTCCGGTCGCAGTCCAGGATTGCCG	AAGTCCGCGGAGGAAGTTTCACCGTCCGTGGACTATACTATGACAATCCTCTGCTAGTCCGGTCGCAGTCCAGGATTGCCG
AAGTCCGCGGAGGAAGTTTCACCGTCCGTGGA-TATACTATTACAATCCTCTGCTAGTCCGGTCGCAGTCCAGGATTGCCG	11	33	Deletion	0.01	-1	KSAEEVSPSVDILLQSSASPVAVQDC	KSAEEVSPSVDYTMTILC*	AAGTCCGCGGAGGAAGTTTCACCGTCCGTGGA-TATACTATTACAATCCTCTGCTAGTCCGGTCGCAGTCCAGGATTGCCG	AAGTCCGCGGAGGAAGTTTCACCGTCCGTGGACTATACTATGACAATCCTCTGCTAGTCCGGTCGCAGTCCAGGATTGCCG
AAGTCCGCGGAGGAAGTTTCACCGTCCGTGGACTATACTATGACAATCCTCAGCTAGTCCGGTCGCAGTCCAGGATTGCCG	11	33	1 Base Change	0.01	0	KSAEEVSPSVDYTMTILS*	KSAEEVSPSVDYTMTILC*	AAGTCCGCGGAGGAAGTTTCACCGTCCGTGGACTATACTATGACAATCCTCAGCTAGTCCGGTCGCAGTCCAGGATTGCCG	AAGTCCGCGGAGGAAGTTTCACCGTCCGTGGACTATACTATGACAATCCTCTGCTAGTCCGGTCGCAGTCCAGGATTGCCG
AAGTCCGCGGAGGAAGTTTCACCGTCCGTGGACTATACTATGACAATCCTCTGCTAGACCGGTCGCAGTCCAGGATTGCCG	11	30	1 Base Change	0.01	0	KSAEEVSPSVDYTMTILC*	KSAEEVSPSVDYTMTILC*	AAGTCCGCGGAGGAAGTTTCACCGTCCGTGGACTATACTATGACAATCCTCTGCTAGACCGGTCGCAGTCCAGGATTGCCG	AAGTCCGCGGAGGAAGTTTCACCGTCCGTGGACTATACTATGACAATCCTCTGCTAGTCCGGTCGCAGTCCAGGATTGCCG
AAGTCCGCGGAGGAAGTTTCACCGTCCGTGGACTATACTATGACAATCCTCTTCTAGTCCGGTCGCAGTCCAGGATTGCCG	11	33	1 Base Change	0.01	0	KSAEEVSPSVDYTMTILF*	KSAEEVSPSVDYTMTILC*	AAGTCCGCGGAGGAAGTTTCACCGTCCGTGGACTATACTATGACAATCCTCTTCTAGTCCGGTCGCAGTCCAGGATTGCCG	AAGTCCGCGGAGGAAGTTTCACCGTCCGTGGACTATACTATGACAATCCTCTGCTAGTCCGGTCGCAGTCCAGGATTGCCG
AAGTCCGCGGAGGAAGTTTCACCGTCCGTGGACTATACTATGTCAATCCTCTGCTAGTCCGGTCGCAGTCCAGGATTGCCG	11	33	1 Base Change	0.01	0	KSAEEVSPSVDYTMSILC*	KSAEEVSPSVDYTMTILC*	AAGTCCGCGGAGGAAGTTTCACCGTCCGTGGACTATACTATGTCAATCCTCTGCTAGTCCGGTCGCAGTCCAGGATTGCCG	AAGTCCGCGGAGGAAGTTTCACCGTCCGTGGACTATACTATGACAATCCTCTGCTAGTCCGGTCGCAGTCCAGGATTGCCG
AAGTCCGCGGAGGAAGTTTCACCGTCCGTGGTactattatactaATATACTATGACAATCCTCTGCTAGTCCGGTCGCAGTCCAGGATTGCCG	11	34	Insertion	0.01	12	KSAEEVSPSVVLLY*	KSAEEVSPSVDYTMTILC*	AAGTCCGCGGAGGAAGTTTCACCGTCCGTGGTACTATTATACTAATATACTATGACAATCCTCTGCTAGTCCGGTCGCAGTCCAGGATTGCCG	AAGTCCGCGGAGGAAGTTTCACCGTCCGTGGACTATACTATGACAATCCTCTGCTAGTCCGGTCGCAGTCCAGGATTGCCG
AAGTCCGCGGAGGAAGTTTCACCGTCCGTTG--TGaTACTATGACAATCCTCTGCTAGTCCGGTCGCAGTCCAGGATTGCCG	11	33	Insertion and Deletion	0.01	-1	KSAEEVSPSVVIL*	KSAEEVSPSVDYTMTILC*	AAGTCCGCGGAGGAAGTTTCACCGTCCGTTG--TGATACTATGACAATCCTCTGCTAGTCCGGTCGCAGTCCAGGATTGCCG	AAGTCCGCGGAGGAAGTTTCACCGTCCGTGGACTATACTATGACAATCCTCTGCTAGTCCGGTCGCAGTCCAGGATTGCCG
AAGTCCGCGGAGGAAGTTTCACCGTCCGTTGA-------AAccgtccgtGACAATCCTCTGCTAGTCCGGTCGCAGTCCAGGATTGCCG	11	34	Insertion and Deletion	0.01	1	KSAEEVSPSVETVRDNPLLVRSQSRIA	KSAEEVSPSVDYTMTILC*	AAGTCCGCGGAGGAAGTTTCACCGTCCGTTGA-------AACCGTCCGTGACAATCCTCTGCTAGTCCGGTCGCAGTCCAGGATTGCCG	AAGTCCGCGGAGGAAGTTTCACCGTCCGTGGACTATACTATGACAATCCTCTGCTAGTCCGGTCGCAGTCCAGGATTGCCG
AAGTCCGCGGAGGAAGTTTCACCTTCCGTGGA-TATACTATGACAATCCTCTGCTAGTCCGGTCGCAGTCCAGGATTGCCG	11	34	Deletion	0.01	-1	KSAEEVSPSVDIL*	KSAEEVSPSVDYTMTILC*	AAGTCCGCGGAGGAAGTTTCACCTTCCGTGGA-TATACTATGACAATCCTCTGCTAGTCCGGTCGCAGTCCAGGATTGCCG	AAGTCCGCGGAGGAAGTTTCACCGTCCGTGGACTATACTATGACAATCCTCTGCTAGTCCGGTCGCAGTCCAGGATTGCCG
AAGTCCGCGGATGAAGTTTCACCGTCCGT-GACGgtATACTATGACAATCCTCTGCTAGTCCGGTCGCAGTCCAGGATTGCCG	11	35	Insertion and Deletion	0.01	1	KSADEVSPSVTVYYDNPLLVRSQSRIA	KSAEEVSPSVDYTMTILC*	AAGTCCGCGGATGAAGTTTCACCGTCCGT-GACGGTATACTATGACAATCCTCTGCTAGTCCGGTCGCAGTCCAGGATTGCCG	AAGTCCGCGGAGGAAGTTTCACCGTCCGTGGACTATACTATGACAATCCTCTGCTAGTCCGGTCGCAGTCCAGGATTGCCG
AAGTCCGCGTAGGAAGTTTCACCGTCCG-------TACTATGACAATCCTCTGCTAGTCCGGTCGCAGTCCAGGATTGCCG	11	33	Deletion	0.01	-7	KSA*	KSAEEVSPSVDYTMTILC*	AAGTCCGCGTAGGAAGTTTCACCGTCCG-------TACTATGACAATCCTCTGCTAGTCCGGTCGCAGTCCAGGATTGCCG	AAGTCCGCGGAGGAAGTTTCACCGTCCGTGGACTATACTATGACAATCCTCTGCTAGTCCGGTCGCAGTCCAGGATTGCCG
AAGTCCGCGGAGGAAGTTTAACCG-----------TACTATGACAATCCTCTGCTAGTCCGGTCGCAGTCCAGGATTGCCG	10	34	Deletion	0.01	-11	KSAEEV*	KSAEEVSPSVDYTMTILC*	AAGTCCGCGGAGGAAGTTTAACCG-----------TACTATGACAATCCTCTGCTAGTCCGGTCGCAGTCCAGGATTGCCG	AAGTCCGCGGAGGAAGTTTCACCGTCCGTGGACTATACTATGACAATCCTCTGCTAGTCCGGTCGCAGTCCAGGATTGCCG
AAGTCCGCGGAGGAAGTTTCAACGTCCGTGGA-TATACTATGACAATCCTCTGCTAGTCCGGTCGCAGTCCAGGATTGCCG	10	32	Deletion	0.01	-1	KSAEEVSTSVDIL*	KSAEEVSPSVDYTMTILC*	AAGTCCGCGGAGGAAGTTTCAACGTCCGTGGA-TATACTATGACAATCCTCTGCTAGTCCGGTCGCAGTCCAGGATTGCCG	AAGTCCGCGGAGGAAGTTTCACCGTCCGTGGACTATACTATGACAATCCTCTGCTAGTCCGGTCGCAGTCCAGGATTGCCG
AAGTCCGCGGAGGAAGTTTCACAGTCCGT------CACTATGACAATCCTCTGCTAGTCCGGTCGCAGTCCAGGATTGCCG	10	34	Deletion	0.01	-6	KSAEEVSQSVTMTILC*	KSAEEVSPSVDYTMTILC*	AAGTCCGCGGAGGAAGTTTCACAGTCCGT------CACTATGACAATCCTCTGCTAGTCCGGTCGCAGTCCAGGATTGCCG	AAGTCCGCGGAGGAAGTTTCACCGTCCGTGGACTATACTATGACAATCCTCTGCTAGTCCGGTCGCAGTCCAGGATTGCCG
AAGTCCGCGGAGGAAGTTTCACAGTCCGT-GACTATACTATGACAATCCTCTGCTAGTCCGGTCGCAGTCCAGGATTGCCG	10	32	Deletion	0.01	-1	KSAEEVSQSVTIL*	KSAEEVSPSVDYTMTILC*	AAGTCCGCGGAGGAAGTTTCACAGTCCGT-GACTATACTATGACAATCCTCTGCTAGTCCGGTCGCAGTCCAGGATTGCCG	AAGTCCGCGGAGGAAGTTTCACCGTCCGTGGACTATACTATGACAATCCTCTGCTAGTCCGGTCGCAGTCCAGGATTGCCG
AAGTCCGCGGAGGAAGTTTCACCG-----------TACTAAGACAATCCTCTGCTAGTCCGGTCGCAGTCCAGGATTGCCG	10	32	Deletion	0.01	-11	KSAEEVSPY*	KSAEEVSPSVDYTMTILC*	AAGTCCGCGGAGGAAGTTTCACCG-----------TACTAAGACAATCCTCTGCTAGTCCGGTCGCAGTCCAGGATTGCCG	AAGTCCGCGGAGGAAGTTTCACCGTCCGTGGACTATACTATGACAATCCTCTGCTAGTCCGGTCGCAGTCCAGGATTGCCG
AAGTCCGCGGAGGAAGTTTCACCG---------TAAACTATGACAATCCTCTGCTAGTCCGGTCGCAGTCCAGGATTGCCG	10	30	Deletion	0.01	-9	KSAEEVSP*	KSAEEVSPSVDYTMTILC*	AAGTCCGCGGAGGAAGTTTCACCG---------TAAACTATGACAATCCTCTGCTAGTCCGGTCGCAGTCCAGGATTGCCG	AAGTCCGCGGAGGAAGTTTCACCGTCCGTGGACTATACTATGACAATCCTCTGCTAGTCCGGTCGCAGTCCAGGATTGCCG
AAGTCCGCGGAGGAAGTTTCACCGTCAGT------CACTATGACAATCCTCTGCTAGTCCGGTCGCAGTCCAGGATTGCCG	10	34	Deletion	0.01	-6	KSAEEVSPSVTMTILC*	KSAEEVSPSVDYTMTILC*	AAGTCCGCGGAGGAAGTTTCACCGTCAGT------CACTATGACAATCCTCTGCTAGTCCGGTCGCAGTCCAGGATTGCCG	AAGTCCGCGGAGGAAGTTTCACCGTCCGTGGACTATACTATGACAATCCTCTGCTAGTCCGGTCGCAGTCCAGGATTGCCG
AAGTCCGCGGAGGAAGTTTCACCGTCAGTGGA-------AAccgtccgtGACAATCCTCTGCTAGTCCGGTCGCAGTCCAGGATTGCCG	10	35	Insertion and Deletion	0.01	1	KSAEEVSPSVETVRDNPLLVRSQSRIA	KSAEEVSPSVDYTMTILC*	AAGTCCGCGGAGGAAGTTTCACCGTCAGTGGA-------AACCGTCCGTGACAATCCTCTGCTAGTCCGGTCGCAGTCCAGGATTGCCG	AAGTCCGCGGAGGAAGTTTCACCGTCCGTGGACTATACTATGACAATCCTCTGCTAGTCCGGTCGCAGTCCAGGATTGCCG
AAGTCCGCGGAGGAAGTTTCACCGTCCGT-TACTATACTATGACAATCCTCTGCTAGTCCGGTCGCAGTCCAGGATTGCCG	10	33	Deletion	0.01	-1	KSAEEVSPSVTIL*	KSAEEVSPSVDYTMTILC*	AAGTCCGCGGAGGAAGTTTCACCGTCCGT-TACTATACTATGACAATCCTCTGCTAGTCCGGTCGCAGTCCAGGATTGCCG	AAGTCCGCGGAGGAAGTTTCACCGTCCGTGGACTATACTATGACAATCCTCTGCTAGTCCGGTCGCAGTCCAGGATTGCCG
AAGTCCGCGGAGGAAGTTTCACCGTCCGTG---TAAACcgtcCGTGACAATCCTCTGCTAGTCCGGTCGCAGTCCAGGATTGCCG	10	34	Insertion and Deletion	0.01	1	KSAEEVSPSV*	KSAEEVSPSVDYTMTILC*	AAGTCCGCGGAGGAAGTTTCACCGTCCGTG---TAAACCGTCCGTGACAATCCTCTGCTAGTCCGGTCGCAGTCCAGGATTGCCG	AAGTCCGCGGAGGAAGTTTCACCGTCCGTGGACTATACTATGACAATCCTCTGCTAGTCCGGTCGCAGTCCAGGATTGCCG
AAGTCCGCGGAGGAAGTTTCACCGTCCGTGG-TTATACTATGACAATCCTCTGCTAGTCCGGTCGCAGTCCAGGATTGCCG	10	34	Deletion	0.01	-1	KSAEEVSPSVVIL*	KSAEEVSPSVDYTMTILC*	AAGTCCGCGGAGGAAGTTTCACCGTCCGTGG-TTATACTATGACAATCCTCTGCTAGTCCGGTCGCAGTCCAGGATTGCCG	AAGTCCGCGGAGGAAGTTTCACCGTCCGTGGACTATACTATGACAATCCTCTGCTAGTCCGGTCGCAGTCCAGGATTGCCG
AAGTCCGCGGAGGAAGTTTCACCGTCCGTGGA-TATACTATGACAAACCTCTGCTAGTCCGGTCGCAGTCCAGGATTGCCG	10	29	Deletion	0.01	-1	KSAEEVSPSVDIL*	KSAEEVSPSVDYTMTILC*	AAGTCCGCGGAGGAAGTTTCACCGTCCGTGGA-TATACTATGACAAACCTCTGCTAGTCCGGTCGCAGTCCAGGATTGCCG	AAGTCCGCGGAGGAAGTTTCACCGTCCGTGGACTATACTATGACAATCCTCTGCTAGTCCGGTCGCAGTCCAGGATTGCCG
AAGTCCGCGGAGGAAGTTTCACCGTCCGTGGA-TATACTATGACAATCATCTGCTAGTCCGGTCGCAGTCCAGGATTGCCG	10	35	Deletion	0.01	-1	KSAEEVSPSVDIL*	KSAEEVSPSVDYTMTILC*	AAGTCCGCGGAGGAAGTTTCACCGTCCGTGGA-TATACTATGACAATCATCTGCTAGTCCGGTCGCAGTCCAGGATTGCCG	AAGTCCGCGGAGGAAGTTTCACCGTCCGTGGACTATACTATGACAATCCTCTGCTAGTCCGGTCGCAGTCCAGGATTGCCG
AAGTCCGCGGAGGAAGTTTCACCGTCCGTGGtgACAATCCTATGACAATCCTCTGCTAGTCAGGTCGCAGTCCAGGATTGCCG	10	35	Insertion	0.01	2	KSAEEVSPSVVTIL*	KSAEEVSPSVDYTMTILC*	AAGTCCGCGGAGGAAGTTTCACCGTCCGTGGTGACAATCCTATGACAATCCTCTGCTAGTCAGGTCGCAGTCCAGGATTGCCG	AAGTCCGCGGAGGAAGTTTCACCGTCCGTGGACTATACTATGACAATCCTCTGCTAGTCCGGTCGCAGTCCAGGATTGCCG
AAGTCCGCGGAGGAAGTTTCACCGTCCTGTGACAtagtATACTATGACAATCCTCTGCTAGTCCGGTCGCAGTCCAGGATTGCCG	10	33	Insertion	0.01	4	KSAEEVSPSCDIVYYDNPLLVRSQSRIA	KSAEEVSPSVDYTMTILC*	AAGTCCGCGGAGGAAGTTTCACCGTCCTGTGACATAGTATACTATGACAATCCTCTGCTAGTCCGGTCGCAGTCCAGGATTGCCG	AAGTCCGCGGAGGAAGTTTCACCGTCCGTGGACTATACTATGACAATCCTCTGCTAGTCCGGTCGCAGTCCAGGATTGCCG
AAGTCCGCGGAGGAAGTTTCACCTTCCGTGG---ATACTATGACAATCCTCTGCTAGTCCGGTCGCAGTCCAGGATTGCCG	10	34	Deletion	0.01	-3	KSAEEVSPSVDTMTILC*	KSAEEVSPSVDYTMTILC*	AAGTCCGCGGAGGAAGTTTCACCTTCCGTGG---ATACTATGACAATCCTCTGCTAGTCCGGTCGCAGTCCAGGATTGCCG	AAGTCCGCGGAGGAAGTTTCACCGTCCGTGGACTATACTATGACAATCCTCTGCTAGTCCGGTCGCAGTCCAGGATTGCCG
AAGTCCGCGGAGGACGTTTCACCGTCCG-------TACTATGACAATCCTCTGCTAGTCCGGTCGCAGTCCAGGATTGCCG	10	30	Deletion	0.01	-7	KSAEDVSPSVL*	KSAEEVSPSVDYTMTILC*	AAGTCCGCGGAGGACGTTTCACCGTCCG-------TACTATGACAATCCTCTGCTAGTCCGGTCGCAGTCCAGGATTGCCG	AAGTCCGCGGAGGAAGTTTCACCGTCCGTGGACTATACTATGACAATCCTCTGCTAGTCCGGTCGCAGTCCAGGATTGCCG
AAGTCCGCGGATGAAGTTTCACCGTCCGTGGA-TATACTATGACAATCCTCTGCTAGTCCGGTCGCAGTCCAGGATTGCCG	10	32	Deletion	0.01	-1	KSADEVSPSVDIL*	KSAEEVSPSVDYTMTILC*	AAGTCCGCGGATGAAGTTTCACCGTCCGTGGA-TATACTATGACAATCCTCTGCTAGTCCGGTCGCAGTCCAGGATTGCCG	AAGTCCGCGGAGGAAGTTTCACCGTCCGTGGACTATACTATGACAATCCTCTGCTAGTCCGGTCGCAGTCCAGGATTGCCG
AAGTCCGCGTAGGAAGTTTCACCG-----------TACTATGACAATCCTCTGCTAGTCCGGTCGCAGTCCAGGATTGCCG	10	34	Deletion	0.01	-11	KSA*	KSAEEVSPSVDYTMTILC*	AAGTCCGCGTAGGAAGTTTCACCG-----------TACTATGACAATCCTCTGCTAGTCCGGTCGCAGTCCAGGATTGCCG	AAGTCCGCGGAGGAAGTTTCACCGTCCGTGGACTATACTATGACAATCCTCTGCTAGTCCGGTCGCAGTCCAGGATTGCCG
AAGTCCGCGGAGGAAGTTTCACAGTCCGTGGtgACAATCCTATGACAATCCTCTGCTAGTCCGGTCGCAGTCCAGGATTGCCG	9	34	Insertion	0.01	2	KSAEEVSQSVVTIL*	KSAEEVSPSVDYTMTILC*	AAGTCCGCGGAGGAAGTTTCACAGTCCGTGGTGACAATCCTATGACAATCCTCTGCTAGTCCGGTCGCAGTCCAGGATTGCCG	AAGTCCGCGGAGGAAGTTTCACCGTCCGTGGACTATACTATGACAATCCTCTGCTAGTCCGGTCGCAGTCCAGGATTGCCG
AAGTCCGCGGAGGAAGTTTCACCG-----------TACTATGACAATCATCTGCTAGTCCGGTCGCAGTCCAGGATTGCCG	9	34	Deletion	0.01	-11	KSAEEVSPYYDNHLLVRSQSRIA	KSAEEVSPSVDYTMTILC*	AAGTCCGCGGAGGAAGTTTCACCG-----------TACTATGACAATCATCTGCTAGTCCGGTCGCAGTCCAGGATTGCCG	AAGTCCGCGGAGGAAGTTTCACCGTCCGTGGACTATACTATGACAATCCTCTGCTAGTCCGGTCGCAGTCCAGGATTGCCG
AAGTCCGCGGAGGAAGTTTCACCGTACGGTGACAtagtATACTATGACAATCCTCTGCTAGTCCGGTCGCAGTCCAGGATTGCCG	9	35	Insertion	0.01	4	KSAEEVSPYGDIVYYDNPLLVRSQSRIA	KSAEEVSPSVDYTMTILC*	AAGTCCGCGGAGGAAGTTTCACCGTACGGTGACATAGTATACTATGACAATCCTCTGCTAGTCCGGTCGCAGTCCAGGATTGCCG	AAGTCCGCGGAGGAAGTTTCACCGTCCGTGGACTATACTATGACAATCCTCTGCTAGTCCGGTCGCAGTCCAGGATTGCCG
AAGTCCGCGGAGGAAGTTTCACCGTACGTGG---ATACTATGACAATCCTCTGCTAGTCCGGTCGCAGTCCAGGATTGCCG	9	34	Deletion	0.01	-3	KSAEEVSPYVDTMTILC*	KSAEEVSPSVDYTMTILC*	AAGTCCGCGGAGGAAGTTTCACCGTACGTGG---ATACTATGACAATCCTCTGCTAGTCCGGTCGCAGTCCAGGATTGCCG	AAGTCCGCGGAGGAAGTTTCACCGTCCGTGGACTATACTATGACAATCCTCTGCTAGTCCGGTCGCAGTCCAGGATTGCCG
AAGTCCGCGGAGGAAGTTTCACCGTCAGGTGACAtagtATACTATGACAATCCTCTGCTAGTCCGGTCGCAGTCCAGGATTGCCG	9	34	Insertion	0.01	4	KSAEEVSPSGDIVYYDNPLLVRSQSRIA	KSAEEVSPSVDYTMTILC*	AAGTCCGCGGAGGAAGTTTCACCGTCAGGTGACATAGTATACTATGACAATCCTCTGCTAGTCCGGTCGCAGTCCAGGATTGCCG	AAGTCCGCGGAGGAAGTTTCACCGTCCGTGGACTATACTATGACAATCCTCTGCTAGTCCGGTCGCAGTCCAGGATTGCCG
AAGTCCGCGGAGGAAGTTTCACCGTCAGT-GACTATACTATGACAATCCTCTGCTAGTCCGGTCGCAGTCCAGGATTGCCG	9	33	Deletion	0.01	-1	KSAEEVSPSVTIL*	KSAEEVSPSVDYTMTILC*	AAGTCCGCGGAGGAAGTTTCACCGTCAGT-GACTATACTATGACAATCCTCTGCTAGTCCGGTCGCAGTCCAGGATTGCCG	AAGTCCGCGGAGGAAGTTTCACCGTCCGTGGACTATACTATGACAATCCTCTGCTAGTCCGGTCGCAGTCCAGGATTGCCG
AAGTCCGCGGAGGAAGTTTCACCGTCCG-------TACTATTACAATCCTCTGCTAGTCCGGTCGCAGTCCAGGATTGCCG	9	32	Deletion	0.01	-7	KSAEEVSPSVLLQSSASPVAVQDC	KSAEEVSPSVDYTMTILC*	AAGTCCGCGGAGGAAGTTTCACCGTCCG-------TACTATTACAATCCTCTGCTAGTCCGGTCGCAGTCCAGGATTGCCG	AAGTCCGCGGAGGAAGTTTCACCGTCCGTGGACTATACTATGACAATCCTCTGCTAGTCCGGTCGCAGTCCAGGATTGCCG
AAGTCCGCGGAGGAAGTTTCACCGTCCGGTGACAtattATACTATGACAATCCTCTGCTAGTCCGGTCGCAGTCCAGGATTGCCG	9	34	Insertion	0.01	4	KSAEEVSPSGDILYYDNPLLVRSQSRIA	KSAEEVSPSVDYTMTILC*	AAGTCCGCGGAGGAAGTTTCACCGTCCGGTGACATATTATACTATGACAATCCTCTGCTAGTCCGGTCGCAGTCCAGGATTGCCG	AAGTCCGCGGAGGAAGTTTCACCGTCCGTGGACTATACTATGACAATCCTCTGCTAGTCCGGTCGCAGTCCAGGATTGCCG
AAGTCCGCGGAGGAAGTTTCACCGTCCGT------CACAATGACAATCCTCTGCTAGTCCGGTCGCAGTCCAGGATTGCCG	9	30	Deletion	0.01	-6	KSAEEVSPSVTMTILC*	KSAEEVSPSVDYTMTILC*	AAGTCCGCGGAGGAAGTTTCACCGTCCGT------CACAATGACAATCCTCTGCTAGTCCGGTCGCAGTCCAGGATTGCCG	AAGTCCGCGGAGGAAGTTTCACCGTCCGTGGACTATACTATGACAATCCTCTGCTAGTCCGGTCGCAGTCCAGGATTGCCG
AAGTCCGCGGAGGAAGTTTCACCGTCCGT------CACTATGACAATCCTCTGCTAGTCCGGTCGCAGTCCATGATTGCCG	9	35	Deletion	0.01	-6	KSAEEVSPSVTMTILC*	KSAEEVSPSVDYTMTILC*	AAGTCCGCGGAGGAAGTTTCACCGTCCGT------CACTATGACAATCCTCTGCTAGTCCGGTCGCAGTCCATGATTGCCG	AAGTCCGCGGAGGAAGTTTCACCGTCCGTGGACTATACTATGACAATCCTCTGCTAGTCCGGTCGCAGTCCAGGATTGCCG
AAGTCCGCGGAGGAAGTTTCACCGTCCGT-GACGgtATACTATGACAAACCTCTGCTAGTCCGGTCGCAGTCCAGGATTGCCG	9	29	Insertion and Deletion	0.01	1	KSAEEVSPSVTVYYDKPLLVRSQSRIA	KSAEEVSPSVDYTMTILC*	AAGTCCGCGGAGGAAGTTTCACCGTCCGT-GACGGTATACTATGACAAACCTCTGCTAGTCCGGTCGCAGTCCAGGATTGCCG	AAGTCCGCGGAGGAAGTTTCACCGTCCGTGGACTATACTATGACAATCCTCTGCTAGTCCGGTCGCAGTCCAGGATTGCCG
AAGTCCGCGGAGGAAGTTTCACCGTCCGTGG--------------------TGCTAGTCCGGTCGCAGTCCAGGATTGCCG	9	34	Deletion	0.01	-20	KSAEEVSPSVVLVRSQSRIA	KSAEEVSPSVDYTMTILC*	AAGTCCGCGGAGGAAGTTTCACCGTCCGTGG--------------------TGCTAGTCCGGTCGCAGTCCAGGATTGCCG	AAGTCCGCGGAGGAAGTTTCACCGTCCGTGGACTATACTATGACAATCCTCTGCTAGTCCGGTCGCAGTCCAGGATTGCCG
AAGTCCGCGGAGGAAGTTTCACCGTCCGTGG---ATACTATTACAATCCTCTGCTAGTCCGGTCGCAGTCCAGGATTGCCG	9	34	Deletion	0.01	-3	KSAEEVSPSVDTITILC*	KSAEEVSPSVDYTMTILC*	AAGTCCGCGGAGGAAGTTTCACCGTCCGTGG---ATACTATTACAATCCTCTGCTAGTCCGGTCGCAGTCCAGGATTGCCG	AAGTCCGCGGAGGAAGTTTCACCGTCCGTGGACTATACTATGACAATCCTCTGCTAGTCCGGTCGCAGTCCAGGATTGCCG
AAGTCCGCGGAGGAAGTTTCACCGTCCGTGGA----AAccgtcCATGACAATCCTCTGCTAGTCCGGTCGCAGTCCAGGATTGCCG	9	35	Insertion and Deletion	0.01	1	KSAEEVSPSVETVHDNPLLVRSQSRIA	KSAEEVSPSVDYTMTILC*	AAGTCCGCGGAGGAAGTTTCACCGTCCGTGGA----AACCGTCCATGACAATCCTCTGCTAGTCCGGTCGCAGTCCAGGATTGCCG	AAGTCCGCGGAGGAAGTTTCACCGTCCGTGGACTATACTATGACAATCCTCTGCTAGTCCGGTCGCAGTCCAGGATTGCCG
AAGTCCGCGGAGGAAGTTTCACCGTCCGTGGA-TATACAATGACAATCCTCTGCTAGTCCGGTCGCAGTCCAGGATTGCCG	9	29	Deletion	0.01	-1	KSAEEVSPSVDIQ*	KSAEEVSPSVDYTMTILC*	AAGTCCGCGGAGGAAGTTTCACCGTCCGTGGA-TATACAATGACAATCCTCTGCTAGTCCGGTCGCAGTCCAGGATTGCCG	AAGTCCGCGGAGGAAGTTTCACCGTCCGTGGACTATACTATGACAATCCTCTGCTAGTCCGGTCGCAGTCCAGGATTGCCG
AAGTCCGCGGAGGAAGTTTCACCGTCCGTGGA-TATACTATGACAATCCTCTGCTAGTCCGGTCGCAGTCAAGGATTGCCG	9	33	Deletion	0.01	-1	KSAEEVSPSVDIL*	KSAEEVSPSVDYTMTILC*	AAGTCCGCGGAGGAAGTTTCACCGTCCGTGGA-TATACTATGACAATCCTCTGCTAGTCCGGTCGCAGTCAAGGATTGCCG	AAGTCCGCGGAGGAAGTTTCACCGTCCGTGGACTATACTATGACAATCCTCTGCTAGTCCGGTCGCAGTCCAGGATTGCCG
AAGTCCGCGGAGGAAGTTTCACCGTCCGTGGA-TATACTATGACAATCCTCTGCTATTCCGGTCGCAGTCCAGGATTGCCG	9	35	Deletion	0.01	-1	KSAEEVSPSVDIL*	KSAEEVSPSVDYTMTILC*	AAGTCCGCGGAGGAAGTTTCACCGTCCGTGGA-TATACTATGACAATCCTCTGCTATTCCGGTCGCAGTCCAGGATTGCCG	AAGTCCGCGGAGGAAGTTTCACCGTCCGTGGACTATACTATGACAATCCTCTGCTAGTCCGGTCGCAGTCCAGGATTGCCG
AAGTCCGCGGAGGAAGTTTCACCGTCCGTGGACAATCCTATGACAATCCTCTGCTAGTCCGGTCGCAGTCCAGGATTGCCG	9	34	2 Base Changes	0.01	0	KSAEEVSPSVDNPMTILC*	KSAEEVSPSVDYTMTILC*	AAGTCCGCGGAGGAAGTTTCACCGTCCGTGGACAATCCTATGACAATCCTCTGCTAGTCCGGTCGCAGTCCAGGATTGCCG	AAGTCCGCGGAGGAAGTTTCACCGTCCGTGGACTATACTATGACAATCCTCTGCTAGTCCGGTCGCAGTCCAGGATTGCCG
AAGTCCGCGGAGGAAGTTTCACCGTCCGTGGACTATACTATGACAATCCTCTGCTAGTCCGGTCGCAGACCAGGATTGCCG	9	31	1 Base Change	0.01	0	KSAEEVSPSVDYTMTILC*	KSAEEVSPSVDYTMTILC*	AAGTCCGCGGAGGAAGTTTCACCGTCCGTGGACTATACTATGACAATCCTCTGCTAGTCCGGTCGCAGACCAGGATTGCCG	AAGTCCGCGGAGGAAGTTTCACCGTCCGTGGACTATACTATGACAATCCTCTGCTAGTCCGGTCGCAGTCCAGGATTGCCG
AAGTCCGCGGAGGAAGTTTCACCGTCCGTGGACTATACTATGACAATCCTCTGCTAGTCCGGTCGCAGTCCAGGAGTGCCG	9	32	1 Base Change	0.01	0	KSAEEVSPSVDYTMTILC*	KSAEEVSPSVDYTMTILC*	AAGTCCGCGGAGGAAGTTTCACCGTCCGTGGACTATACTATGACAATCCTCTGCTAGTCCGGTCGCAGTCCAGGAGTGCCG	AAGTCCGCGGAGGAAGTTTCACCGTCCGTGGACTATACTATGACAATCCTCTGCTAGTCCGGTCGCAGTCCAGGATTGCCG
AAGTCCGCGGAGGAAGTTTCACCGTCCTTGGA-TATACTATGACAATCCTCTGCTAGTCCGGTCGCAGTCCAGGATTGCCG	9	34	Deletion	0.01	-1	KSAEEVSPSLDIL*	KSAEEVSPSVDYTMTILC*	AAGTCCGCGGAGGAAGTTTCACCGTCCTTGGA-TATACTATGACAATCCTCTGCTAGTCCGGTCGCAGTCCAGGATTGCCG	AAGTCCGCGGAGGAAGTTTCACCGTCCGTGGACTATACTATGACAATCCTCTGCTAGTCCGGTCGCAGTCCAGGATTGCCG
AAGTCCGCGGAGGAAGTTTCACCTTCCGGTGACAtagtATACTATGACAATCCTCTGCTAGTCCGGTCGCAGTCCAGGATTGCCG	9	34	Insertion	0.01	4	KSAEEVSPSGDIVYYDNPLLVRSQSRIA	KSAEEVSPSVDYTMTILC*	AAGTCCGCGGAGGAAGTTTCACCTTCCGGTGACATAGTATACTATGACAATCCTCTGCTAGTCCGGTCGCAGTCCAGGATTGCCG	AAGTCCGCGGAGGAAGTTTCACCGTCCGTGGACTATACTATGACAATCCTCTGCTAGTCCGGTCGCAGTCCAGGATTGCCG
AAGTCCGCGGAGGAAGTTTCACCTTCCGTGGA-------AAccgtccgtGACAATCCTCTGCTAGTCCGGTCGCAGTCCAGGATTGCCG	9	35	Insertion and Deletion	0.01	1	KSAEEVSPSVETVRDNPLLVRSQSRIA	KSAEEVSPSVDYTMTILC*	AAGTCCGCGGAGGAAGTTTCACCTTCCGTGGA-------AACCGTCCGTGACAATCCTCTGCTAGTCCGGTCGCAGTCCAGGATTGCCG	AAGTCCGCGGAGGAAGTTTCACCGTCCGTGGACTATACTATGACAATCCTCTGCTAGTCCGGTCGCAGTCCAGGATTGCCG
AAGTCCGCGGATGAAGTTTCACCG-----------TACTATGACAATCCTCTGCTAGTCCGGTCGCAGTCCAGGATTGCCG	9	34	Deletion	0.01	-11	KSADEVSPYYDNPLLVRSQSRIA	KSAEEVSPSVDYTMTILC*	AAGTCCGCGGATGAAGTTTCACCG-----------TACTATGACAATCCTCTGCTAGTCCGGTCGCAGTCCAGGATTGCCG	AAGTCCGCGGAGGAAGTTTCACCGTCCGTGGACTATACTATGACAATCCTCTGCTAGTCCGGTCGCAGTCCAGGATTGCCG
AAGTCCGCGTAGGAAGTTTCACCGTCCGT------CACTATGACAATCCTCTGCTAGTCCGGTCGCAGTCCAGGATTGCCG	9	35	Deletion	0.01	-6	KSA*	KSAEEVSPSVDYTMTILC*	AAGTCCGCGTAGGAAGTTTCACCGTCCGT------CACTATGACAATCCTCTGCTAGTCCGGTCGCAGTCCAGGATTGCCG	AAGTCCGCGGAGGAAGTTTCACCGTCCGTGGACTATACTATGACAATCCTCTGCTAGTCCGGTCGCAGTCCAGGATTGCCG
AAGTCCGCTGAGGAAGTTTCACCGTCCGGTGACAtagtATACTATGACAATCCTCTGCTAGTCCGGTCGCAGTCCAGGATTGCCG	9	34	Insertion	0.01	4	KSAEEVSPSGDIVYYDNPLLVRSQSRIA	KSAEEVSPSVDYTMTILC*	AAGTCCGCTGAGGAAGTTTCACCGTCCGGTGACATAGTATACTATGACAATCCTCTGCTAGTCCGGTCGCAGTCCAGGATTGCCG	AAGTCCGCGGAGGAAGTTTCACCGTCCGTGGACTATACTATGACAATCCTCTGCTAGTCCGGTCGCAGTCCAGGATTGCCG
AAGTCCGCTGAGGAAGTTTCACCGTCCGTGGA-TATACTATGACAATCCTCTGCTAGTCCGGTCGCAGTCCAGGATTGCCG	9	34	Deletion	0.01	-1	KSAEEVSPSVDIL*	KSAEEVSPSVDYTMTILC*	AAGTCCGCTGAGGAAGTTTCACCGTCCGTGGA-TATACTATGACAATCCTCTGCTAGTCCGGTCGCAGTCCAGGATTGCCG	AAGTCCGCGGAGGAAGTTTCACCGTCCGTGGACTATACTATGACAATCCTCTGCTAGTCCGGTCGCAGTCCAGGATTGCCG
AAGTCCTCGGAGGAAGTTTCACCG-----------TACTATGACAATCCTCTGCTAGTCCGGTCGCAGTCCAGGATTGCCG	9	33	Deletion	0.01	-11	KSSEEVSPYYDNPLLVRSQSRIA	KSAEEVSPSVDYTMTILC*	AAGTCCTCGGAGGAAGTTTCACCG-----------TACTATGACAATCCTCTGCTAGTCCGGTCGCAGTCCAGGATTGCCG	AAGTCCGCGGAGGAAGTTTCACCGTCCGTGGACTATACTATGACAATCCTCTGCTAGTCCGGTCGCAGTCCAGGATTGCCG
AAGTCCGCGGAGGAAGCTTCACCGTCCGTGGACTATACTATGACAATCCTCTGCTAGTCCGGTCGCAGTCCAGGATTGCCG	8	34	1 Base Change	0.01	0	KSAEEASPSVDYTMTILC*	KSAEEVSPSVDYTMTILC*	AAGTCCGCGGAGGAAGCTTCACCGTCCGTGGACTATACTATGACAATCCTCTGCTAGTCCGGTCGCAGTCCAGGATTGCCG	AAGTCCGCGGAGGAAGTTTCACCGTCCGTGGACTATACTATGACAATCCTCTGCTAGTCCGGTCGCAGTCCAGGATTGCCG
AAGTCCGCGGAGGAAGTTCCACCGTCCGTGGACTATACTATGACAATCCTCTGCTAGTCCGGTCGCAGTCCAGGATTGCCG	8	35	1 Base Change	0.01	0	KSAEEVPPSVDYTMTILC*	KSAEEVSPSVDYTMTILC*	AAGTCCGCGGAGGAAGTTCCACCGTCCGTGGACTATACTATGACAATCCTCTGCTAGTCCGGTCGCAGTCCAGGATTGCCG	AAGTCCGCGGAGGAAGTTTCACCGTCCGTGGACTATACTATGACAATCCTCTGCTAGTCCGGTCGCAGTCCAGGATTGCCG
AAGTCCGCGGAGGAAGTTTCAACG---------TATACTATGACAATCCTCTGCTAGTCCGGTCGCAGTCCAGGATTGCCG	8	34	Deletion	0.01	-9	KSAEEVSTYTMTILC*	KSAEEVSPSVDYTMTILC*	AAGTCCGCGGAGGAAGTTTCAACG---------TATACTATGACAATCCTCTGCTAGTCCGGTCGCAGTCCAGGATTGCCG	AAGTCCGCGGAGGAAGTTTCACCGTCCGTGGACTATACTATGACAATCCTCTGCTAGTCCGGTCGCAGTCCAGGATTGCCG
AAGTCCGCGGAGGAAGTTTCACAGTCCGTGG--TGaTACTATGACAATCCTCTGCTAGTCCGGTCGCAGTCCAGGATTGCCG	8	34	Insertion and Deletion	0.01	-1	KSAEEVSQSVVIL*	KSAEEVSPSVDYTMTILC*	AAGTCCGCGGAGGAAGTTTCACAGTCCGTGG--TGATACTATGACAATCCTCTGCTAGTCCGGTCGCAGTCCAGGATTGCCG	AAGTCCGCGGAGGAAGTTTCACCGTCCGTGGACTATACTATGACAATCCTCTGCTAGTCCGGTCGCAGTCCAGGATTGCCG
AAGTCCGCGGAGGAAGTTTCACCG-----------TACTATGACAATCCTCTGCTAGTACGGTCGCAGTCCAGGATTGCCG	8	33	Deletion	0.01	-11	KSAEEVSPYYDNPLLVRSQSRIA	KSAEEVSPSVDYTMTILC*	AAGTCCGCGGAGGAAGTTTCACCG-----------TACTATGACAATCCTCTGCTAGTACGGTCGCAGTCCAGGATTGCCG	AAGTCCGCGGAGGAAGTTTCACCGTCCGTGGACTATACTATGACAATCCTCTGCTAGTCCGGTCGCAGTCCAGGATTGCCG
AAGTCCGCGGAGGAAGTTTCACCG---------TATACTATGACAATCCTCTGCTAGTCAGGTCGCAGTCCAGGATTGCCG	8	35	Deletion	0.01	-9	KSAEEVSPYTMTILC*	KSAEEVSPSVDYTMTILC*	AAGTCCGCGGAGGAAGTTTCACCG---------TATACTATGACAATCCTCTGCTAGTCAGGTCGCAGTCCAGGATTGCCG	AAGTCCGCGGAGGAAGTTTCACCGTCCGTGGACTATACTATGACAATCCTCTGCTAGTCCGGTCGCAGTCCAGGATTGCCG
AAGTCCGCGGAGGAAGTTTCACCGT-------CTGTACTATGACAATCCTCTGCTAGTCCGGTCGCAGTCCAGGATTGCCG	8	34	Deletion	0.01	-7	KSAEEVSPSVL*	KSAEEVSPSVDYTMTILC*	AAGTCCGCGGAGGAAGTTTCACCGT-------CTGTACTATGACAATCCTCTGCTAGTCCGGTCGCAGTCCAGGATTGCCG	AAGTCCGCGGAGGAAGTTTCACCGTCCGTGGACTATACTATGACAATCCTCTGCTAGTCCGGTCGCAGTCCAGGATTGCCG
AAGTCCGCGGAGGAAGTTTCACCGTACGT------CACTATGACAATCCTCTGCTAGTCCGGTCGCAGTCCAGGATTGCCG	8	34	Deletion	0.01	-6	KSAEEVSPYVTMTILC*	KSAEEVSPSVDYTMTILC*	AAGTCCGCGGAGGAAGTTTCACCGTACGT------CACTATGACAATCCTCTGCTAGTCCGGTCGCAGTCCAGGATTGCCG	AAGTCCGCGGAGGAAGTTTCACCGTCCGTGGACTATACTATGACAATCCTCTGCTAGTCCGGTCGCAGTCCAGGATTGCCG
AAGTCCGCGGAGGAAGTTTCACCGTACGT-GACTATACTATGACAATCCTCTGCTAGTCCGGTCGCAGTCCAGGATTGCCG	8	34	Deletion	0.01	-1	KSAEEVSPYVTIL*	KSAEEVSPSVDYTMTILC*	AAGTCCGCGGAGGAAGTTTCACCGTACGT-GACTATACTATGACAATCCTCTGCTAGTCCGGTCGCAGTCCAGGATTGCCG	AAGTCCGCGGAGGAAGTTTCACCGTCCGTGGACTATACTATGACAATCCTCTGCTAGTCCGGTCGCAGTCCAGGATTGCCG
AAGTCCGCGGAGGAAGTTTCACCGTCAGTGG--TGaTACTATGACAATCCTCTGCTAGTCCGGTCGCAGTCCAGGATTGCCG	8	34	Insertion and Deletion	0.01	-1	KSAEEVSPSVVIL*	KSAEEVSPSVDYTMTILC*	AAGTCCGCGGAGGAAGTTTCACCGTCAGTGG--TGATACTATGACAATCCTCTGCTAGTCCGGTCGCAGTCCAGGATTGCCG	AAGTCCGCGGAGGAAGTTTCACCGTCCGTGGACTATACTATGACAATCCTCTGCTAGTCCGGTCGCAGTCCAGGATTGCCG
AAGTCCGCGGAGGAAGTTTCACCGTCCG-------TACTATGACAATCCTCTGCTAGTCAGGTCGCAGTCCAGGATTGCCG	8	35	Deletion	0.01	-7	KSAEEVSPSVL*	KSAEEVSPSVDYTMTILC*	AAGTCCGCGGAGGAAGTTTCACCGTCCG-------TACTATGACAATCCTCTGCTAGTCAGGTCGCAGTCCAGGATTGCCG	AAGTCCGCGGAGGAAGTTTCACCGTCCGTGGACTATACTATGACAATCCTCTGCTAGTCCGGTCGCAGTCCAGGATTGCCG
AAGTCCGCGGAGGAAGTTTCACCGTCCGGTGACAtagtATACTATGACAAACCTCTGCTAGTCCGGTCGCAGTCCAGGATTGCCG	8	30	Insertion	0.01	4	KSAEEVSPSGDIVYYDKPLLVRSQSRIA	KSAEEVSPSVDYTMTILC*	AAGTCCGCGGAGGAAGTTTCACCGTCCGGTGACATAGTATACTATGACAAACCTCTGCTAGTCCGGTCGCAGTCCAGGATTGCCG	AAGTCCGCGGAGGAAGTTTCACCGTCCGTGGACTATACTATGACAATCCTCTGCTAGTCCGGTCGCAGTCCAGGATTGCCG
AAGTCCGCGGAGGAAGTTTCACCGTCCGT-GACGgtATACTATGACAATCCTCTGCTAGTCCGGTAGCAGTCCAGGATTGCCG	8	35	Insertion and Deletion	0.01	1	KSAEEVSPSVTVYYDNPLLVR*	KSAEEVSPSVDYTMTILC*	AAGTCCGCGGAGGAAGTTTCACCGTCCGT-GACGGTATACTATGACAATCCTCTGCTAGTCCGGTAGCAGTCCAGGATTGCCG	AAGTCCGCGGAGGAAGTTTCACCGTCCGTGGACTATACTATGACAATCCTCTGCTAGTCCGGTCGCAGTCCAGGATTGCCG
AAGTCCGCGGAGGAAGTTTCACCGTCCGT-GACTATACTATGACAATCCTATGCTAGTCCGGTCGCAGTCCAGGATTGCCG	8	35	Deletion	0.01	-1	KSAEEVSPSVTIL*	KSAEEVSPSVDYTMTILC*	AAGTCCGCGGAGGAAGTTTCACCGTCCGT-GACTATACTATGACAATCCTATGCTAGTCCGGTCGCAGTCCAGGATTGCCG	AAGTCCGCGGAGGAAGTTTCACCGTCCGTGGACTATACTATGACAATCCTCTGCTAGTCCGGTCGCAGTCCAGGATTGCCG
AAGTCCGCGGAGGAAGTTTCACCGTCCGTGAACTATACTATGACAATCCTCTGCTAGTCCGGTCGCAGTCCAGGATTGCCG	8	35	1 Base Change	0.01	0	KSAEEVSPSVNYTMTILC*	KSAEEVSPSVDYTMTILC*	AAGTCCGCGGAGGAAGTTTCACCGTCCGTGAACTATACTATGACAATCCTCTGCTAGTCCGGTCGCAGTCCAGGATTGCCG	AAGTCCGCGGAGGAAGTTTCACCGTCCGTGGACTATACTATGACAATCCTCTGCTAGTCCGGTCGCAGTCCAGGATTGCCG
AAGTCCGCGGAGGAAGTTTCACCGTCCGTGG----TA-TATGACAATCCTCTGCTAGTCCGGTCGCAGTCCAGGATTGCCG	8	34	Deletion	0.01	-5	KSAEEVSPSVVYDNPLLVRSQSRIA	KSAEEVSPSVDYTMTILC*	AAGTCCGCGGAGGAAGTTTCACCGTCCGTGG----TA-TATGACAATCCTCTGCTAGTCCGGTCGCAGTCCAGGATTGCCG	AAGTCCGCGGAGGAAGTTTCACCGTCCGTGGACTATACTATGACAATCCTCTGCTAGTCCGGTCGCAGTCCAGGATTGCCG
AAGTCCGCGGAGGAAGTTTCACCGTCCGTGGA-GATACTATGACAATCCTCTGCTAGTCCGGTCGCAGTCCAGGATTGCCG	8	31	Deletion	0.01	-1	KSAEEVSPSVEIL*	KSAEEVSPSVDYTMTILC*	AAGTCCGCGGAGGAAGTTTCACCGTCCGTGGA-GATACTATGACAATCCTCTGCTAGTCCGGTCGCAGTCCAGGATTGCCG	AAGTCCGCGGAGGAAGTTTCACCGTCCGTGGACTATACTATGACAATCCTCTGCTAGTCCGGTCGCAGTCCAGGATTGCCG
AAGTCCGCGGAGGAAGTTTCACCGTCCGTGGA-TATACTATGACAATACTCTGCTAGTCCGGTCGCAGTCCAGGATTGCCG	8	34	Deletion	0.01	-1	KSAEEVSPSVDIL*	KSAEEVSPSVDYTMTILC*	AAGTCCGCGGAGGAAGTTTCACCGTCCGTGGA-TATACTATGACAATACTCTGCTAGTCCGGTCGCAGTCCAGGATTGCCG	AAGTCCGCGGAGGAAGTTTCACCGTCCGTGGACTATACTATGACAATCCTCTGCTAGTCCGGTCGCAGTCCAGGATTGCCG
AAGTCCGCGGAGGAAGTTTCACCGTCCGTGGA-TATACTATGACAATCCTATGCTAGTCCGGTCGCAGTCCAGGATTGCCG	8	34	Deletion	0.01	-1	KSAEEVSPSVDIL*	KSAEEVSPSVDYTMTILC*	AAGTCCGCGGAGGAAGTTTCACCGTCCGTGGA-TATACTATGACAATCCTATGCTAGTCCGGTCGCAGTCCAGGATTGCCG	AAGTCCGCGGAGGAAGTTTCACCGTCCGTGGACTATACTATGACAATCCTCTGCTAGTCCGGTCGCAGTCCAGGATTGCCG
AAGTCCGCGGAGGAAGTTTCACCGTCCGTGGACTATACTATGACAATCCTCTGCAAGTCCGGTCGCAGTCCAGGATTGCCG	8	33	1 Base Change	0.01	0	KSAEEVSPSVDYTMTILCKSGRSPGLP	KSAEEVSPSVDYTMTILC*	AAGTCCGCGGAGGAAGTTTCACCGTCCGTGGACTATACTATGACAATCCTCTGCAAGTCCGGTCGCAGTCCAGGATTGCCG	AAGTCCGCGGAGGAAGTTTCACCGTCCGTGGACTATACTATGACAATCCTCTGCTAGTCCGGTCGCAGTCCAGGATTGCCG
AAGTCCGCGGAGGAAGTTTCACCGTCCGTGGACTATACTATGACAATCCTCTGCTAGTCCGGTCGCAGCCCAGGATTGCCG	8	34	1 Base Change	0.01	0	KSAEEVSPSVDYTMTILC*	KSAEEVSPSVDYTMTILC*	AAGTCCGCGGAGGAAGTTTCACCGTCCGTGGACTATACTATGACAATCCTCTGCTAGTCCGGTCGCAGCCCAGGATTGCCG	AAGTCCGCGGAGGAAGTTTCACCGTCCGTGGACTATACTATGACAATCCTCTGCTAGTCCGGTCGCAGTCCAGGATTGCCG
AAGTCCGCGGAGGAAGTTTCACCGTCCGTGGACTATACTATGACAATCCTCTGCTGGTCCGGTCGCAGTCCAGGATTGCCG	8	35	1 Base Change	0.01	0	KSAEEVSPSVDYTMTILCWSGRSPGLP	KSAEEVSPSVDYTMTILC*	AAGTCCGCGGAGGAAGTTTCACCGTCCGTGGACTATACTATGACAATCCTCTGCTGGTCCGGTCGCAGTCCAGGATTGCCG	AAGTCCGCGGAGGAAGTTTCACCGTCCGTGGACTATACTATGACAATCCTCTGCTAGTCCGGTCGCAGTCCAGGATTGCCG
AAGTCCGCGGAGGAAGTTTCACCGTCCGTGGTactattatactaCTATACTATGACAATCATCTGCTAGTCCGGTCGCAGTCCAGGATTGCCG	8	35	Insertion	0.01	12	KSAEEVSPSVVLLYYYTMTIIC*	KSAEEVSPSVDYTMTILC*	AAGTCCGCGGAGGAAGTTTCACCGTCCGTGGTACTATTATACTACTATACTATGACAATCATCTGCTAGTCCGGTCGCAGTCCAGGATTGCCG	AAGTCCGCGGAGGAAGTTTCACCGTCCGTGGACTATACTATGACAATCCTCTGCTAGTCCGGTCGCAGTCCAGGATTGCCG
AAGTCCGCGGAGGAAGTTTCACCGTCCGTGGTactattatactaCTATACTATGACAATCCTCTGCTAGTCCGGTAGCAGTCCAGGATTGCCG	8	35	Insertion	0.01	12	KSAEEVSPSVVLLYYYTMTILC*	KSAEEVSPSVDYTMTILC*	AAGTCCGCGGAGGAAGTTTCACCGTCCGTGGTACTATTATACTACTATACTATGACAATCCTCTGCTAGTCCGGTAGCAGTCCAGGATTGCCG	AAGTCCGCGGAGGAAGTTTCACCGTCCGTGGACTATACTATGACAATCCTCTGCTAGTCCGGTCGCAGTCCAGGATTGCCG
AAGTCCGCGGAGGAAGTTTCACCGTCCGTGGtgACAATACTATGACAATCCTCTGCTAGTCCGGTCGCAGTCCAGGATTGCCG	8	34	Insertion	0.01	2	KSAEEVSPSVVTIL*	KSAEEVSPSVDYTMTILC*	AAGTCCGCGGAGGAAGTTTCACCGTCCGTGGTGACAATACTATGACAATCCTCTGCTAGTCCGGTCGCAGTCCAGGATTGCCG	AAGTCCGCGGAGGAAGTTTCACCGTCCGTGGACTATACTATGACAATCCTCTGCTAGTCCGGTCGCAGTCCAGGATTGCCG
AAGTCCGCGGAGGAAGTTTCACCGTCCTTGGtgACAATCCTATGACAATCCTCTGCTAGTCCGGTCGCAGTCCAGGATTGCCG	8	34	Insertion	0.01	2	KSAEEVSPSLVTIL*	KSAEEVSPSVDYTMTILC*	AAGTCCGCGGAGGAAGTTTCACCGTCCTTGGTGACAATCCTATGACAATCCTCTGCTAGTCCGGTCGCAGTCCAGGATTGCCG	AAGTCCGCGGAGGAAGTTTCACCGTCCGTGGACTATACTATGACAATCCTCTGCTAGTCCGGTCGCAGTCCAGGATTGCCG
AAGTCCGCGGAGGAAGTTTCACCTTCCGTGGtgACAATCCTATGACAATCCTCTGCTAGTCCGGTCGCAGTCCAGGATTGCCG	8	35	Insertion	0.01	2	KSAEEVSPSVVTIL*	KSAEEVSPSVDYTMTILC*	AAGTCCGCGGAGGAAGTTTCACCTTCCGTGGTGACAATCCTATGACAATCCTCTGCTAGTCCGGTCGCAGTCCAGGATTGCCG	AAGTCCGCGGAGGAAGTTTCACCGTCCGTGGACTATACTATGACAATCCTCTGCTAGTCCGGTCGCAGTCCAGGATTGCCG
AAGTCCGCGGAGGAAGTTTCACCTTCCGTGTACTATACTATGACAATCCTCTGCTAGTCCGGTCGCAGTCCAGGATTGCCG	8	34	2 Base Changes	0.01	0	KSAEEVSPSVYYTMTILC*	KSAEEVSPSVDYTMTILC*	AAGTCCGCGGAGGAAGTTTCACCTTCCGTGTACTATACTATGACAATCCTCTGCTAGTCCGGTCGCAGTCCAGGATTGCCG	AAGTCCGCGGAGGAAGTTTCACCGTCCGTGGACTATACTATGACAATCCTCTGCTAGTCCGGTCGCAGTCCAGGATTGCCG
AAGTCCGCGGAGGGAGTTTCACCGTCCGTGGACTATACTATGACAATCCTCTGCTAGTCCGGTCGCAGTCCAGGATTGCCG	8	35	1 Base Change	0.01	0	KSAEGVSPSVDYTMTILC*	KSAEEVSPSVDYTMTILC*	AAGTCCGCGGAGGGAGTTTCACCGTCCGTGGACTATACTATGACAATCCTCTGCTAGTCCGGTCGCAGTCCAGGATTGCCG	AAGTCCGCGGAGGAAGTTTCACCGTCCGTGGACTATACTATGACAATCCTCTGCTAGTCCGGTCGCAGTCCAGGATTGCCG
AAGTCCGCGTAGGAAGTTTCACCG---------TATACTATGACAATCCTCTGCTAGTCCGGTCGCAGTCCAGGATTGCCG	8	34	Deletion	0.01	-9	KSA*	KSAEEVSPSVDYTMTILC*	AAGTCCGCGTAGGAAGTTTCACCG---------TATACTATGACAATCCTCTGCTAGTCCGGTCGCAGTCCAGGATTGCCG	AAGTCCGCGGAGGAAGTTTCACCGTCCGTGGACTATACTATGACAATCCTCTGCTAGTCCGGTCGCAGTCCAGGATTGCCG
AAGTCCGCGTAGGAAGTTTCACCGTCCGTGG--TGaTACTATGACAATCCTCTGCTAGTCCGGTCGCAGTCCAGGATTGCCG	8	34	Insertion and Deletion	0.01	-1	KSA*	KSAEEVSPSVDYTMTILC*	AAGTCCGCGTAGGAAGTTTCACCGTCCGTGG--TGATACTATGACAATCCTCTGCTAGTCCGGTCGCAGTCCAGGATTGCCG	AAGTCCGCGGAGGAAGTTTCACCGTCCGTGGACTATACTATGACAATCCTCTGCTAGTCCGGTCGCAGTCCAGGATTGCCG
AAGTCCGTGGAGGAAGTTTCACCG-----------TACTATGACAATCCTCTGCTAGTCCGGTCGCAGTCCAGGATTGCCG	8	34	Deletion	0.01	-11	KSVEEVSPYYDNPLLVRSQSRIA	KSAEEVSPSVDYTMTILC*	AAGTCCGTGGAGGAAGTTTCACCG-----------TACTATGACAATCCTCTGCTAGTCCGGTCGCAGTCCAGGATTGCCG	AAGTCCGCGGAGGAAGTTTCACCGTCCGTGGACTATACTATGACAATCCTCTGCTAGTCCGGTCGCAGTCCAGGATTGCCG
AAGTCCTCGGAGGAAGTTTCACCGTCCGT-GACTATACTATGACAATCCTCTGCTAGTCCGGTCGCAGTCCAGGATTGCCG	8	31	Deletion	0.01	-1	KSSEEVSPSVTIL*	KSAEEVSPSVDYTMTILC*	AAGTCCTCGGAGGAAGTTTCACCGTCCGT-GACTATACTATGACAATCCTCTGCTAGTCCGGTCGCAGTCCAGGATTGCCG	AAGTCCGCGGAGGAAGTTTCACCGTCCGTGGACTATACTATGACAATCCTCTGCTAGTCCGGTCGCAGTCCAGGATTGCCG
AAGTCTGCGGAGGAAGTTTCACCGTCCGTGGACTATACTATGACAATCCTCTGCTAGTCCGGTCGCAGTCCAGGATTGCCG	8	34	1 Base Change	0.01	0	KSAEEVSPSVDYTMTILC*	KSAEEVSPSVDYTMTILC*	AAGTCTGCGGAGGAAGTTTCACCGTCCGTGGACTATACTATGACAATCCTCTGCTAGTCCGGTCGCAGTCCAGGATTGCCG	AAGTCCGCGGAGGAAGTTTCACCGTCCGTGGACTATACTATGACAATCCTCTGCTAGTCCGGTCGCAGTCCAGGATTGCCG
AAGTCAGCGGAGGAAGTTTCACCGTCCG-------TACTATGACAATCCTCTGCTAGTCCGGTCGCAGTCCAGGATTGCCG	7	35	Deletion	0.01	-7	KSAEEVSPSVL*	KSAEEVSPSVDYTMTILC*	AAGTCAGCGGAGGAAGTTTCACCGTCCG-------TACTATGACAATCCTCTGCTAGTCCGGTCGCAGTCCAGGATTGCCG	AAGTCCGCGGAGGAAGTTTCACCGTCCGTGGACTATACTATGACAATCCTCTGCTAGTCCGGTCGCAGTCCAGGATTGCCG
AAGTCAGCGGAGGAAGTTTCACCGTCCGGTGACAtagtATACTATGACAATCCTCTGCTAGTCCGGTCGCAGTCCAGGATTGCCG	7	34	Insertion	0.01	4	KSAEEVSPSGDIVYYDNPLLVRSQSRIA	KSAEEVSPSVDYTMTILC*	AAGTCAGCGGAGGAAGTTTCACCGTCCGGTGACATAGTATACTATGACAATCCTCTGCTAGTCCGGTCGCAGTCCAGGATTGCCG	AAGTCCGCGGAGGAAGTTTCACCGTCCGTGGACTATACTATGACAATCCTCTGCTAGTCCGGTCGCAGTCCAGGATTGCCG
AAGTCAGCGGAGGAAGTTTCACCGTCCGTGGA-------AAccgtccgtGACAATCCTCTGCTAGTCCGGTCGCAGTCCAGGATTGCCG	7	35	Insertion and Deletion	0.01	1	KSAEEVSPSVETVRDNPLLVRSQSRIA	KSAEEVSPSVDYTMTILC*	AAGTCAGCGGAGGAAGTTTCACCGTCCGTGGA-------AACCGTCCGTGACAATCCTCTGCTAGTCCGGTCGCAGTCCAGGATTGCCG	AAGTCCGCGGAGGAAGTTTCACCGTCCGTGGACTATACTATGACAATCCTCTGCTAGTCCGGTCGCAGTCCAGGATTGCCG
AAGTCCGCGCAGGAAGTTTCACCGTCCGTGGACTATACTATGACAATCCTCTGCTAGTCCGGTCGCAGTCCAGGATTGCCG	7	31	1 Base Change	0.01	0	KSAQEVSPSVDYTMTILC*	KSAEEVSPSVDYTMTILC*	AAGTCCGCGCAGGAAGTTTCACCGTCCGTGGACTATACTATGACAATCCTCTGCTAGTCCGGTCGCAGTCCAGGATTGCCG	AAGTCCGCGGAGGAAGTTTCACCGTCCGTGGACTATACTATGACAATCCTCTGCTAGTCCGGTCGCAGTCCAGGATTGCCG
AAGTCCGCGGAGGAAGATTCACCGTCCGTGGACTATACTATGACAATCCTCTGCTAGTCCGGTCGCAGTCCAGGATTGCCG	7	30	1 Base Change	0.01	0	KSAEEDSPSVDYTMTILC*	KSAEEVSPSVDYTMTILC*	AAGTCCGCGGAGGAAGATTCACCGTCCGTGGACTATACTATGACAATCCTCTGCTAGTCCGGTCGCAGTCCAGGATTGCCG	AAGTCCGCGGAGGAAGTTTCACCGTCCGTGGACTATACTATGACAATCCTCTGCTAGTCCGGTCGCAGTCCAGGATTGCCG
AAGTCCGCGGAGGAAGTGTCACCGTCCGTGGACTATACTATGACAATCCTCTGCTAGTCCGGTCGCAGTCCAGGATTGCCG	7	31	1 Base Change	0.01	0	KSAEEVSPSVDYTMTILC*	KSAEEVSPSVDYTMTILC*	AAGTCCGCGGAGGAAGTGTCACCGTCCGTGGACTATACTATGACAATCCTCTGCTAGTCCGGTCGCAGTCCAGGATTGCCG	AAGTCCGCGGAGGAAGTTTCACCGTCCGTGGACTATACTATGACAATCCTCTGCTAGTCCGGTCGCAGTCCAGGATTGCCG
AAGTCCGCGGAGGAAGTTTCA---------AACTATACTATGACAATCCTCTGCTAGTCCGGTCGCAGTCCAGGATTGCCG	7	30	Deletion	0.01	-9	KSAEEVSNYTMTILC*	KSAEEVSPSVDYTMTILC*	AAGTCCGCGGAGGAAGTTTCA---------AACTATACTATGACAATCCTCTGCTAGTCCGGTCGCAGTCCAGGATTGCCG	AAGTCCGCGGAGGAAGTTTCACCGTCCGTGGACTATACTATGACAATCCTCTGCTAGTCCGGTCGCAGTCCAGGATTGCCG
AAGTCCGCGGAGGAAGTTTCACAGTCCGTGGA-------AAccgtccgtGACAATCCTCTGCTAGTCCGGTCGCAGTCCAGGATTGCCG	7	34	Insertion and Deletion	0.01	1	KSAEEVSQSVETVRDNPLLVRSQSRIA	KSAEEVSPSVDYTMTILC*	AAGTCCGCGGAGGAAGTTTCACAGTCCGTGGA-------AACCGTCCGTGACAATCCTCTGCTAGTCCGGTCGCAGTCCAGGATTGCCG	AAGTCCGCGGAGGAAGTTTCACCGTCCGTGGACTATACTATGACAATCCTCTGCTAGTCCGGTCGCAGTCCAGGATTGCCG
AAGTCCGCGGAGGAAGTTTCACCG-----------TACTAGGACAATCCTCTGCTAGTCCGGTCGCAGTCCAGGATTGCCG	7	34	Deletion	0.01	-11	KSAEEVSPY*	KSAEEVSPSVDYTMTILC*	AAGTCCGCGGAGGAAGTTTCACCG-----------TACTAGGACAATCCTCTGCTAGTCCGGTCGCAGTCCAGGATTGCCG	AAGTCCGCGGAGGAAGTTTCACCGTCCGTGGACTATACTATGACAATCCTCTGCTAGTCCGGTCGCAGTCCAGGATTGCCG
AAGTCCGCGGAGGAAGTTTCACCG-----------TACTATGACAAACCTCTGCTAGTCCGGTCGCAGTCCAGGATTGCCG	7	30	Deletion	0.01	-11	KSAEEVSPYYDKPLLVRSQSRIA	KSAEEVSPSVDYTMTILC*	AAGTCCGCGGAGGAAGTTTCACCG-----------TACTATGACAAACCTCTGCTAGTCCGGTCGCAGTCCAGGATTGCCG	AAGTCCGCGGAGGAAGTTTCACCGTCCGTGGACTATACTATGACAATCCTCTGCTAGTCCGGTCGCAGTCCAGGATTGCCG
AAGTCCGCGGAGGAAGTTTCACCG-----------TACTATGACAATCCTCTGATAGTCCGGTCGCAGTCCAGGATTGCCG	7	29	Deletion	0.01	-11	KSAEEVSPYYDNPLIVRSQSRIA	KSAEEVSPSVDYTMTILC*	AAGTCCGCGGAGGAAGTTTCACCG-----------TACTATGACAATCCTCTGATAGTCCGGTCGCAGTCCAGGATTGCCG	AAGTCCGCGGAGGAAGTTTCACCGTCCGTGGACTATACTATGACAATCCTCTGCTAGTCCGGTCGCAGTCCAGGATTGCCG
AAGTCCGCGGAGGAAGTTTCACCG-----------TACTATGACAATCCTCTGCTAGTCCAGTCGCAGTCCAGGATTGCCG	7	35	Deletion	0.01	-11	KSAEEVSPYYDNPLLVQSQSRIA	KSAEEVSPSVDYTMTILC*	AAGTCCGCGGAGGAAGTTTCACCG-----------TACTATGACAATCCTCTGCTAGTCCAGTCGCAGTCCAGGATTGCCG	AAGTCCGCGGAGGAAGTTTCACCGTCCGTGGACTATACTATGACAATCCTCTGCTAGTCCGGTCGCAGTCCAGGATTGCCG
AAGTCCGCGGAGGAAGTTTCACCG---------TATACTATGACAATCCTCTGCTAGTCCGGTAGCAGTCCAGGATTGCCG	7	34	Deletion	0.01	-9	KSAEEVSPYTMTILC*	KSAEEVSPSVDYTMTILC*	AAGTCCGCGGAGGAAGTTTCACCG---------TATACTATGACAATCCTCTGCTAGTCCGGTAGCAGTCCAGGATTGCCG	AAGTCCGCGGAGGAAGTTTCACCGTCCGTGGACTATACTATGACAATCCTCTGCTAGTCCGGTCGCAGTCCAGGATTGCCG
AAGTCCGCGGAGGAAGTTTCACCG---------TATACTATGACAATCCTCTGCTAGTCCGGTCGCAGTCCATGATTGCCG	7	35	Deletion	0.01	-9	KSAEEVSPYTMTILC*	KSAEEVSPSVDYTMTILC*	AAGTCCGCGGAGGAAGTTTCACCG---------TATACTATGACAATCCTCTGCTAGTCCGGTCGCAGTCCATGATTGCCG	AAGTCCGCGGAGGAAGTTTCACCGTCCGTGGACTATACTATGACAATCCTCTGCTAGTCCGGTCGCAGTCCAGGATTGCCG
AAGTCCGCGGAGGAAGTTTCACCGACCGTGGA-TATACTATGACAATCCTCTGCTAGTCCGGTCGCAGTCCAGGATTGCCG	7	32	Deletion	0.01	-1	KSAEEVSPTVDIL*	KSAEEVSPSVDYTMTILC*	AAGTCCGCGGAGGAAGTTTCACCGACCGTGGA-TATACTATGACAATCCTCTGCTAGTCCGGTCGCAGTCCAGGATTGCCG	AAGTCCGCGGAGGAAGTTTCACCGTCCGTGGACTATACTATGACAATCCTCTGCTAGTCCGGTCGCAGTCCAGGATTGCCG
AAGTCCGCGGAGGAAGTTTCACCGTCAGTGG--TGaAACTATGACAATCCTCTGCTAGTCCGGTCGCAGTCCAGGATTGCCG	7	35	Insertion and Deletion	0.01	-1	KSAEEVSPSVVKL*	KSAEEVSPSVDYTMTILC*	AAGTCCGCGGAGGAAGTTTCACCGTCAGTGG--TGAAACTATGACAATCCTCTGCTAGTCCGGTCGCAGTCCAGGATTGCCG	AAGTCCGCGGAGGAAGTTTCACCGTCCGTGGACTATACTATGACAATCCTCTGCTAGTCCGGTCGCAGTCCAGGATTGCCG
AAGTCCGCGGAGGAAGTTTCACCGTCCG-------TACTATGACAATCCTATGCTAGTCCGGTCGCAGTCCAGGATTGCCG	7	34	Deletion	0.01	-7	KSAEEVSPSVL*	KSAEEVSPSVDYTMTILC*	AAGTCCGCGGAGGAAGTTTCACCGTCCG-------TACTATGACAATCCTATGCTAGTCCGGTCGCAGTCCAGGATTGCCG	AAGTCCGCGGAGGAAGTTTCACCGTCCGTGGACTATACTATGACAATCCTCTGCTAGTCCGGTCGCAGTCCAGGATTGCCG
AAGTCCGCGGAGGAAGTTTCACCGTCCGT------CAATATGACAATCCTCTGCTAGTCCGGTCGCAGTCCAGGATTGCCG	7	31	Deletion	0.01	-6	KSAEEVSPSVNMTILC*	KSAEEVSPSVDYTMTILC*	AAGTCCGCGGAGGAAGTTTCACCGTCCGT------CAATATGACAATCCTCTGCTAGTCCGGTCGCAGTCCAGGATTGCCG	AAGTCCGCGGAGGAAGTTTCACCGTCCGTGGACTATACTATGACAATCCTCTGCTAGTCCGGTCGCAGTCCAGGATTGCCG
AAGTCCGCGGAGGAAGTTTCACCGTCCGTGG---ATACTATGACAATCCTCTGCTAGTCCGGTCGCAGTCAAGGATTGCCG	7	35	Deletion	0.01	-3	KSAEEVSPSVDTMTILC*	KSAEEVSPSVDYTMTILC*	AAGTCCGCGGAGGAAGTTTCACCGTCCGTGG---ATACTATGACAATCCTCTGCTAGTCCGGTCGCAGTCAAGGATTGCCG	AAGTCCGCGGAGGAAGTTTCACCGTCCGTGGACTATACTATGACAATCCTCTGCTAGTCCGGTCGCAGTCCAGGATTGCCG
AAGTCCGCGGAGGAAGTTTCACCGTCCGTGG--TGaAAATATGACAATCCTCTGCTAGTCCGGTCGCAGTCCAGGATTGCCG	7	34	Insertion and Deletion	0.01	-1	KSAEEVSPSVVKI*	KSAEEVSPSVDYTMTILC*	AAGTCCGCGGAGGAAGTTTCACCGTCCGTGG--TGAAAATATGACAATCCTCTGCTAGTCCGGTCGCAGTCCAGGATTGCCG	AAGTCCGCGGAGGAAGTTTCACCGTCCGTGGACTATACTATGACAATCCTCTGCTAGTCCGGTCGCAGTCCAGGATTGCCG
AAGTCCGCGGAGGAAGTTTCACCGTCCGTGGA-TATACTATGACAATCCTCTGCTAGTCCGGTTGCAGTCCAGGATTGCCG	7	35	Deletion	0.01	-1	KSAEEVSPSVDIL*	KSAEEVSPSVDYTMTILC*	AAGTCCGCGGAGGAAGTTTCACCGTCCGTGGA-TATACTATGACAATCCTCTGCTAGTCCGGTTGCAGTCCAGGATTGCCG	AAGTCCGCGGAGGAAGTTTCACCGTCCGTGGACTATACTATGACAATCCTCTGCTAGTCCGGTCGCAGTCCAGGATTGCCG
AAGTCCGCGGAGGAAGTTTCACCGTCCGTGGACCATACTATGACAATCCTCTGCTAGTCCGGTCGCAGTCCAGGATTGCCG	7	35	1 Base Change	0.01	0	KSAEEVSPSVDHTMTILC*	KSAEEVSPSVDYTMTILC*	AAGTCCGCGGAGGAAGTTTCACCGTCCGTGGACCATACTATGACAATCCTCTGCTAGTCCGGTCGCAGTCCAGGATTGCCG	AAGTCCGCGGAGGAAGTTTCACCGTCCGTGGACTATACTATGACAATCCTCTGCTAGTCCGGTCGCAGTCCAGGATTGCCG
AAGTCCGCGGAGGAAGTTTCACCGTCCGTGGACTATACCATGACAATCCTCTGCTAGTCCGGTCGCAGTCCAGGATTGCCG	7	34	1 Base Change	0.01	0	KSAEEVSPSVDYTMTILC*	KSAEEVSPSVDYTMTILC*	AAGTCCGCGGAGGAAGTTTCACCGTCCGTGGACTATACCATGACAATCCTCTGCTAGTCCGGTCGCAGTCCAGGATTGCCG	AAGTCCGCGGAGGAAGTTTCACCGTCCGTGGACTATACTATGACAATCCTCTGCTAGTCCGGTCGCAGTCCAGGATTGCCG
AAGTCCGCGGAGGAAGTTTCACCGTCCGTGGACTATACTATAACAATCCTCTGCTAGTCCGGTCGCAGTCCAGGATTGCCG	7	34	1 Base Change	0.01	0	KSAEEVSPSVDYTITILC*	KSAEEVSPSVDYTMTILC*	AAGTCCGCGGAGGAAGTTTCACCGTCCGTGGACTATACTATAACAATCCTCTGCTAGTCCGGTCGCAGTCCAGGATTGCCG	AAGTCCGCGGAGGAAGTTTCACCGTCCGTGGACTATACTATGACAATCCTCTGCTAGTCCGGTCGCAGTCCAGGATTGCCG
AAGTCCGCGGAGGAAGTTTCACCGTCCGTGGACTATACTATGACAATCCTCCGCTAGTCCGGTCGCAGTCCAGGATTGCCG	7	34	1 Base Change	0.01	0	KSAEEVSPSVDYTMTILR*	KSAEEVSPSVDYTMTILC*	AAGTCCGCGGAGGAAGTTTCACCGTCCGTGGACTATACTATGACAATCCTCCGCTAGTCCGGTCGCAGTCCAGGATTGCCG	AAGTCCGCGGAGGAAGTTTCACCGTCCGTGGACTATACTATGACAATCCTCTGCTAGTCCGGTCGCAGTCCAGGATTGCCG
AAGTCCGCGGAGGAAGTTTCACCGTCCGTGGACTATACTATGACAATCCTCTGCGAGTCCGGTCGCAGTCCAGGATTGCCG	7	30	1 Base Change	0.01	0	KSAEEVSPSVDYTMTILCESGRSPGLP	KSAEEVSPSVDYTMTILC*	AAGTCCGCGGAGGAAGTTTCACCGTCCGTGGACTATACTATGACAATCCTCTGCGAGTCCGGTCGCAGTCCAGGATTGCCG	AAGTCCGCGGAGGAAGTTTCACCGTCCGTGGACTATACTATGACAATCCTCTGCTAGTCCGGTCGCAGTCCAGGATTGCCG
AAGTCCGCGGAGGAAGTTTCACCGTCCGTGGACTATACTATGACAATCCTCTGCTAGTCCGGTCGCAATCCAGGATTGCCG	7	34	1 Base Change	0.01	0	KSAEEVSPSVDYTMTILC*	KSAEEVSPSVDYTMTILC*	AAGTCCGCGGAGGAAGTTTCACCGTCCGTGGACTATACTATGACAATCCTCTGCTAGTCCGGTCGCAATCCAGGATTGCCG	AAGTCCGCGGAGGAAGTTTCACCGTCCGTGGACTATACTATGACAATCCTCTGCTAGTCCGGTCGCAGTCCAGGATTGCCG
AAGTCCGCGGAGGAAGTTTCACCGTCCGTGGACTATACTATGACGATCCTCTGCTAGTCCGGTCGCAGTCCAGGATTGCCG	7	35	1 Base Change	0.01	0	KSAEEVSPSVDYTMTILC*	KSAEEVSPSVDYTMTILC*	AAGTCCGCGGAGGAAGTTTCACCGTCCGTGGACTATACTATGACGATCCTCTGCTAGTCCGGTCGCAGTCCAGGATTGCCG	AAGTCCGCGGAGGAAGTTTCACCGTCCGTGGACTATACTATGACAATCCTCTGCTAGTCCGGTCGCAGTCCAGGATTGCCG
AAGTCCGCGGAGGAAGTTTCACCGTCCGTGGACTATACTTTGACAATCCTCTGCTAGTCCGGTCGCAGTCCAGGATTGCCG	7	32	1 Base Change	0.01	0	KSAEEVSPSVDYTLTILC*	KSAEEVSPSVDYTMTILC*	AAGTCCGCGGAGGAAGTTTCACCGTCCGTGGACTATACTTTGACAATCCTCTGCTAGTCCGGTCGCAGTCCAGGATTGCCG	AAGTCCGCGGAGGAAGTTTCACCGTCCGTGGACTATACTATGACAATCCTCTGCTAGTCCGGTCGCAGTCCAGGATTGCCG
AAGTCCGCGGAGGAAGTTTCACCGTCCGTGGTa--ATACTATGACAATCCTCTGCTAGTCCGGTCGCAGTCCAGGATTGCCG	7	35	Insertion and Deletion	0.01	-1	KSAEEVSPSVVIL*	KSAEEVSPSVDYTMTILC*	AAGTCCGCGGAGGAAGTTTCACCGTCCGTGGTA--ATACTATGACAATCCTCTGCTAGTCCGGTCGCAGTCCAGGATTGCCG	AAGTCCGCGGAGGAAGTTTCACCGTCCGTGGACTATACTATGACAATCCTCTGCTAGTCCGGTCGCAGTCCAGGATTGCCG
AAGTCCGCGGAGGAAGTTTCACCGTCTGGTGACAtagtATACTATGACAATCCTCTGCTAGTCCGGTCGCAGTCCAGGATTGCCG	7	35	Insertion	0.01	4	KSAEEVSPSGDIVYYDNPLLVRSQSRIA	KSAEEVSPSVDYTMTILC*	AAGTCCGCGGAGGAAGTTTCACCGTCTGGTGACATAGTATACTATGACAATCCTCTGCTAGTCCGGTCGCAGTCCAGGATTGCCG	AAGTCCGCGGAGGAAGTTTCACCGTCCGTGGACTATACTATGACAATCCTCTGCTAGTCCGGTCGCAGTCCAGGATTGCCG
AAGTCCGCGGAGGAAGTTTCACCGTCTGTGG--TGaTACTATGACAATCCTCTGCTAGTCCGGTCGCAGTCCAGGATTGCCG	7	35	Insertion and Deletion	0.01	-1	KSAEEVSPSVVIL*	KSAEEVSPSVDYTMTILC*	AAGTCCGCGGAGGAAGTTTCACCGTCTGTGG--TGATACTATGACAATCCTCTGCTAGTCCGGTCGCAGTCCAGGATTGCCG	AAGTCCGCGGAGGAAGTTTCACCGTCCGTGGACTATACTATGACAATCCTCTGCTAGTCCGGTCGCAGTCCAGGATTGCCG
AAGTCCGCGGAGGAAGTTTCACCTTCCGT-GACTATACTATGACAATCCTCTGCTAGTCCGGTCGCAGTCCAGGATTGCCG	7	35	Deletion	0.01	-1	KSAEEVSPSVTIL*	KSAEEVSPSVDYTMTILC*	AAGTCCGCGGAGGAAGTTTCACCTTCCGT-GACTATACTATGACAATCCTCTGCTAGTCCGGTCGCAGTCCAGGATTGCCG	AAGTCCGCGGAGGAAGTTTCACCGTCCGTGGACTATACTATGACAATCCTCTGCTAGTCCGGTCGCAGTCCAGGATTGCCG
AAGTCCGCGGAGGACGTTTCACCGTCCGTGGA-TATACTATGACAATCCTCTGCTAGTCCGGTCGCAGTCCAGGATTGCCG	7	33	Deletion	0.01	-1	KSAEDVSPSVDIL*	KSAEEVSPSVDYTMTILC*	AAGTCCGCGGAGGACGTTTCACCGTCCGTGGA-TATACTATGACAATCCTCTGCTAGTCCGGTCGCAGTCCAGGATTGCCG	AAGTCCGCGGAGGAAGTTTCACCGTCCGTGGACTATACTATGACAATCCTCTGCTAGTCCGGTCGCAGTCCAGGATTGCCG
AAGTCCGCGGAGTAAGTTTCACCGTCCGTGGtgACAATCCTATGACAATCCTCTGCTAGTCCGGTCGCAGTCCAGGATTGCCG	7	32	Insertion	0.01	2	KSAE*	KSAEEVSPSVDYTMTILC*	AAGTCCGCGGAGTAAGTTTCACCGTCCGTGGTGACAATCCTATGACAATCCTCTGCTAGTCCGGTCGCAGTCCAGGATTGCCG	AAGTCCGCGGAGGAAGTTTCACCGTCCGTGGACTATACTATGACAATCCTCTGCTAGTCCGGTCGCAGTCCAGGATTGCCG
AAGTCCGCGTAGGAAGTTTCACCGTCCGGTGACAtagtATACTATGACAATCCTCTGCTAGTCCGGTCGCAGTCCAGGATTGCCG	7	35	Insertion	0.01	4	KSA*	KSAEEVSPSVDYTMTILC*	AAGTCCGCGTAGGAAGTTTCACCGTCCGGTGACATAGTATACTATGACAATCCTCTGCTAGTCCGGTCGCAGTCCAGGATTGCCG	AAGTCCGCGGAGGAAGTTTCACCGTCCGTGGACTATACTATGACAATCCTCTGCTAGTCCGGTCGCAGTCCAGGATTGCCG
AAGTCCGCGTAGGAAGTTTCACCGTCCGTGG---ATACTATGACAATCCTCTGCTAGTCCGGTCGCAGTCCAGGATTGCCG	7	34	Deletion	0.01	-3	KSA*	KSAEEVSPSVDYTMTILC*	AAGTCCGCGTAGGAAGTTTCACCGTCCGTGG---ATACTATGACAATCCTCTGCTAGTCCGGTCGCAGTCCAGGATTGCCG	AAGTCCGCGGAGGAAGTTTCACCGTCCGTGGACTATACTATGACAATCCTCTGCTAGTCCGGTCGCAGTCCAGGATTGCCG
AAGTCCGTGGAGGAAGTTTCACCGTCCG-------TACTATGACAATCCTCTGCTAGTCCGGTCGCAGTCCAGGATTGCCG	7	35	Deletion	0.01	-7	KSVEEVSPSVL*	KSAEEVSPSVDYTMTILC*	AAGTCCGTGGAGGAAGTTTCACCGTCCG-------TACTATGACAATCCTCTGCTAGTCCGGTCGCAGTCCAGGATTGCCG	AAGTCCGCGGAGGAAGTTTCACCGTCCGTGGACTATACTATGACAATCCTCTGCTAGTCCGGTCGCAGTCCAGGATTGCCG
AAGTCCGCAGAGGAAGTTTCACCG-----------TACTATGACAATCCTCTGCTAGTCCGGTCGCAGTCCAGGATTGCCG	6	35	Deletion	0	-11	KSAEEVSPYYDNPLLVRSQSRIA	KSAEEVSPSVDYTMTILC*	AAGTCCGCAGAGGAAGTTTCACCG-----------TACTATGACAATCCTCTGCTAGTCCGGTCGCAGTCCAGGATTGCCG	AAGTCCGCGGAGGAAGTTTCACCGTCCGTGGACTATACTATGACAATCCTCTGCTAGTCCGGTCGCAGTCCAGGATTGCCG
AAGTCCGCGGAGCAAGTTTCACCGTCCGTGGACTATACTATGACAATCCTCTGCTAGTCCGGTCGCAGTCCAGGATTGCCG	6	33	1 Base Change	0	0	KSAEQVSPSVDYTMTILC*	KSAEEVSPSVDYTMTILC*	AAGTCCGCGGAGCAAGTTTCACCGTCCGTGGACTATACTATGACAATCCTCTGCTAGTCCGGTCGCAGTCCAGGATTGCCG	AAGTCCGCGGAGGAAGTTTCACCGTCCGTGGACTATACTATGACAATCCTCTGCTAGTCCGGTCGCAGTCCAGGATTGCCG
AAGTCCGCGGAGGAAGTATCACCG-----------TACTATGACAATCCTCTGCTAGTCCGGTCGCAGTCCAGGATTGCCG	6	32	Deletion	0	-11	KSAEEVSPYYDNPLLVRSQSRIA	KSAEEVSPSVDYTMTILC*	AAGTCCGCGGAGGAAGTATCACCG-----------TACTATGACAATCCTCTGCTAGTCCGGTCGCAGTCCAGGATTGCCG	AAGTCCGCGGAGGAAGTTTCACCGTCCGTGGACTATACTATGACAATCCTCTGCTAGTCCGGTCGCAGTCCAGGATTGCCG
AAGTCCGCGGAGGAAGTCTCACCGTCCGTGGACTATACTATGACAATCCTCTGCTAGTCCGGTCGCAGTCCAGGATTGCCG	6	34	1 Base Change	0	0	KSAEEVSPSVDYTMTILC*	KSAEEVSPSVDYTMTILC*	AAGTCCGCGGAGGAAGTCTCACCGTCCGTGGACTATACTATGACAATCCTCTGCTAGTCCGGTCGCAGTCCAGGATTGCCG	AAGTCCGCGGAGGAAGTTTCACCGTCCGTGGACTATACTATGACAATCCTCTGCTAGTCCGGTCGCAGTCCAGGATTGCCG
AAGTCCGCGGAGGAAGTTACACCGTCCGTGGA-TATACTATGACAATCCTCTGCTAGTCCGGTCGCAGTCCAGGATTGCCG	6	31	Deletion	0	-1	KSAEEVTPSVDIL*	KSAEEVSPSVDYTMTILC*	AAGTCCGCGGAGGAAGTTACACCGTCCGTGGA-TATACTATGACAATCCTCTGCTAGTCCGGTCGCAGTCCAGGATTGCCG	AAGTCCGCGGAGGAAGTTTCACCGTCCGTGGACTATACTATGACAATCCTCTGCTAGTCCGGTCGCAGTCCAGGATTGCCG
AAGTCCGCGGAGGAAGTTTCAACGTCCGT------CACTATGACAATCCTCTGCTAGTCCGGTCGCAGTCCAGGATTGCCG	6	33	Deletion	0	-6	KSAEEVSTSVTMTILC*	KSAEEVSPSVDYTMTILC*	AAGTCCGCGGAGGAAGTTTCAACGTCCGT------CACTATGACAATCCTCTGCTAGTCCGGTCGCAGTCCAGGATTGCCG	AAGTCCGCGGAGGAAGTTTCACCGTCCGTGGACTATACTATGACAATCCTCTGCTAGTCCGGTCGCAGTCCAGGATTGCCG
AAGTCCGCGGAGGAAGTTTCAACGTCCGTGG--TGaTACTATGACAATCCTCTGCTAGTCCGGTCGCAGTCCAGGATTGCCG	6	34	Insertion and Deletion	0	-1	KSAEEVSTSVVIL*	KSAEEVSPSVDYTMTILC*	AAGTCCGCGGAGGAAGTTTCAACGTCCGTGG--TGATACTATGACAATCCTCTGCTAGTCCGGTCGCAGTCCAGGATTGCCG	AAGTCCGCGGAGGAAGTTTCACCGTCCGTGGACTATACTATGACAATCCTCTGCTAGTCCGGTCGCAGTCCAGGATTGCCG
AAGTCCGCGGAGGAAGTTTCACAGTCCGT-GACGgtATACTATGACAATCCTCTGCTAGTCCGGTCGCAGTCCAGGATTGCCG	6	35	Insertion and Deletion	0	1	KSAEEVSQSVTVYYDNPLLVRSQSRIA	KSAEEVSPSVDYTMTILC*	AAGTCCGCGGAGGAAGTTTCACAGTCCGT-GACGGTATACTATGACAATCCTCTGCTAGTCCGGTCGCAGTCCAGGATTGCCG	AAGTCCGCGGAGGAAGTTTCACCGTCCGTGGACTATACTATGACAATCCTCTGCTAGTCCGGTCGCAGTCCAGGATTGCCG
AAGTCCGCGGAGGAAGTTTCACCG-----------TACAATGACAATCCTCTGCTAGTCCGGTCGCAGTCCAGGATTGCCG	6	31	Deletion	0	-11	KSAEEVSPYNDNPLLVRSQSRIA	KSAEEVSPSVDYTMTILC*	AAGTCCGCGGAGGAAGTTTCACCG-----------TACAATGACAATCCTCTGCTAGTCCGGTCGCAGTCCAGGATTGCCG	AAGTCCGCGGAGGAAGTTTCACCGTCCGTGGACTATACTATGACAATCCTCTGCTAGTCCGGTCGCAGTCCAGGATTGCCG
AAGTCCGCGGAGGAAGTTTCACCG-----------TACTATGAAAATCCTCTGCTAGTCCGGTCGCAGTCCAGGATTGCCG	6	31	Deletion	0	-11	KSAEEVSPYYENPLLVRSQSRIA	KSAEEVSPSVDYTMTILC*	AAGTCCGCGGAGGAAGTTTCACCG-----------TACTATGAAAATCCTCTGCTAGTCCGGTCGCAGTCCAGGATTGCCG	AAGTCCGCGGAGGAAGTTTCACCGTCCGTGGACTATACTATGACAATCCTCTGCTAGTCCGGTCGCAGTCCAGGATTGCCG
AAGTCCGCGGAGGAAGTTTCACCG-----------TACTATGACAATCCTCTGCTAGTCAGGTCGCAGTCCAGGATTGCCG	6	34	Deletion	0	-11	KSAEEVSPYYDNPLLVRSQSRIA	KSAEEVSPSVDYTMTILC*	AAGTCCGCGGAGGAAGTTTCACCG-----------TACTATGACAATCCTCTGCTAGTCAGGTCGCAGTCCAGGATTGCCG	AAGTCCGCGGAGGAAGTTTCACCGTCCGTGGACTATACTATGACAATCCTCTGCTAGTCCGGTCGCAGTCCAGGATTGCCG
AAGTCCGCGGAGGAAGTTTCACCG-----------TACTATGACAATCCTCTGCTAGTCCGGTCGCAGTCAAGGATTGCCG	6	33	Deletion	0	-11	KSAEEVSPYYDNPLLVRSQSRIA	KSAEEVSPSVDYTMTILC*	AAGTCCGCGGAGGAAGTTTCACCG-----------TACTATGACAATCCTCTGCTAGTCCGGTCGCAGTCAAGGATTGCCG	AAGTCCGCGGAGGAAGTTTCACCGTCCGTGGACTATACTATGACAATCCTCTGCTAGTCCGGTCGCAGTCCAGGATTGCCG
AAGTCCGCGGAGGAAGTTTCACCG-----------TACTATGACAATCCTCTGCTAGTCTGGTCGCAGTCCAGGATTGCCG	6	34	Deletion	0	-11	KSAEEVSPYYDNPLLVWSQSRIA	KSAEEVSPSVDYTMTILC*	AAGTCCGCGGAGGAAGTTTCACCG-----------TACTATGACAATCCTCTGCTAGTCTGGTCGCAGTCCAGGATTGCCG	AAGTCCGCGGAGGAAGTTTCACCGTCCGTGGACTATACTATGACAATCCTCTGCTAGTCCGGTCGCAGTCCAGGATTGCCG
AAGTCCGCGGAGGAAGTTTCACCG---------TATACTATGACAATCCTATGCTAGTCCGGTCGCAGTCCAGGATTGCCG	6	34	Deletion	0	-9	KSAEEVSPYTMTILC*	KSAEEVSPSVDYTMTILC*	AAGTCCGCGGAGGAAGTTTCACCG---------TATACTATGACAATCCTATGCTAGTCCGGTCGCAGTCCAGGATTGCCG	AAGTCCGCGGAGGAAGTTTCACCGTCCGTGGACTATACTATGACAATCCTCTGCTAGTCCGGTCGCAGTCCAGGATTGCCG
AAGTCCGCGGAGGAAGTTTCACCGTCCG-------TACTATGACAAACCTCTGCTAGTCCGGTCGCAGTCCAGGATTGCCG	6	31	Deletion	0	-7	KSAEEVSPSVL*	KSAEEVSPSVDYTMTILC*	AAGTCCGCGGAGGAAGTTTCACCGTCCG-------TACTATGACAAACCTCTGCTAGTCCGGTCGCAGTCCAGGATTGCCG	AAGTCCGCGGAGGAAGTTTCACCGTCCGTGGACTATACTATGACAATCCTCTGCTAGTCCGGTCGCAGTCCAGGATTGCCG
AAGTCCGCGGAGGAAGTTTCACCGTCCG-------TACTATGACAATCATCTGCTAGTCCGGTCGCAGTCCAGGATTGCCG	6	34	Deletion	0	-7	KSAEEVSPSVL*	KSAEEVSPSVDYTMTILC*	AAGTCCGCGGAGGAAGTTTCACCGTCCG-------TACTATGACAATCATCTGCTAGTCCGGTCGCAGTCCAGGATTGCCG	AAGTCCGCGGAGGAAGTTTCACCGTCCGTGGACTATACTATGACAATCCTCTGCTAGTCCGGTCGCAGTCCAGGATTGCCG
AAGTCCGCGGAGGAAGTTTCACCGTCCG-------TACTATGACAATCCTCTGCTAGTCCGGTAGCAGTCCAGGATTGCCG	6	34	Deletion	0	-7	KSAEEVSPSVL*	KSAEEVSPSVDYTMTILC*	AAGTCCGCGGAGGAAGTTTCACCGTCCG-------TACTATGACAATCCTCTGCTAGTCCGGTAGCAGTCCAGGATTGCCG	AAGTCCGCGGAGGAAGTTTCACCGTCCGTGGACTATACTATGACAATCCTCTGCTAGTCCGGTCGCAGTCCAGGATTGCCG
AAGTCCGCGGAGGAAGTTTCACCGTCCG-------TACTATGACAATCCTCTGCTAGTCCGGTCGCATTCCAGGATTGCCG	6	34	Deletion	0	-7	KSAEEVSPSVL*	KSAEEVSPSVDYTMTILC*	AAGTCCGCGGAGGAAGTTTCACCGTCCG-------TACTATGACAATCCTCTGCTAGTCCGGTCGCATTCCAGGATTGCCG	AAGTCCGCGGAGGAAGTTTCACCGTCCGTGGACTATACTATGACAATCCTCTGCTAGTCCGGTCGCAGTCCAGGATTGCCG
AAGTCCGCGGAGGAAGTTTCACCGTCCGGTGAaataGTATACTATGACAATCCTCTGCTAGTCCGGTCGCAGTCCAGGATTGCCG	6	35	Insertion	0	4	KSAEEVSPSGEIVYYDNPLLVRSQSRIA	KSAEEVSPSVDYTMTILC*	AAGTCCGCGGAGGAAGTTTCACCGTCCGGTGAAATAGTATACTATGACAATCCTCTGCTAGTCCGGTCGCAGTCCAGGATTGCCG	AAGTCCGCGGAGGAAGTTTCACCGTCCGTGGACTATACTATGACAATCCTCTGCTAGTCCGGTCGCAGTCCAGGATTGCCG
AAGTCCGCGGAGGAAGTTTCACCGTCCGGTGACAtagtATACTAAGACAATCCTCTGCTAGTCCGGTCGCAGTCCAGGATTGCCG	6	31	Insertion	0	4	KSAEEVSPSGDIVY*	KSAEEVSPSVDYTMTILC*	AAGTCCGCGGAGGAAGTTTCACCGTCCGGTGACATAGTATACTAAGACAATCCTCTGCTAGTCCGGTCGCAGTCCAGGATTGCCG	AAGTCCGCGGAGGAAGTTTCACCGTCCGTGGACTATACTATGACAATCCTCTGCTAGTCCGGTCGCAGTCCAGGATTGCCG
AAGTCCGCGGAGGAAGTTTCACCGTCCGGTGACAtagtATACTATGACAATCCTCTGCTAGTCCGGTCGCAGTCAAGGATTGCCG	6	35	Insertion	0	4	KSAEEVSPSGDIVYYDNPLLVRSQSRIA	KSAEEVSPSVDYTMTILC*	AAGTCCGCGGAGGAAGTTTCACCGTCCGGTGACATAGTATACTATGACAATCCTCTGCTAGTCCGGTCGCAGTCAAGGATTGCCG	AAGTCCGCGGAGGAAGTTTCACCGTCCGTGGACTATACTATGACAATCCTCTGCTAGTCCGGTCGCAGTCCAGGATTGCCG
AAGTCCGCGGAGGAAGTTTCACCGTCCGT------CACTATGACAATCCTCTGCTAGTCCAGTCGCAGTCCAGGATTGCCG	6	35	Deletion	0	-6	KSAEEVSPSVTMTILC*	KSAEEVSPSVDYTMTILC*	AAGTCCGCGGAGGAAGTTTCACCGTCCGT------CACTATGACAATCCTCTGCTAGTCCAGTCGCAGTCCAGGATTGCCG	AAGTCCGCGGAGGAAGTTTCACCGTCCGTGGACTATACTATGACAATCCTCTGCTAGTCCGGTCGCAGTCCAGGATTGCCG
AAGTCCGCGGAGGAAGTTTCACCGTCCGT-GACGgtATACTATGACAATCATCTGCTAGTCCGGTCGCAGTCCAGGATTGCCG	6	35	Insertion and Deletion	0	1	KSAEEVSPSVTVYYDNHLLVRSQSRIA	KSAEEVSPSVDYTMTILC*	AAGTCCGCGGAGGAAGTTTCACCGTCCGT-GACGGTATACTATGACAATCATCTGCTAGTCCGGTCGCAGTCCAGGATTGCCG	AAGTCCGCGGAGGAAGTTTCACCGTCCGTGGACTATACTATGACAATCCTCTGCTAGTCCGGTCGCAGTCCAGGATTGCCG
AAGTCCGCGGAGGAAGTTTCACCGTCCGT-GACGttATACTATGACAATCCTCTGCTAGTCCGGTCGCAGTCCAGGATTGCCG	6	35	Insertion and Deletion	0	1	KSAEEVSPSVTLYYDNPLLVRSQSRIA	KSAEEVSPSVDYTMTILC*	AAGTCCGCGGAGGAAGTTTCACCGTCCGT-GACGTTATACTATGACAATCCTCTGCTAGTCCGGTCGCAGTCCAGGATTGCCG	AAGTCCGCGGAGGAAGTTTCACCGTCCGTGGACTATACTATGACAATCCTCTGCTAGTCCGGTCGCAGTCCAGGATTGCCG
AAGTCCGCGGAGGAAGTTTCACCGTCCGT-GACTATACTATTACAATCCTCTGCTAGTCCGGTCGCAGTCCAGGATTGCCG	6	31	Deletion	0	-1	KSAEEVSPSVTILLQSSASPVAVQDC	KSAEEVSPSVDYTMTILC*	AAGTCCGCGGAGGAAGTTTCACCGTCCGT-GACTATACTATTACAATCCTCTGCTAGTCCGGTCGCAGTCCAGGATTGCCG	AAGTCCGCGGAGGAAGTTTCACCGTCCGTGGACTATACTATGACAATCCTCTGCTAGTCCGGTCGCAGTCCAGGATTGCCG
AAGTCCGCGGAGGAAGTTTCACCGTCCGTGG--------------AGCCTATGCTAGTCCGGTCGCAGTCCAGGATTGCCG	6	35	Deletion	0	-14	KSAEEVSPSVEPMLVRSQSRIA	KSAEEVSPSVDYTMTILC*	AAGTCCGCGGAGGAAGTTTCACCGTCCGTGG--------------AGCCTATGCTAGTCCGGTCGCAGTCCAGGATTGCCG	AAGTCCGCGGAGGAAGTTTCACCGTCCGTGGACTATACTATGACAATCCTCTGCTAGTCCGGTCGCAGTCCAGGATTGCCG
AAGTCCGCGGAGGAAGTTTCACCGTCCGTGG---ATACTATGACAATCCTCTGCTAGTCCGGTAGCAGTCCAGGATTGCCG	6	35	Deletion	0	-3	KSAEEVSPSVDTMTILC*	KSAEEVSPSVDYTMTILC*	AAGTCCGCGGAGGAAGTTTCACCGTCCGTGG---ATACTATGACAATCCTCTGCTAGTCCGGTAGCAGTCCAGGATTGCCG	AAGTCCGCGGAGGAAGTTTCACCGTCCGTGGACTATACTATGACAATCCTCTGCTAGTCCGGTCGCAGTCCAGGATTGCCG
AAGTCCGCGGAGGAAGTTTCACCGTCCGTGG--TGaAACTATGACAATCCTCTGCTAGTCCGGTCGCAGTCCATGATTGCCG	6	35	Insertion and Deletion	0	-1	KSAEEVSPSVVKL*	KSAEEVSPSVDYTMTILC*	AAGTCCGCGGAGGAAGTTTCACCGTCCGTGG--TGAAACTATGACAATCCTCTGCTAGTCCGGTCGCAGTCCATGATTGCCG	AAGTCCGCGGAGGAAGTTTCACCGTCCGTGGACTATACTATGACAATCCTCTGCTAGTCCGGTCGCAGTCCAGGATTGCCG
AAGTCCGCGGAGGAAGTTTCACCGTCCGTGG--TGaTAATATGACAATCCTCTGCTAGTCCGGTCGCAGTCCAGGATTGCCG	6	35	Insertion and Deletion	0	-1	KSAEEVSPSVVII*	KSAEEVSPSVDYTMTILC*	AAGTCCGCGGAGGAAGTTTCACCGTCCGTGG--TGATAATATGACAATCCTCTGCTAGTCCGGTCGCAGTCCAGGATTGCCG	AAGTCCGCGGAGGAAGTTTCACCGTCCGTGGACTATACTATGACAATCCTCTGCTAGTCCGGTCGCAGTCCAGGATTGCCG
AAGTCCGCGGAGGAAGTTTCACCGTCCGTGGA-------AAccgtccgtGAAAATCCTCTGCTAGTCCGGTCGCAGTCCAGGATTGCCG	6	35	Insertion and Deletion	0	1	KSAEEVSPSVETVRENPLLVRSQSRIA	KSAEEVSPSVDYTMTILC*	AAGTCCGCGGAGGAAGTTTCACCGTCCGTGGA-------AACCGTCCGTGAAAATCCTCTGCTAGTCCGGTCGCAGTCCAGGATTGCCG	AAGTCCGCGGAGGAAGTTTCACCGTCCGTGGACTATACTATGACAATCCTCTGCTAGTCCGGTCGCAGTCCAGGATTGCCG
AAGTCCGCGGAGGAAGTTTCACCGTCCGTGGA-------AAccgtccgtGACAAACCTCTGCTAGTCCGGTCGCAGTCCAGGATTGCCG	6	32	Insertion and Deletion	0	1	KSAEEVSPSVETVRDKPLLVRSQSRIA	KSAEEVSPSVDYTMTILC*	AAGTCCGCGGAGGAAGTTTCACCGTCCGTGGA-------AACCGTCCGTGACAAACCTCTGCTAGTCCGGTCGCAGTCCAGGATTGCCG	AAGTCCGCGGAGGAAGTTTCACCGTCCGTGGACTATACTATGACAATCCTCTGCTAGTCCGGTCGCAGTCCAGGATTGCCG
AAGTCCGCGGAGGAAGTTTCACCGTCCGTGGA-GAAACTATGACAATCCTCTGCTAGTCCGGTCGCAGTCCAGGATTGCCG	6	32	Deletion	0	-1	KSAEEVSPSVEKL*	KSAEEVSPSVDYTMTILC*	AAGTCCGCGGAGGAAGTTTCACCGTCCGTGGA-GAAACTATGACAATCCTCTGCTAGTCCGGTCGCAGTCCAGGATTGCCG	AAGTCCGCGGAGGAAGTTTCACCGTCCGTGGACTATACTATGACAATCCTCTGCTAGTCCGGTCGCAGTCCAGGATTGCCG
AAGTCCGCGGAGGAAGTTTCACCGTCCGTGGA-TATACTATGACAATCCTCTGCTAGTCCGGTAGCAGTCCAGGATTGCCG	6	34	Deletion	0	-1	KSAEEVSPSVDIL*	KSAEEVSPSVDYTMTILC*	AAGTCCGCGGAGGAAGTTTCACCGTCCGTGGA-TATACTATGACAATCCTCTGCTAGTCCGGTAGCAGTCCAGGATTGCCG	AAGTCCGCGGAGGAAGTTTCACCGTCCGTGGACTATACTATGACAATCCTCTGCTAGTCCGGTCGCAGTCCAGGATTGCCG
AAGTCCGCGGAGGAAGTTTCACCGTCCGTGGACTAAACTATGACAAACCTCTGCTAGTCCGGTCGCAGTCCAGGATTGCCG	6	29	2 Base Changes	0	0	KSAEEVSPSVD*	KSAEEVSPSVDYTMTILC*	AAGTCCGCGGAGGAAGTTTCACCGTCCGTGGACTAAACTATGACAAACCTCTGCTAGTCCGGTCGCAGTCCAGGATTGCCG	AAGTCCGCGGAGGAAGTTTCACCGTCCGTGGACTATACTATGACAATCCTCTGCTAGTCCGGTCGCAGTCCAGGATTGCCG
AAGTCCGCGGAGGAAGTTTCACCGTCCGTGGACTACACTATGACAATCCTCTGCTAGTCCGGTCGCAGTCCAGGATTGCCG	6	35	1 Base Change	0	0	KSAEEVSPSVDYTMTILC*	KSAEEVSPSVDYTMTILC*	AAGTCCGCGGAGGAAGTTTCACCGTCCGTGGACTACACTATGACAATCCTCTGCTAGTCCGGTCGCAGTCCAGGATTGCCG	AAGTCCGCGGAGGAAGTTTCACCGTCCGTGGACTATACTATGACAATCCTCTGCTAGTCCGGTCGCAGTCCAGGATTGCCG
AAGTCCGCGGAGGAAGTTTCACCGTCCGTGGACTATAATAAGACAATCCTCTGCTAGTCCGGTCGCAGTCCAGGATTGCCG	6	29	2 Base Changes	0	0	KSAEEVSPSVDYNKTILC*	KSAEEVSPSVDYTMTILC*	AAGTCCGCGGAGGAAGTTTCACCGTCCGTGGACTATAATAAGACAATCCTCTGCTAGTCCGGTCGCAGTCCAGGATTGCCG	AAGTCCGCGGAGGAAGTTTCACCGTCCGTGGACTATACTATGACAATCCTCTGCTAGTCCGGTCGCAGTCCAGGATTGCCG
AAGTCCGCGGAGGAAGTTTCACCGTCCGTGGACTATACTATGACAACCCTCTGCTAGTCCGGTCGCAGTCCAGGATTGCCG	6	34	1 Base Change	0	0	KSAEEVSPSVDYTMTTLC*	KSAEEVSPSVDYTMTILC*	AAGTCCGCGGAGGAAGTTTCACCGTCCGTGGACTATACTATGACAACCCTCTGCTAGTCCGGTCGCAGTCCAGGATTGCCG	AAGTCCGCGGAGGAAGTTTCACCGTCCGTGGACTATACTATGACAATCCTCTGCTAGTCCGGTCGCAGTCCAGGATTGCCG
AAGTCCGCGGAGGAAGTTTCACCGTCCGTGGACTATACTATGACAATCCTCTACTAGTCCGGTCGCAGTCCAGGATTGCCG	6	34	1 Base Change	0	0	KSAEEVSPSVDYTMTILY*	KSAEEVSPSVDYTMTILC*	AAGTCCGCGGAGGAAGTTTCACCGTCCGTGGACTATACTATGACAATCCTCTACTAGTCCGGTCGCAGTCCAGGATTGCCG	AAGTCCGCGGAGGAAGTTTCACCGTCCGTGGACTATACTATGACAATCCTCTGCTAGTCCGGTCGCAGTCCAGGATTGCCG
AAGTCCGCGGAGGAAGTTTCACCGTCCGTGGACTATACTATGACAATCCTCTGCTAGTCCGGTCGCAGTCCGGGATTGCCG	6	35	1 Base Change	0	0	KSAEEVSPSVDYTMTILC*	KSAEEVSPSVDYTMTILC*	AAGTCCGCGGAGGAAGTTTCACCGTCCGTGGACTATACTATGACAATCCTCTGCTAGTCCGGTCGCAGTCCGGGATTGCCG	AAGTCCGCGGAGGAAGTTTCACCGTCCGTGGACTATACTATGACAATCCTCTGCTAGTCCGGTCGCAGTCCAGGATTGCCG
AAGTCCGCGGAGGAAGTTTCACCGTCCGTGGACTATACTATGACAATCCTCTGCTAGTCCGGTCGCAGTCCTGGATTGCCG	6	34	1 Base Change	0	0	KSAEEVSPSVDYTMTILC*	KSAEEVSPSVDYTMTILC*	AAGTCCGCGGAGGAAGTTTCACCGTCCGTGGACTATACTATGACAATCCTCTGCTAGTCCGGTCGCAGTCCTGGATTGCCG	AAGTCCGCGGAGGAAGTTTCACCGTCCGTGGACTATACTATGACAATCCTCTGCTAGTCCGGTCGCAGTCCAGGATTGCCG
AAGTCCGCGGAGGAAGTTTCACCGTCCGTGGACTATACTATGATAATCCTCTGCTAGTCCGGTCGCAGTCCAGGATTGCCG	6	34	1 Base Change	0	0	KSAEEVSPSVDYTMIILC*	KSAEEVSPSVDYTMTILC*	AAGTCCGCGGAGGAAGTTTCACCGTCCGTGGACTATACTATGATAATCCTCTGCTAGTCCGGTCGCAGTCCAGGATTGCCG	AAGTCCGCGGAGGAAGTTTCACCGTCCGTGGACTATACTATGACAATCCTCTGCTAGTCCGGTCGCAGTCCAGGATTGCCG
AAGTCCGCGGAGGAAGTTTCACCGTCCGTGGACTATACTATGGCAATCCTCTGCTAGTCCGGTCGCAGTCCAGGATTGCCG	6	35	1 Base Change	0	0	KSAEEVSPSVDYTMAILC*	KSAEEVSPSVDYTMTILC*	AAGTCCGCGGAGGAAGTTTCACCGTCCGTGGACTATACTATGGCAATCCTCTGCTAGTCCGGTCGCAGTCCAGGATTGCCG	AAGTCCGCGGAGGAAGTTTCACCGTCCGTGGACTATACTATGACAATCCTCTGCTAGTCCGGTCGCAGTCCAGGATTGCCG
AAGTCCGCGGAGGAAGTTTCACCGTCCGTGGCCTATACTATGACAATCCTCTGCTAGTCCGGTCGCAGTCCAGGATTGCCG	6	31	1 Base Change	0	0	KSAEEVSPSVAYTMTILC*	KSAEEVSPSVDYTMTILC*	AAGTCCGCGGAGGAAGTTTCACCGTCCGTGGCCTATACTATGACAATCCTCTGCTAGTCCGGTCGCAGTCCAGGATTGCCG	AAGTCCGCGGAGGAAGTTTCACCGTCCGTGGACTATACTATGACAATCCTCTGCTAGTCCGGTCGCAGTCCAGGATTGCCG
AAGTCCGCGGAGGAAGTTTCACCGTCCGTGGGCTATACTATGACAATCCTCTGCTAGTCCGGTCGCAGTCCAGGATTGCCG	6	35	1 Base Change	0	0	KSAEEVSPSVGYTMTILC*	KSAEEVSPSVDYTMTILC*	AAGTCCGCGGAGGAAGTTTCACCGTCCGTGGGCTATACTATGACAATCCTCTGCTAGTCCGGTCGCAGTCCAGGATTGCCG	AAGTCCGCGGAGGAAGTTTCACCGTCCGTGGACTATACTATGACAATCCTCTGCTAGTCCGGTCGCAGTCCAGGATTGCCG
AAGTCCGCGGAGGAAGTTTCACCGTCCGTGGTactattatactaCTAAACTATGACAATCCTCTGCTAGTCCGGTCGCAGTCCAGGATTGCCG	6	30	Insertion	0	12	KSAEEVSPSVVLLYY*	KSAEEVSPSVDYTMTILC*	AAGTCCGCGGAGGAAGTTTCACCGTCCGTGGTACTATTATACTACTAAACTATGACAATCCTCTGCTAGTCCGGTCGCAGTCCAGGATTGCCG	AAGTCCGCGGAGGAAGTTTCACCGTCCGTGGACTATACTATGACAATCCTCTGCTAGTCCGGTCGCAGTCCAGGATTGCCG
AAGTCCGCGGAGGAAGTTTCACCGTCCGTGGTactattatactaCTATAATATGACAATCCTCTGCTAGTCCGGTCGCAGTCCAGGATTGCCG	6	33	Insertion	0	12	KSAEEVSPSVVLLYYYNMTILC*	KSAEEVSPSVDYTMTILC*	AAGTCCGCGGAGGAAGTTTCACCGTCCGTGGTACTATTATACTACTATAATATGACAATCCTCTGCTAGTCCGGTCGCAGTCCAGGATTGCCG	AAGTCCGCGGAGGAAGTTTCACCGTCCGTGGACTATACTATGACAATCCTCTGCTAGTCCGGTCGCAGTCCAGGATTGCCG
AAGTCCGCGGAGGAAGTTTCACCGTCCGTGTtg---AAACTATGACAATCCTCTGCTAGTCCGGTCGCAGTCCAGGATTGCCG	6	34	Insertion and Deletion	0	-1	KSAEEVSPSVLKL*	KSAEEVSPSVDYTMTILC*	AAGTCCGCGGAGGAAGTTTCACCGTCCGTGTTG---AAACTATGACAATCCTCTGCTAGTCCGGTCGCAGTCCAGGATTGCCG	AAGTCCGCGGAGGAAGTTTCACCGTCCGTGGACTATACTATGACAATCCTCTGCTAGTCCGGTCGCAGTCCAGGATTGCCG
AAGTCCGCGGAGGAAGTTTCACCGTCCGTGTtg---ATACTATGACAATCCTCTGCTAGTCCGGTCGCAGTCCAGGATTGCCG	6	33	Insertion and Deletion	0	-1	KSAEEVSPSVLIL*	KSAEEVSPSVDYTMTILC*	AAGTCCGCGGAGGAAGTTTCACCGTCCGTGTTG---ATACTATGACAATCCTCTGCTAGTCCGGTCGCAGTCCAGGATTGCCG	AAGTCCGCGGAGGAAGTTTCACCGTCCGTGGACTATACTATGACAATCCTCTGCTAGTCCGGTCGCAGTCCAGGATTGCCG
AAGTCCGCGGAGGAAGTTTCACCGTCCGTGTtgACAATCCTATGACAATCCTCTGCTAGTCCGGTCGCAGTCCAGGATTGCCG	6	34	Insertion	0	2	KSAEEVSPSVLTIL*	KSAEEVSPSVDYTMTILC*	AAGTCCGCGGAGGAAGTTTCACCGTCCGTGTTGACAATCCTATGACAATCCTCTGCTAGTCCGGTCGCAGTCCAGGATTGCCG	AAGTCCGCGGAGGAAGTTTCACCGTCCGTGGACTATACTATGACAATCCTCTGCTAGTCCGGTCGCAGTCCAGGATTGCCG
AAGTCCGCGGAGGAAGTTTCACCGTCCTTGGA-------AAccgtccgtGACAATCCTCTGCTAGTCCGGTCGCAGTCCAGGATTGCCG	6	34	Insertion and Deletion	0	1	KSAEEVSPSLETVRDNPLLVRSQSRIA	KSAEEVSPSVDYTMTILC*	AAGTCCGCGGAGGAAGTTTCACCGTCCTTGGA-------AACCGTCCGTGACAATCCTCTGCTAGTCCGGTCGCAGTCCAGGATTGCCG	AAGTCCGCGGAGGAAGTTTCACCGTCCGTGGACTATACTATGACAATCCTCTGCTAGTCCGGTCGCAGTCCAGGATTGCCG
AAGTCCGCGGAGGAAGTTTCACCGTTCGTGGA-TATACTATGACAATCCTCTGCTAGTCCGGTCGCAGTCCAGGATTGCCG	6	35	Deletion	0	-1	KSAEEVSPFVDIL*	KSAEEVSPSVDYTMTILC*	AAGTCCGCGGAGGAAGTTTCACCGTTCGTGGA-TATACTATGACAATCCTCTGCTAGTCCGGTCGCAGTCCAGGATTGCCG	AAGTCCGCGGAGGAAGTTTCACCGTCCGTGGACTATACTATGACAATCCTCTGCTAGTCCGGTCGCAGTCCAGGATTGCCG
AAGTCCGCGGAGGAAGTTTCTCCGTCCGTGGACTATACTATGACAATCCTCTGCTAGTCCGGTCGCAGTCCAGGATTGCCG	6	32	1 Base Change	0	0	KSAEEVSPSVDYTMTILC*	KSAEEVSPSVDYTMTILC*	AAGTCCGCGGAGGAAGTTTCTCCGTCCGTGGACTATACTATGACAATCCTCTGCTAGTCCGGTCGCAGTCCAGGATTGCCG	AAGTCCGCGGAGGAAGTTTCACCGTCCGTGGACTATACTATGACAATCCTCTGCTAGTCCGGTCGCAGTCCAGGATTGCCG
AAGTCCGCGGAGGAGGTTTCACCGTCCGTGGACTATACTATGACAATCCTCTGCTAGTCCGGTCGCAGTCCAGGATTGCCG	6	35	1 Base Change	0	0	KSAEEVSPSVDYTMTILC*	KSAEEVSPSVDYTMTILC*	AAGTCCGCGGAGGAGGTTTCACCGTCCGTGGACTATACTATGACAATCCTCTGCTAGTCCGGTCGCAGTCCAGGATTGCCG	AAGTCCGCGGAGGAAGTTTCACCGTCCGTGGACTATACTATGACAATCCTCTGCTAGTCCGGTCGCAGTCCAGGATTGCCG
AAGTCCGCGTAGGAAGTTTCACCTTCCGTGGTactattatactaCTATACTATGACAATCCTCTGCTAGTCCGGTCGCAGTCCAGGATTGCCG	6	35	Insertion	0	12	KSA*	KSAEEVSPSVDYTMTILC*	AAGTCCGCGTAGGAAGTTTCACCTTCCGTGGTACTATTATACTACTATACTATGACAATCCTCTGCTAGTCCGGTCGCAGTCCAGGATTGCCG	AAGTCCGCGGAGGAAGTTTCACCGTCCGTGGACTATACTATGACAATCCTCTGCTAGTCCGGTCGCAGTCCAGGATTGCCG
AAGTCCGCTGAGGAAGTTTCACCGTCCGT-GACGgtATACTATGACAATCCTCTGCTAGTCCGGTCGCAGTCCAGGATTGCCG	6	34	Insertion and Deletion	0	1	KSAEEVSPSVTVYYDNPLLVRSQSRIA	KSAEEVSPSVDYTMTILC*	AAGTCCGCTGAGGAAGTTTCACCGTCCGT-GACGGTATACTATGACAATCCTCTGCTAGTCCGGTCGCAGTCCAGGATTGCCG	AAGTCCGCGGAGGAAGTTTCACCGTCCGTGGACTATACTATGACAATCCTCTGCTAGTCCGGTCGCAGTCCAGGATTGCCG
AAGTCCGTGGAGGAAGTTTCACCG---------TATACTATGACAATCCTCTGCTAGTCCGGTCGCAGTCCAGGATTGCCG	6	35	Deletion	0	-9	KSVEEVSPYTMTILC*	KSAEEVSPSVDYTMTILC*	AAGTCCGTGGAGGAAGTTTCACCG---------TATACTATGACAATCCTCTGCTAGTCCGGTCGCAGTCCAGGATTGCCG	AAGTCCGCGGAGGAAGTTTCACCGTCCGTGGACTATACTATGACAATCCTCTGCTAGTCCGGTCGCAGTCCAGGATTGCCG
AAGTCCTCGGAGGAAGTTTCACCGTCCGTGGA-TATACTATGACAATCCTCTGCTAGTCCGGTCGCAGTCCAGGATTGCCG	6	34	Deletion	0	-1	KSSEEVSPSVDIL*	KSAEEVSPSVDYTMTILC*	AAGTCCTCGGAGGAAGTTTCACCGTCCGTGGA-TATACTATGACAATCCTCTGCTAGTCCGGTCGCAGTCCAGGATTGCCG	AAGTCCGCGGAGGAAGTTTCACCGTCCGTGGACTATACTATGACAATCCTCTGCTAGTCCGGTCGCAGTCCAGGATTGCCG
AAGTCAGCGGAGGAAGTTTCACCGTCCGTGG--TGaAACTATGACAATCCTCTGCTAGTCCGGTCGCAGTCCAGGATTGCCG	5	33	Insertion and Deletion	0	-1	KSAEEVSPSVVKL*	KSAEEVSPSVDYTMTILC*	AAGTCAGCGGAGGAAGTTTCACCGTCCGTGG--TGAAACTATGACAATCCTCTGCTAGTCCGGTCGCAGTCCAGGATTGCCG	AAGTCCGCGGAGGAAGTTTCACCGTCCGTGGACTATACTATGACAATCCTCTGCTAGTCCGGTCGCAGTCCAGGATTGCCG
AAGTCAGCGGAGGAAGTTTCACCGTCCGTGG--TGaTACTATGACAATCCTCTGCTAGTCCGGTCGCAGTCCAGGATTGCCG	5	34	Insertion and Deletion	0	-1	KSAEEVSPSVVIL*	KSAEEVSPSVDYTMTILC*	AAGTCAGCGGAGGAAGTTTCACCGTCCGTGG--TGATACTATGACAATCCTCTGCTAGTCCGGTCGCAGTCCAGGATTGCCG	AAGTCCGCGGAGGAAGTTTCACCGTCCGTGGACTATACTATGACAATCCTCTGCTAGTCCGGTCGCAGTCCAGGATTGCCG
AAGTCCACGGAGGAAGTTTCACCG-----------TACTATGACAATCCTCTGCTAGTCCGGTCGCAGTCCAGGATTGCCG	5	34	Deletion	0	-11	KSTEEVSPYYDNPLLVRSQSRIA	KSAEEVSPSVDYTMTILC*	AAGTCCACGGAGGAAGTTTCACCG-----------TACTATGACAATCCTCTGCTAGTCCGGTCGCAGTCCAGGATTGCCG	AAGTCCGCGGAGGAAGTTTCACCGTCCGTGGACTATACTATGACAATCCTCTGCTAGTCCGGTCGCAGTCCAGGATTGCCG
AAGTCCCCGGAGGAAGTTTCACCGTCCGTGGACTATACTATGACAATCCTCTGCTAGTCCGGTCGCAGTCCAGGATTGCCG	5	31	1 Base Change	0	0	KSPEEVSPSVDYTMTILC*	KSAEEVSPSVDYTMTILC*	AAGTCCCCGGAGGAAGTTTCACCGTCCGTGGACTATACTATGACAATCCTCTGCTAGTCCGGTCGCAGTCCAGGATTGCCG	AAGTCCGCGGAGGAAGTTTCACCGTCCGTGGACTATACTATGACAATCCTCTGCTAGTCCGGTCGCAGTCCAGGATTGCCG
AAGTCCGCGGAGGAAGTATCACCGTCCGGTGACAtagtATACTATGACAATCCTCTGCTAGTCCGGTCGCAGTCCAGGATTGCCG	5	34	Insertion	0	4	KSAEEVSPSGDIVYYDNPLLVRSQSRIA	KSAEEVSPSVDYTMTILC*	AAGTCCGCGGAGGAAGTATCACCGTCCGGTGACATAGTATACTATGACAATCCTCTGCTAGTCCGGTCGCAGTCCAGGATTGCCG	AAGTCCGCGGAGGAAGTTTCACCGTCCGTGGACTATACTATGACAATCCTCTGCTAGTCCGGTCGCAGTCCAGGATTGCCG
AAGTCCGCGGAGGAAGTTTAACCGTCCG-------TACTATGACAATCCTCTGCTAGTCCGGTCGCAGTCCAGGATTGCCG	5	35	Deletion	0	-7	KSAEEV*	KSAEEVSPSVDYTMTILC*	AAGTCCGCGGAGGAAGTTTAACCGTCCG-------TACTATGACAATCCTCTGCTAGTCCGGTCGCAGTCCAGGATTGCCG	AAGTCCGCGGAGGAAGTTTCACCGTCCGTGGACTATACTATGACAATCCTCTGCTAGTCCGGTCGCAGTCCAGGATTGCCG
AAGTCCGCGGAGGAAGTTTCACAGTCCGTGG---ATACTATGACAATCCTCTGCTAGTCCGGTCGCAGTCCAGGATTGCCG	5	35	Deletion	0	-3	KSAEEVSQSVDTMTILC*	KSAEEVSPSVDYTMTILC*	AAGTCCGCGGAGGAAGTTTCACAGTCCGTGG---ATACTATGACAATCCTCTGCTAGTCCGGTCGCAGTCCAGGATTGCCG	AAGTCCGCGGAGGAAGTTTCACCGTCCGTGGACTATACTATGACAATCCTCTGCTAGTCCGGTCGCAGTCCAGGATTGCCG
AAGTCCGCGGAGGAAGTTTCACCATCCGGTGACAtagtATACTATGACAATCCTCTGCTAGTCCGGTCGCAGTCCAGGATTGCCG	5	35	Insertion	0	4	KSAEEVSPSGDIVYYDNPLLVRSQSRIA	KSAEEVSPSVDYTMTILC*	AAGTCCGCGGAGGAAGTTTCACCATCCGGTGACATAGTATACTATGACAATCCTCTGCTAGTCCGGTCGCAGTCCAGGATTGCCG	AAGTCCGCGGAGGAAGTTTCACCGTCCGTGGACTATACTATGACAATCCTCTGCTAGTCCGGTCGCAGTCCAGGATTGCCG
AAGTCCGCGGAGGAAGTTTCACCATCCGTGGA-TATACTATGACAATCCTCTGCTAGTCCGGTCGCAGTCCAGGATTGCCG	5	35	Deletion	0	-1	KSAEEVSPSVDIL*	KSAEEVSPSVDYTMTILC*	AAGTCCGCGGAGGAAGTTTCACCATCCGTGGA-TATACTATGACAATCCTCTGCTAGTCCGGTCGCAGTCCAGGATTGCCG	AAGTCCGCGGAGGAAGTTTCACCGTCCGTGGACTATACTATGACAATCCTCTGCTAGTCCGGTCGCAGTCCAGGATTGCCG
AAGTCCGCGGAGGAAGTTTCACCG-----------TACTATGACAATCCTCTGCTAGTCCGGTCACAGTCCAGGATTGCCG	5	34	Deletion	0	-11	KSAEEVSPYYDNPLLVRSQSRIA	KSAEEVSPSVDYTMTILC*	AAGTCCGCGGAGGAAGTTTCACCG-----------TACTATGACAATCCTCTGCTAGTCCGGTCACAGTCCAGGATTGCCG	AAGTCCGCGGAGGAAGTTTCACCGTCCGTGGACTATACTATGACAATCCTCTGCTAGTCCGGTCGCAGTCCAGGATTGCCG
AAGTCCGCGGAGGAAGTTTCACCG-----------TACTATGACAATCCTCTGCTAGTCCGGTCGCATTCCAGGATTGCCG	5	35	Deletion	0	-11	KSAEEVSPYYDNPLLVRSHSRIA	KSAEEVSPSVDYTMTILC*	AAGTCCGCGGAGGAAGTTTCACCG-----------TACTATGACAATCCTCTGCTAGTCCGGTCGCATTCCAGGATTGCCG	AAGTCCGCGGAGGAAGTTTCACCGTCCGTGGACTATACTATGACAATCCTCTGCTAGTCCGGTCGCAGTCCAGGATTGCCG
AAGTCCGCGGAGGAAGTTTCACCG-----------TACTATGACAATCCTCTGCTAGTCCGGTCTCAGTCCAGGATTGCCG	5	33	Deletion	0	-11	KSAEEVSPYYDNPLLVRSQSRIA	KSAEEVSPSVDYTMTILC*	AAGTCCGCGGAGGAAGTTTCACCG-----------TACTATGACAATCCTCTGCTAGTCCGGTCTCAGTCCAGGATTGCCG	AAGTCCGCGGAGGAAGTTTCACCGTCCGTGGACTATACTATGACAATCCTCTGCTAGTCCGGTCGCAGTCCAGGATTGCCG
AAGTCCGCGGAGGAAGTTTCACCG-----------TACTATGACAATCCTCTGCTAGTCCGTTCGCAGTCCAGGATTGCCG	5	35	Deletion	0	-11	KSAEEVSPYYDNPLLVRSQSRIA	KSAEEVSPSVDYTMTILC*	AAGTCCGCGGAGGAAGTTTCACCG-----------TACTATGACAATCCTCTGCTAGTCCGTTCGCAGTCCAGGATTGCCG	AAGTCCGCGGAGGAAGTTTCACCGTCCGTGGACTATACTATGACAATCCTCTGCTAGTCCGGTCGCAGTCCAGGATTGCCG
AAGTCCGCGGAGGAAGTTTCACCG-----------TACTATTACAATCCTCTGCTAGTCCGGTCGCAGTCCAGGATTGCCG	5	33	Deletion	0	-11	KSAEEVSPYYYNPLLVRSQSRIA	KSAEEVSPSVDYTMTILC*	AAGTCCGCGGAGGAAGTTTCACCG-----------TACTATTACAATCCTCTGCTAGTCCGGTCGCAGTCCAGGATTGCCG	AAGTCCGCGGAGGAAGTTTCACCGTCCGTGGACTATACTATGACAATCCTCTGCTAGTCCGGTCGCAGTCCAGGATTGCCG
AAGTCCGCGGAGGAAGTTTCACCG-----------TATTATGACAATCCTCTGCTAGTCCGGTCGCAGTCCAGGATTGCCG	5	34	Deletion	0	-11	KSAEEVSPYYDNPLLVRSQSRIA	KSAEEVSPSVDYTMTILC*	AAGTCCGCGGAGGAAGTTTCACCG-----------TATTATGACAATCCTCTGCTAGTCCGGTCGCAGTCCAGGATTGCCG	AAGTCCGCGGAGGAAGTTTCACCGTCCGTGGACTATACTATGACAATCCTCTGCTAGTCCGGTCGCAGTCCAGGATTGCCG
AAGTCCGCGGAGGAAGTTTCACCG---------TATACTAAGACAATCCTCTGCTAGTCCGGTCGCAGTCCAGGATTGCCG	5	28	Deletion	0	-9	KSAEEVSPYTKTILC*	KSAEEVSPSVDYTMTILC*	AAGTCCGCGGAGGAAGTTTCACCG---------TATACTAAGACAATCCTCTGCTAGTCCGGTCGCAGTCCAGGATTGCCG	AAGTCCGCGGAGGAAGTTTCACCGTCCGTGGACTATACTATGACAATCCTCTGCTAGTCCGGTCGCAGTCCAGGATTGCCG
AAGTCCGCGGAGGAAGTTTCACCG---------TATACTATGACAATCCTCTGCTAGTCCGGTCGCAGTACAGGATTGCCG	5	34	Deletion	0	-9	KSAEEVSPYTMTILC*	KSAEEVSPSVDYTMTILC*	AAGTCCGCGGAGGAAGTTTCACCG---------TATACTATGACAATCCTCTGCTAGTCCGGTCGCAGTACAGGATTGCCG	AAGTCCGCGGAGGAAGTTTCACCGTCCGTGGACTATACTATGACAATCCTCTGCTAGTCCGGTCGCAGTCCAGGATTGCCG
AAGTCCGCGGAGGAAGTTTCACCG---------TATACTATGACAATCCTCTGCTAGTCCTGTCGCAGTCCAGGATTGCCG	5	33	Deletion	0	-9	KSAEEVSPYTMTILC*	KSAEEVSPSVDYTMTILC*	AAGTCCGCGGAGGAAGTTTCACCG---------TATACTATGACAATCCTCTGCTAGTCCTGTCGCAGTCCAGGATTGCCG	AAGTCCGCGGAGGAAGTTTCACCGTCCGTGGACTATACTATGACAATCCTCTGCTAGTCCGGTCGCAGTCCAGGATTGCCG
AAGTCCGCGGAGGAAGTTTCACCG---------TATACTATGACAATCCTCTGCTATTCCGGTCGCAGTCCAGGATTGCCG	5	33	Deletion	0	-9	KSAEEVSPYTMTILCYSGRSPGLP	KSAEEVSPSVDYTMTILC*	AAGTCCGCGGAGGAAGTTTCACCG---------TATACTATGACAATCCTCTGCTATTCCGGTCGCAGTCCAGGATTGCCG	AAGTCCGCGGAGGAAGTTTCACCGTCCGTGGACTATACTATGACAATCCTCTGCTAGTCCGGTCGCAGTCCAGGATTGCCG
AAGTCCGCGGAGGAAGTTTCACCGACCGGTGACAtagtATACTATGACAATCCTCTGCTAGTCCGGTCGCAGTCCAGGATTGCCG	5	34	Insertion	0	4	KSAEEVSPTGDIVYYDNPLLVRSQSRIA	KSAEEVSPSVDYTMTILC*	AAGTCCGCGGAGGAAGTTTCACCGACCGGTGACATAGTATACTATGACAATCCTCTGCTAGTCCGGTCGCAGTCCAGGATTGCCG	AAGTCCGCGGAGGAAGTTTCACCGTCCGTGGACTATACTATGACAATCCTCTGCTAGTCCGGTCGCAGTCCAGGATTGCCG
AAGTCCGCGGAGGAAGTTTCACCGACCGTGG--TGaAACTATGACAATCCTCTGCTAGTCCGGTCGCAGTCCAGGATTGCCG	5	30	Insertion and Deletion	0	-1	KSAEEVSPTVVKL*	KSAEEVSPSVDYTMTILC*	AAGTCCGCGGAGGAAGTTTCACCGACCGTGG--TGAAACTATGACAATCCTCTGCTAGTCCGGTCGCAGTCCAGGATTGCCG	AAGTCCGCGGAGGAAGTTTCACCGTCCGTGGACTATACTATGACAATCCTCTGCTAGTCCGGTCGCAGTCCAGGATTGCCG
AAGTCCGCGGAGGAAGTTTCACCGTACGT-GACGgtATACTATGACAATCCTCTGCTAGTCCGGTCGCAGTCCAGGATTGCCG	5	34	Insertion and Deletion	0	1	KSAEEVSPYVTVYYDNPLLVRSQSRIA	KSAEEVSPSVDYTMTILC*	AAGTCCGCGGAGGAAGTTTCACCGTACGT-GACGGTATACTATGACAATCCTCTGCTAGTCCGGTCGCAGTCCAGGATTGCCG	AAGTCCGCGGAGGAAGTTTCACCGTCCGTGGACTATACTATGACAATCCTCTGCTAGTCCGGTCGCAGTCCAGGATTGCCG
AAGTCCGCGGAGGAAGTTTCACCGTCAGTGG---ATACTATGACAATCCTCTGCTAGTCCGGTCGCAGTCCAGGATTGCCG	5	34	Deletion	0	-3	KSAEEVSPSVDTMTILC*	KSAEEVSPSVDYTMTILC*	AAGTCCGCGGAGGAAGTTTCACCGTCAGTGG---ATACTATGACAATCCTCTGCTAGTCCGGTCGCAGTCCAGGATTGCCG	AAGTCCGCGGAGGAAGTTTCACCGTCCGTGGACTATACTATGACAATCCTCTGCTAGTCCGGTCGCAGTCCAGGATTGCCG
AAGTCCGCGGAGGAAGTTTCACCGTCCGAGGA-TATACTATGACAATCCTCTGCTAGTCCGGTCGCAGTCCAGGATTGCCG	5	31	Deletion	0	-1	KSAEEVSPSEDIL*	KSAEEVSPSVDYTMTILC*	AAGTCCGCGGAGGAAGTTTCACCGTCCGAGGA-TATACTATGACAATCCTCTGCTAGTCCGGTCGCAGTCCAGGATTGCCG	AAGTCCGCGGAGGAAGTTTCACCGTCCGTGGACTATACTATGACAATCCTCTGCTAGTCCGGTCGCAGTCCAGGATTGCCG
AAGTCCGCGGAGGAAGTTTCACCGTCCGCGGACTATACTATGACAATCCTCTGCTAGTCCGGTCGCAGTCCAGGATTGCCG	5	34	1 Base Change	0	0	KSAEEVSPSADYTMTILC*	KSAEEVSPSVDYTMTILC*	AAGTCCGCGGAGGAAGTTTCACCGTCCGCGGACTATACTATGACAATCCTCTGCTAGTCCGGTCGCAGTCCAGGATTGCCG	AAGTCCGCGGAGGAAGTTTCACCGTCCGTGGACTATACTATGACAATCCTCTGCTAGTCCGGTCGCAGTCCAGGATTGCCG
AAGTCCGCGGAGGAAGTTTCACCGTCCGGAGACAtagtATACTATGACAATCCTCTGCTAGTCCGGTCGCAGTCCAGGATTGCCG	5	33	Insertion	0	4	KSAEEVSPSGDIVYYDNPLLVRSQSRIA	KSAEEVSPSVDYTMTILC*	AAGTCCGCGGAGGAAGTTTCACCGTCCGGAGACATAGTATACTATGACAATCCTCTGCTAGTCCGGTCGCAGTCCAGGATTGCCG	AAGTCCGCGGAGGAAGTTTCACCGTCCGTGGACTATACTATGACAATCCTCTGCTAGTCCGGTCGCAGTCCAGGATTGCCG
AAGTCCGCGGAGGAAGTTTCACCGTCCGGTGACAtagtATAATATGACAATCCTCTGCTAGTCCGGTCGCAGTCCAGGATTGCCG	5	32	Insertion	0	4	KSAEEVSPSGDIV*	KSAEEVSPSVDYTMTILC*	AAGTCCGCGGAGGAAGTTTCACCGTCCGGTGACATAGTATAATATGACAATCCTCTGCTAGTCCGGTCGCAGTCCAGGATTGCCG	AAGTCCGCGGAGGAAGTTTCACCGTCCGTGGACTATACTATGACAATCCTCTGCTAGTCCGGTCGCAGTCCAGGATTGCCG
AAGTCCGCGGAGGAAGTTTCACCGTCCGGTGACAtagtATACTATGACAATCCTCTGCTAGTACGGTCGCAGTCCAGGATTGCCG	5	35	Insertion	0	4	KSAEEVSPSGDIVYYDNPLLVRSQSRIA	KSAEEVSPSVDYTMTILC*	AAGTCCGCGGAGGAAGTTTCACCGTCCGGTGACATAGTATACTATGACAATCCTCTGCTAGTACGGTCGCAGTCCAGGATTGCCG	AAGTCCGCGGAGGAAGTTTCACCGTCCGTGGACTATACTATGACAATCCTCTGCTAGTCCGGTCGCAGTCCAGGATTGCCG
AAGTCCGCGGAGGAAGTTTCACCGTCCGGTGACAtagtATACTATGACAATCCTCTGCTAGTCCGGTAGCAGTCCAGGATTGCCG	5	34	Insertion	0	4	KSAEEVSPSGDIVYYDNPLLVR*	KSAEEVSPSVDYTMTILC*	AAGTCCGCGGAGGAAGTTTCACCGTCCGGTGACATAGTATACTATGACAATCCTCTGCTAGTCCGGTAGCAGTCCAGGATTGCCG	AAGTCCGCGGAGGAAGTTTCACCGTCCGTGGACTATACTATGACAATCCTCTGCTAGTCCGGTCGCAGTCCAGGATTGCCG
AAGTCCGCGGAGGAAGTTTCACCGTCCGGTGACAtagtATACTATGACAATCCTCTGTTAGTCCGGTCGCAGTCCAGGATTGCCG	5	35	Insertion	0	4	KSAEEVSPSGDIVYYDNPLLVRSQSRIA	KSAEEVSPSVDYTMTILC*	AAGTCCGCGGAGGAAGTTTCACCGTCCGGTGACATAGTATACTATGACAATCCTCTGTTAGTCCGGTCGCAGTCCAGGATTGCCG	AAGTCCGCGGAGGAAGTTTCACCGTCCGTGGACTATACTATGACAATCCTCTGCTAGTCCGGTCGCAGTCCAGGATTGCCG
AAGTCCGCGGAGGAAGTTTCACCGTCCGT------CACTATGACAAACCTCTGCTAGTCCGGTCGCAGTCCAGGATTGCCG	5	30	Deletion	0	-6	KSAEEVSPSVTMTNLC*	KSAEEVSPSVDYTMTILC*	AAGTCCGCGGAGGAAGTTTCACCGTCCGT------CACTATGACAAACCTCTGCTAGTCCGGTCGCAGTCCAGGATTGCCG	AAGTCCGCGGAGGAAGTTTCACCGTCCGTGGACTATACTATGACAATCCTCTGCTAGTCCGGTCGCAGTCCAGGATTGCCG
AAGTCCGCGGAGGAAGTTTCACCGTCCGT------CACTATGACAATCCTATGCTAGTCCGGTCGCAGTCCAGGATTGCCG	5	33	Deletion	0	-6	KSAEEVSPSVTMTILC*	KSAEEVSPSVDYTMTILC*	AAGTCCGCGGAGGAAGTTTCACCGTCCGT------CACTATGACAATCCTATGCTAGTCCGGTCGCAGTCCAGGATTGCCG	AAGTCCGCGGAGGAAGTTTCACCGTCCGTGGACTATACTATGACAATCCTCTGCTAGTCCGGTCGCAGTCCAGGATTGCCG
AAGTCCGCGGAGGAAGTTTCACCGTCCGT------CACTATTACAATCCTCTGCTAGTCCGGTCGCAGTCCAGGATTGCCG	5	34	Deletion	0	-6	KSAEEVSPSVTITILC*	KSAEEVSPSVDYTMTILC*	AAGTCCGCGGAGGAAGTTTCACCGTCCGT------CACTATTACAATCCTCTGCTAGTCCGGTCGCAGTCCAGGATTGCCG	AAGTCCGCGGAGGAAGTTTCACCGTCCGTGGACTATACTATGACAATCCTCTGCTAGTCCGGTCGCAGTCCAGGATTGCCG
AAGTCCGCGGAGGAAGTTTCACCGTCCGT------TACTATGACAATCCTCTGCTAGTCCGGTCGCAGTCCAGGATTGCCG	5	33	Deletion	0	-6	KSAEEVSPSVTMTILC*	KSAEEVSPSVDYTMTILC*	AAGTCCGCGGAGGAAGTTTCACCGTCCGT------TACTATGACAATCCTCTGCTAGTCCGGTCGCAGTCCAGGATTGCCG	AAGTCCGCGGAGGAAGTTTCACCGTCCGTGGACTATACTATGACAATCCTCTGCTAGTCCGGTCGCAGTCCAGGATTGCCG
AAGTCCGCGGAGGAAGTTTCACCGTCCGT-GACTATACTATGACAAACCTCTGCTAGTCCGGTCGCAGTCCAGGATTGCCG	5	29	Deletion	0	-1	KSAEEVSPSVTIL*	KSAEEVSPSVDYTMTILC*	AAGTCCGCGGAGGAAGTTTCACCGTCCGT-GACTATACTATGACAAACCTCTGCTAGTCCGGTCGCAGTCCAGGATTGCCG	AAGTCCGCGGAGGAAGTTTCACCGTCCGTGGACTATACTATGACAATCCTCTGCTAGTCCGGTCGCAGTCCAGGATTGCCG
AAGTCCGCGGAGGAAGTTTCACCGTCCGT-GACTATACTATGACAATCCTCTGCTAGTCCGGTCGCAGTCCAGTATTGCCG	5	34	Deletion	0	-1	KSAEEVSPSVTIL*	KSAEEVSPSVDYTMTILC*	AAGTCCGCGGAGGAAGTTTCACCGTCCGT-GACTATACTATGACAATCCTCTGCTAGTCCGGTCGCAGTCCAGTATTGCCG	AAGTCCGCGGAGGAAGTTTCACCGTCCGTGGACTATACTATGACAATCCTCTGCTAGTCCGGTCGCAGTCCAGGATTGCCG
AAGTCCGCGGAGGAAGTTTCACCGTCCGT-GACTATACTATGACAATCCTCTGCTAGTCCTGTCGCAGTCCAGGATTGCCG	5	34	Deletion	0	-1	KSAEEVSPSVTIL*	KSAEEVSPSVDYTMTILC*	AAGTCCGCGGAGGAAGTTTCACCGTCCGT-GACTATACTATGACAATCCTCTGCTAGTCCTGTCGCAGTCCAGGATTGCCG	AAGTCCGCGGAGGAAGTTTCACCGTCCGTGGACTATACTATGACAATCCTCTGCTAGTCCGGTCGCAGTCCAGGATTGCCG
AAGTCCGCGGAGGAAGTTTCACCGTCCGTG------ACTATGACAATCCTCTGCTAGTCCGGTCGCAGTCCAGGATTGCCG	5	34	Deletion	0	-6	KSAEEVSPSVTMTILC*	KSAEEVSPSVDYTMTILC*	AAGTCCGCGGAGGAAGTTTCACCGTCCGTG------ACTATGACAATCCTCTGCTAGTCCGGTCGCAGTCCAGGATTGCCG	AAGTCCGCGGAGGAAGTTTCACCGTCCGTGGACTATACTATGACAATCCTCTGCTAGTCCGGTCGCAGTCCAGGATTGCCG
AAGTCCGCGGAGGAAGTTTCACCGTCCGTGG---ATACTAAGAAAAACCTCTGCTAGTCCGGTCGCAGTCCAGGATTGCCG	5	32	Deletion	0	-3	KSAEEVSPSVDTKKNLC*	KSAEEVSPSVDYTMTILC*	AAGTCCGCGGAGGAAGTTTCACCGTCCGTGG---ATACTAAGAAAAACCTCTGCTAGTCCGGTCGCAGTCCAGGATTGCCG	AAGTCCGCGGAGGAAGTTTCACCGTCCGTGGACTATACTATGACAATCCTCTGCTAGTCCGGTCGCAGTCCAGGATTGCCG
AAGTCCGCGGAGGAAGTTTCACCGTCCGTGG---ATACTAAGACAATCCTCTGCTAGTCCGGTCGCAGTCCAGGATTGCCG	5	30	Deletion	0	-3	KSAEEVSPSVDTKTILC*	KSAEEVSPSVDYTMTILC*	AAGTCCGCGGAGGAAGTTTCACCGTCCGTGG---ATACTAAGACAATCCTCTGCTAGTCCGGTCGCAGTCCAGGATTGCCG	AAGTCCGCGGAGGAAGTTTCACCGTCCGTGGACTATACTATGACAATCCTCTGCTAGTCCGGTCGCAGTCCAGGATTGCCG
AAGTCCGCGGAGGAAGTTTCACCGTCCGTGG---ATACTATGACAATCCTATGCTAGTCCGGTCGCAGTCCAGGATTGCCG	5	34	Deletion	0	-3	KSAEEVSPSVDTMTILC*	KSAEEVSPSVDYTMTILC*	AAGTCCGCGGAGGAAGTTTCACCGTCCGTGG---ATACTATGACAATCCTATGCTAGTCCGGTCGCAGTCCAGGATTGCCG	AAGTCCGCGGAGGAAGTTTCACCGTCCGTGGACTATACTATGACAATCCTCTGCTAGTCCGGTCGCAGTCCAGGATTGCCG
AAGTCCGCGGAGGAAGTTTCACCGTCCGTGG---ATACTATGACAATCCTCTGCTAGTCAGGTCGCAGTCCAGGATTGCCG	5	35	Deletion	0	-3	KSAEEVSPSVDTMTILC*	KSAEEVSPSVDYTMTILC*	AAGTCCGCGGAGGAAGTTTCACCGTCCGTGG---ATACTATGACAATCCTCTGCTAGTCAGGTCGCAGTCCAGGATTGCCG	AAGTCCGCGGAGGAAGTTTCACCGTCCGTGGACTATACTATGACAATCCTCTGCTAGTCCGGTCGCAGTCCAGGATTGCCG
AAGTCCGCGGAGGAAGTTTCACCGTCCGTGG--TGaAACTATGAAAATCCTCTGCTAGTCCGGTCGCAGTCCAGGATTGCCG	5	33	Insertion and Deletion	0	-1	KSAEEVSPSVVKL*	KSAEEVSPSVDYTMTILC*	AAGTCCGCGGAGGAAGTTTCACCGTCCGTGG--TGAAACTATGAAAATCCTCTGCTAGTCCGGTCGCAGTCCAGGATTGCCG	AAGTCCGCGGAGGAAGTTTCACCGTCCGTGGACTATACTATGACAATCCTCTGCTAGTCCGGTCGCAGTCCAGGATTGCCG
AAGTCCGCGGAGGAAGTTTCACCGTCCGTGG--TGaAACTATGACAATCCTCTGCTAGTCCGGTCGCAGTCCAGTATTGCCG	5	35	Insertion and Deletion	0	-1	KSAEEVSPSVVKL*	KSAEEVSPSVDYTMTILC*	AAGTCCGCGGAGGAAGTTTCACCGTCCGTGG--TGAAACTATGACAATCCTCTGCTAGTCCGGTCGCAGTCCAGTATTGCCG	AAGTCCGCGGAGGAAGTTTCACCGTCCGTGGACTATACTATGACAATCCTCTGCTAGTCCGGTCGCAGTCCAGGATTGCCG
AAGTCCGCGGAGGAAGTTTCACCGTCCGTGGA----------------CTCTACTAGTCCGGTCGCAGTCCAGGATTGCCG	5	34	Deletion	0	-16	KSAEEVSPSVDSTSPVAVQDC	KSAEEVSPSVDYTMTILC*	AAGTCCGCGGAGGAAGTTTCACCGTCCGTGGA----------------CTCTACTAGTCCGGTCGCAGTCCAGGATTGCCG	AAGTCCGCGGAGGAAGTTTCACCGTCCGTGGACTATACTATGACAATCCTCTGCTAGTCCGGTCGCAGTCCAGGATTGCCG
AAGTCCGCGGAGGAAGTTTCACCGTCCGTGGA-------AAccgtccgtGACAATCCTATGCTAGTCCGGTCGCAGTCCAGGATTGCCG	5	35	Insertion and Deletion	0	1	KSAEEVSPSVETVRDNPMLVRSQSRIA	KSAEEVSPSVDYTMTILC*	AAGTCCGCGGAGGAAGTTTCACCGTCCGTGGA-------AACCGTCCGTGACAATCCTATGCTAGTCCGGTCGCAGTCCAGGATTGCCG	AAGTCCGCGGAGGAAGTTTCACCGTCCGTGGACTATACTATGACAATCCTCTGCTAGTCCGGTCGCAGTCCAGGATTGCCG
AAGTCCGCGGAGGAAGTTTCACCGTCCGTGGA-------AAccgtccgtGACAATCCTCTGCTAGTCCGGTCGCAGTACAGGATTGCCG	5	34	Insertion and Deletion	0	1	KSAEEVSPSVETVRDNPLLVRSQYRIA	KSAEEVSPSVDYTMTILC*	AAGTCCGCGGAGGAAGTTTCACCGTCCGTGGA-------AACCGTCCGTGACAATCCTCTGCTAGTCCGGTCGCAGTACAGGATTGCCG	AAGTCCGCGGAGGAAGTTTCACCGTCCGTGGACTATACTATGACAATCCTCTGCTAGTCCGGTCGCAGTCCAGGATTGCCG
AAGTCCGCGGAGGAAGTTTCACCGTCCGTGGA-TATACTATGACAATCCTCTGCTAGTCCGGTCGCATTCCAGGATTGCCG	5	35	Deletion	0	-1	KSAEEVSPSVDIL*	KSAEEVSPSVDYTMTILC*	AAGTCCGCGGAGGAAGTTTCACCGTCCGTGGA-TATACTATGACAATCCTCTGCTAGTCCGGTCGCATTCCAGGATTGCCG	AAGTCCGCGGAGGAAGTTTCACCGTCCGTGGACTATACTATGACAATCCTCTGCTAGTCCGGTCGCAGTCCAGGATTGCCG
AAGTCCGCGGAGGAAGTTTCACCGTCCGTGGA-TATACTATGACAATCCTCTGCTAGTCCTGTCGCAGTCCAGGATTGCCG	5	33	Deletion	0	-1	KSAEEVSPSVDIL*	KSAEEVSPSVDYTMTILC*	AAGTCCGCGGAGGAAGTTTCACCGTCCGTGGA-TATACTATGACAATCCTCTGCTAGTCCTGTCGCAGTCCAGGATTGCCG	AAGTCCGCGGAGGAAGTTTCACCGTCCGTGGACTATACTATGACAATCCTCTGCTAGTCCGGTCGCAGTCCAGGATTGCCG
AAGTCCGCGGAGGAAGTTTCACCGTCCGTGGAaaCCAT-CCGTGACAATCCTCTGCTAGTCCGGTCGCAGTCCAGGATTGCCG	5	33	Insertion and Deletion	0	1	KSAEEVSPSVETIRDNPLLVRSQSRIA	KSAEEVSPSVDYTMTILC*	AAGTCCGCGGAGGAAGTTTCACCGTCCGTGGAAACCAT-CCGTGACAATCCTCTGCTAGTCCGGTCGCAGTCCAGGATTGCCG	AAGTCCGCGGAGGAAGTTTCACCGTCCGTGGACTATACTATGACAATCCTCTGCTAGTCCGGTCGCAGTCCAGGATTGCCG
AAGTCCGCGGAGGAAGTTTCACCGTCCGTGGAaaCCGTCCGA-GACAATCCTCTGCTAGTCCGGTCGCAGTCCAGGATTGCCG	5	32	Insertion and Deletion	0	1	KSAEEVSPSVETVRDNPLLVRSQSRIA	KSAEEVSPSVDYTMTILC*	AAGTCCGCGGAGGAAGTTTCACCGTCCGTGGAAACCGTCCGA-GACAATCCTCTGCTAGTCCGGTCGCAGTCCAGGATTGCCG	AAGTCCGCGGAGGAAGTTTCACCGTCCGTGGACTATACTATGACAATCCTCTGCTAGTCCGGTCGCAGTCCAGGATTGCCG
AAGTCCGCGGAGGAAGTTTCACCGTCCGTGGAAaccgtccgc--------GACAATCCTCTGCTAGTCCGGTCGCAGTCCAGGATTGCCG	5	34	Insertion and Deletion	0	1	KSAEEVSPSVETVRDNPLLVRSQSRIA	KSAEEVSPSVDYTMTILC*	AAGTCCGCGGAGGAAGTTTCACCGTCCGTGGAAACCGTCCGC--------GACAATCCTCTGCTAGTCCGGTCGCAGTCCAGGATTGCCG	AAGTCCGCGGAGGAAGTTTCACCGTCCGTGGACTATACTATGACAATCCTCTGCTAGTCCGGTCGCAGTCCAGGATTGCCG
AAGTCCGCGGAGGAAGTTTCACCGTCCGTGGACTATACTATGACAAGCCTCTGCTAGTCCGGTCGCAGTCCAGGATTGCCG	5	29	1 Base Change	0	0	KSAEEVSPSVDYTMTSLC*	KSAEEVSPSVDYTMTILC*	AAGTCCGCGGAGGAAGTTTCACCGTCCGTGGACTATACTATGACAAGCCTCTGCTAGTCCGGTCGCAGTCCAGGATTGCCG	AAGTCCGCGGAGGAAGTTTCACCGTCCGTGGACTATACTATGACAATCCTCTGCTAGTCCGGTCGCAGTCCAGGATTGCCG
AAGTCCGCGGAGGAAGTTTCACCGTCCGTGGACTATACTATGACAATCCTCTGCTAGTCCGATCGCAGTCCAGGATTGCCG	5	34	1 Base Change	0	0	KSAEEVSPSVDYTMTILC*	KSAEEVSPSVDYTMTILC*	AAGTCCGCGGAGGAAGTTTCACCGTCCGTGGACTATACTATGACAATCCTCTGCTAGTCCGATCGCAGTCCAGGATTGCCG	AAGTCCGCGGAGGAAGTTTCACCGTCCGTGGACTATACTATGACAATCCTCTGCTAGTCCGGTCGCAGTCCAGGATTGCCG
AAGTCCGCGGAGGAAGTTTCACCGTCCGTGGACTATACTATGACAATCCTCTGCTAGTCCGGTCGCAGTGCAGGATTGCCG	5	34	1 Base Change	0	0	KSAEEVSPSVDYTMTILC*	KSAEEVSPSVDYTMTILC*	AAGTCCGCGGAGGAAGTTTCACCGTCCGTGGACTATACTATGACAATCCTCTGCTAGTCCGGTCGCAGTGCAGGATTGCCG	AAGTCCGCGGAGGAAGTTTCACCGTCCGTGGACTATACTATGACAATCCTCTGCTAGTCCGGTCGCAGTCCAGGATTGCCG
AAGTCCGCGGAGGAAGTTTCACCGTCCGTGGACTATACTATGACAATCCTCTGCTAGTTCGGTCGCAGTCCAGGATTGCCG	5	35	1 Base Change	0	0	KSAEEVSPSVDYTMTILC*	KSAEEVSPSVDYTMTILC*	AAGTCCGCGGAGGAAGTTTCACCGTCCGTGGACTATACTATGACAATCCTCTGCTAGTTCGGTCGCAGTCCAGGATTGCCG	AAGTCCGCGGAGGAAGTTTCACCGTCCGTGGACTATACTATGACAATCCTCTGCTAGTCCGGTCGCAGTCCAGGATTGCCG
AAGTCCGCGGAGGAAGTTTCACCGTCCGTGGACTATACTATGACAATCCTCTGCTCGTCCGGTCGCAGTCCAGGATTGCCG	5	29	1 Base Change	0	0	KSAEEVSPSVDYTMTILCSSGRSPGLP	KSAEEVSPSVDYTMTILC*	AAGTCCGCGGAGGAAGTTTCACCGTCCGTGGACTATACTATGACAATCCTCTGCTCGTCCGGTCGCAGTCCAGGATTGCCG	AAGTCCGCGGAGGAAGTTTCACCGTCCGTGGACTATACTATGACAATCCTCTGCTAGTCCGGTCGCAGTCCAGGATTGCCG
AAGTCCGCGGAGGAAGTTTCACCGTCCGTGGAGTATACTATGACAATCCTCTGCTAGTCCGGTCGCAGTCCAGGATTGCCG	5	32	1 Base Change	0	0	KSAEEVSPSVEYTMTILC*	KSAEEVSPSVDYTMTILC*	AAGTCCGCGGAGGAAGTTTCACCGTCCGTGGAGTATACTATGACAATCCTCTGCTAGTCCGGTCGCAGTCCAGGATTGCCG	AAGTCCGCGGAGGAAGTTTCACCGTCCGTGGACTATACTATGACAATCCTCTGCTAGTCCGGTCGCAGTCCAGGATTGCCG
AAGTCCGCGGAGGAAGTTTCACCGTCCGTGGTaatattatactaCTATACTATGACAATCCTCTGCTAGTCCGGTCGCAGTCCAGGATTGCCG	5	34	Insertion	0	12	KSAEEVSPSVVILYYYTMTILC*	KSAEEVSPSVDYTMTILC*	AAGTCCGCGGAGGAAGTTTCACCGTCCGTGGTAATATTATACTACTATACTATGACAATCCTCTGCTAGTCCGGTCGCAGTCCAGGATTGCCG	AAGTCCGCGGAGGAAGTTTCACCGTCCGTGGACTATACTATGACAATCCTCTGCTAGTCCGGTCGCAGTCCAGGATTGCCG
AAGTCCGCGGAGGAAGTTTCACCGTCCGTGGTactattatactaCTATACTATGACAATCCTCTGCTAGTCCGGTCGCAGTCCGGGATTGCCG	5	35	Insertion	0	12	KSAEEVSPSVVLLYYYTMTILC*	KSAEEVSPSVDYTMTILC*	AAGTCCGCGGAGGAAGTTTCACCGTCCGTGGTACTATTATACTACTATACTATGACAATCCTCTGCTAGTCCGGTCGCAGTCCGGGATTGCCG	AAGTCCGCGGAGGAAGTTTCACCGTCCGTGGACTATACTATGACAATCCTCTGCTAGTCCGGTCGCAGTCCAGGATTGCCG
AAGTCCGCGGAGGAAGTTTCACCGTCCGTGGTactattatactaCTATACTATGACAATCCTCTGCTAGTCCGGTCGCATTCCAGGATTGCCG	5	35	Insertion	0	12	KSAEEVSPSVVLLYYYTMTILC*	KSAEEVSPSVDYTMTILC*	AAGTCCGCGGAGGAAGTTTCACCGTCCGTGGTACTATTATACTACTATACTATGACAATCCTCTGCTAGTCCGGTCGCATTCCAGGATTGCCG	AAGTCCGCGGAGGAAGTTTCACCGTCCGTGGACTATACTATGACAATCCTCTGCTAGTCCGGTCGCAGTCCAGGATTGCCG
AAGTCCGCGGAGGAAGTTTCACCGTCCGTTgtGACAATCCTATGACAATCCTCTGCTAGTCCGGTCGCAGTCCAGGATTGCCG	5	35	Insertion	0	2	KSAEEVSPSVVTIL*	KSAEEVSPSVDYTMTILC*	AAGTCCGCGGAGGAAGTTTCACCGTCCGTTGTGACAATCCTATGACAATCCTCTGCTAGTCCGGTCGCAGTCCAGGATTGCCG	AAGTCCGCGGAGGAAGTTTCACCGTCCGTGGACTATACTATGACAATCCTCTGCTAGTCCGGTCGCAGTCCAGGATTGCCG
AAGTCCGCGGAGGAAGTTTCACCGTCCTTGG--TGaAACTATGACAATCCTCTGCTAGTCCGGTCGCAGTCCAGGATTGCCG	5	32	Insertion and Deletion	0	-1	KSAEEVSPSLVKL*	KSAEEVSPSVDYTMTILC*	AAGTCCGCGGAGGAAGTTTCACCGTCCTTGG--TGAAACTATGACAATCCTCTGCTAGTCCGGTCGCAGTCCAGGATTGCCG	AAGTCCGCGGAGGAAGTTTCACCGTCCGTGGACTATACTATGACAATCCTCTGCTAGTCCGGTCGCAGTCCAGGATTGCCG
AAGTCCGCGGAGGAAGTTTCACCGTCTGTGTACTATACTATGACAATCCTCTGCTAGTCCGGTCGCAGTCCAGGATTGCCG	5	35	2 Base Changes	0	0	KSAEEVSPSVYYTMTILC*	KSAEEVSPSVDYTMTILC*	AAGTCCGCGGAGGAAGTTTCACCGTCTGTGTACTATACTATGACAATCCTCTGCTAGTCCGGTCGCAGTCCAGGATTGCCG	AAGTCCGCGGAGGAAGTTTCACCGTCCGTGGACTATACTATGACAATCCTCTGCTAGTCCGGTCGCAGTCCAGGATTGCCG
AAGTCCGCGGAGGAAGTTTCACCTTCCGTGGTactattatactaCTATACTATGACAATCCTCTGCTAGTCCGGTCGCAGTCCAGGATTGCCG	5	33	Insertion	0	12	KSAEEVSPSVVLLYYYTMTILC*	KSAEEVSPSVDYTMTILC*	AAGTCCGCGGAGGAAGTTTCACCTTCCGTGGTACTATTATACTACTATACTATGACAATCCTCTGCTAGTCCGGTCGCAGTCCAGGATTGCCG	AAGTCCGCGGAGGAAGTTTCACCGTCCGTGGACTATACTATGACAATCCTCTGCTAGTCCGGTCGCAGTCCAGGATTGCCG
AAGTCCGCGGAGGAAGTTTCACCTTCCGTTGACTATACTATGACAATCCTCTGCTAGTCCGGTCGCAGTCCAGGATTGCCG	5	31	2 Base Changes	0	0	KSAEEVSPSVDYTMTILC*	KSAEEVSPSVDYTMTILC*	AAGTCCGCGGAGGAAGTTTCACCTTCCGTTGACTATACTATGACAATCCTCTGCTAGTCCGGTCGCAGTCCAGGATTGCCG	AAGTCCGCGGAGGAAGTTTCACCGTCCGTGGACTATACTATGACAATCCTCTGCTAGTCCGGTCGCAGTCCAGGATTGCCG
AAGTCCGCGGATGAAGTTTCACCGTCCG-------TACTATGACAATCCTCTGCTAGTCCGGTCGCAGTCCAGGATTGCCG	5	35	Deletion	0	-7	KSADEVSPSVL*	KSAEEVSPSVDYTMTILC*	AAGTCCGCGGATGAAGTTTCACCGTCCG-------TACTATGACAATCCTCTGCTAGTCCGGTCGCAGTCCAGGATTGCCG	AAGTCCGCGGAGGAAGTTTCACCGTCCGTGGACTATACTATGACAATCCTCTGCTAGTCCGGTCGCAGTCCAGGATTGCCG
AAGTCCGCGGATGAAGTTTCACCGTCCGTGGA-------AAccgtccgtGACAATCCTCTGCTAGTCCGGTCGCAGTCCAGGATTGCCG	5	34	Insertion and Deletion	0	1	KSADEVSPSVETVRDNPLLVRSQSRIA	KSAEEVSPSVDYTMTILC*	AAGTCCGCGGATGAAGTTTCACCGTCCGTGGA-------AACCGTCCGTGACAATCCTCTGCTAGTCCGGTCGCAGTCCAGGATTGCCG	AAGTCCGCGGAGGAAGTTTCACCGTCCGTGGACTATACTATGACAATCCTCTGCTAGTCCGGTCGCAGTCCAGGATTGCCG
AAGTCCGCGTAGGAAGTTTCACCGTCCGT-GACTATACTATGACAATCCTCTGCTAGTCCGGTCGCAGTCCAGGATTGCCG	5	34	Deletion	0	-1	KSA*	KSAEEVSPSVDYTMTILC*	AAGTCCGCGTAGGAAGTTTCACCGTCCGT-GACTATACTATGACAATCCTCTGCTAGTCCGGTCGCAGTCCAGGATTGCCG	AAGTCCGCGGAGGAAGTTTCACCGTCCGTGGACTATACTATGACAATCCTCTGCTAGTCCGGTCGCAGTCCAGGATTGCCG
AAGTCCGCTGAGGAAGTTTCACCG---------TATACTATGACAATCCTCTGCTAGTCCGGTCGCAGTCCAGGATTGCCG	5	35	Deletion	0	-9	KSAEEVSPYTMTILC*	KSAEEVSPSVDYTMTILC*	AAGTCCGCTGAGGAAGTTTCACCG---------TATACTATGACAATCCTCTGCTAGTCCGGTCGCAGTCCAGGATTGCCG	AAGTCCGCGGAGGAAGTTTCACCGTCCGTGGACTATACTATGACAATCCTCTGCTAGTCCGGTCGCAGTCCAGGATTGCCG
AAGTCCGCTGAGGAAGTTTCACCGTCCG-------TACTATGACAATCCTCTGCTAGTCCGGTCGCAGTCCAGGATTGCCG	5	35	Deletion	0	-7	KSAEEVSPSVL*	KSAEEVSPSVDYTMTILC*	AAGTCCGCTGAGGAAGTTTCACCGTCCG-------TACTATGACAATCCTCTGCTAGTCCGGTCGCAGTCCAGGATTGCCG	AAGTCCGCGGAGGAAGTTTCACCGTCCGTGGACTATACTATGACAATCCTCTGCTAGTCCGGTCGCAGTCCAGGATTGCCG
AAGTCCGCTGAGGAAGTTTCACCGTCCGTGG---ATACTATGACAATCCTCTGCTAGTCCGGTCGCAGTCCAGGATTGCCG	5	32	Deletion	0	-3	KSAEEVSPSVDTMTILC*	KSAEEVSPSVDYTMTILC*	AAGTCCGCTGAGGAAGTTTCACCGTCCGTGG---ATACTATGACAATCCTCTGCTAGTCCGGTCGCAGTCCAGGATTGCCG	AAGTCCGCGGAGGAAGTTTCACCGTCCGTGGACTATACTATGACAATCCTCTGCTAGTCCGGTCGCAGTCCAGGATTGCCG
AAGTCCTCGGAGGAAGTTTCACCG---------TATACTATGACAATCCTCTGCTAGTCCGGTCGCAGTCCAGGATTGCCG	5	34	Deletion	0	-9	KSSEEVSPYTMTILC*	KSAEEVSPSVDYTMTILC*	AAGTCCTCGGAGGAAGTTTCACCG---------TATACTATGACAATCCTCTGCTAGTCCGGTCGCAGTCCAGGATTGCCG	AAGTCCGCGGAGGAAGTTTCACCGTCCGTGGACTATACTATGACAATCCTCTGCTAGTCCGGTCGCAGTCCAGGATTGCCG
AAGTCAGCGGAGGAAGTTTCACCGTACGTGGACTATACTATGACAATCCTCTGCTAGTCCGGTCGCAGTCCAGGATTGCCG	4	35	2 Base Changes	0	0	KSAEEVSPYVDYTMTILC*	KSAEEVSPSVDYTMTILC*	AAGTCAGCGGAGGAAGTTTCACCGTACGTGGACTATACTATGACAATCCTCTGCTAGTCCGGTCGCAGTCCAGGATTGCCG	AAGTCCGCGGAGGAAGTTTCACCGTCCGTGGACTATACTATGACAATCCTCTGCTAGTCCGGTCGCAGTCCAGGATTGCCG
AAGTCAGCGGAGGAAGTTTCACCGTCCGT------CACTATGACAATCCTCTGCTAGTCCGGTCGCAGTCCAGGATTGCCG	4	30	Deletion	0	-6	KSAEEVSPSVTMTILC*	KSAEEVSPSVDYTMTILC*	AAGTCAGCGGAGGAAGTTTCACCGTCCGT------CACTATGACAATCCTCTGCTAGTCCGGTCGCAGTCCAGGATTGCCG	AAGTCCGCGGAGGAAGTTTCACCGTCCGTGGACTATACTATGACAATCCTCTGCTAGTCCGGTCGCAGTCCAGGATTGCCG
AAGTCAGCGGAGGAAGTTTCACCGTCCGT-GACGgtATACTATGACAATCCTCTGCTAGTCCGGTCGCAGTCCAGGATTGCCG	4	34	Insertion and Deletion	0	1	KSAEEVSPSVTVYYDNPLLVRSQSRIA	KSAEEVSPSVDYTMTILC*	AAGTCAGCGGAGGAAGTTTCACCGTCCGT-GACGGTATACTATGACAATCCTCTGCTAGTCCGGTCGCAGTCCAGGATTGCCG	AAGTCCGCGGAGGAAGTTTCACCGTCCGTGGACTATACTATGACAATCCTCTGCTAGTCCGGTCGCAGTCCAGGATTGCCG
AAGTCAGCGGAGGAAGTTTCACCGTCCGTGGTgaaaCTATACTATGACAATCCTCTGCTAGTCCGGTCGCAGTCCAGGATTGCCG	4	34	Insertion	0	4	KSAEEVSPSVVKLYYDNPLLVRSQSRIA	KSAEEVSPSVDYTMTILC*	AAGTCAGCGGAGGAAGTTTCACCGTCCGTGGTGAAACTATACTATGACAATCCTCTGCTAGTCCGGTCGCAGTCCAGGATTGCCG	AAGTCCGCGGAGGAAGTTTCACCGTCCGTGGACTATACTATGACAATCCTCTGCTAGTCCGGTCGCAGTCCAGGATTGCCG
AAGTCCACGGAGGAAGTTTCACCGTCCGT-GACTATACTATGACAATCCTCTGCTAGTCCGGTCGCAGTCCAGGATTGCCG	4	35	Deletion	0	-1	KSTEEVSPSVTIL*	KSAEEVSPSVDYTMTILC*	AAGTCCACGGAGGAAGTTTCACCGTCCGT-GACTATACTATGACAATCCTCTGCTAGTCCGGTCGCAGTCCAGGATTGCCG	AAGTCCGCGGAGGAAGTTTCACCGTCCGTGGACTATACTATGACAATCCTCTGCTAGTCCGGTCGCAGTCCAGGATTGCCG
AAGTCCACGGAGGAAGTTTCACCGTCCGTGGA-TATACTATGACAATCCTCTGCTAGTCCGGTCGCAGTCCAGGATTGCCG	4	35	Deletion	0	-1	KSTEEVSPSVDIL*	KSAEEVSPSVDYTMTILC*	AAGTCCACGGAGGAAGTTTCACCGTCCGTGGA-TATACTATGACAATCCTCTGCTAGTCCGGTCGCAGTCCAGGATTGCCG	AAGTCCGCGGAGGAAGTTTCACCGTCCGTGGACTATACTATGACAATCCTCTGCTAGTCCGGTCGCAGTCCAGGATTGCCG
AAGTCCACGGAGGAAGTTTCACCGTCCGTGGTactattatactaCTATACTATGACAATCCTCTGCTAGTCCGGTCGCAGTCCAGGATTGCCG	4	35	Insertion	0	12	KSTEEVSPSVVLLYYYTMTILC*	KSAEEVSPSVDYTMTILC*	AAGTCCACGGAGGAAGTTTCACCGTCCGTGGTACTATTATACTACTATACTATGACAATCCTCTGCTAGTCCGGTCGCAGTCCAGGATTGCCG	AAGTCCGCGGAGGAAGTTTCACCGTCCGTGGACTATACTATGACAATCCTCTGCTAGTCCGGTCGCAGTCCAGGATTGCCG
AAGTCCGAGGAGGAAGTTTCACCG-----------TACTATGACAATCCTCTGCTAGTCCGGTCGCAGTCCAGGATTGCCG	4	32	Deletion	0	-11	KSEEEVSPYYDNPLLVRSQSRIA	KSAEEVSPSVDYTMTILC*	AAGTCCGAGGAGGAAGTTTCACCG-----------TACTATGACAATCCTCTGCTAGTCCGGTCGCAGTCCAGGATTGCCG	AAGTCCGCGGAGGAAGTTTCACCGTCCGTGGACTATACTATGACAATCCTCTGCTAGTCCGGTCGCAGTCCAGGATTGCCG
AAGTCCGCAGAGGAAGTTTCACCGTCCGTGG--TGaAACTATGACAATCCTCTGCTAGTCCGGTCGCAGTCCAGGATTGCCG	4	34	Insertion and Deletion	0	-1	KSAEEVSPSVVKL*	KSAEEVSPSVDYTMTILC*	AAGTCCGCAGAGGAAGTTTCACCGTCCGTGG--TGAAACTATGACAATCCTCTGCTAGTCCGGTCGCAGTCCAGGATTGCCG	AAGTCCGCGGAGGAAGTTTCACCGTCCGTGGACTATACTATGACAATCCTCTGCTAGTCCGGTCGCAGTCCAGGATTGCCG
AAGTCCGCGGAGAAAGTTTCACCGTCCGTGGACTATACTATGACAATCCTCTGCTAGTCCGGTCGCAGTCCAGGATTGCCG	4	34	1 Base Change	0	0	KSAEKVSPSVDYTMTILC*	KSAEEVSPSVDYTMTILC*	AAGTCCGCGGAGAAAGTTTCACCGTCCGTGGACTATACTATGACAATCCTCTGCTAGTCCGGTCGCAGTCCAGGATTGCCG	AAGTCCGCGGAGGAAGTTTCACCGTCCGTGGACTATACTATGACAATCCTCTGCTAGTCCGGTCGCAGTCCAGGATTGCCG
AAGTCCGCGGAGGAAGATTCACCG-----------TACTATGACAATCCTCTGCTAGTCCGGTCGCAGTCCAGGATTGCCG	4	28	Deletion	0	-11	KSAEEDSPYYDNPLLVRSQSRIA	KSAEEVSPSVDYTMTILC*	AAGTCCGCGGAGGAAGATTCACCG-----------TACTATGACAATCCTCTGCTAGTCCGGTCGCAGTCCAGGATTGCCG	AAGTCCGCGGAGGAAGTTTCACCGTCCGTGGACTATACTATGACAATCCTCTGCTAGTCCGGTCGCAGTCCAGGATTGCCG
AAGTCCGCGGAGGAAGTATCACCGTCCGT-GACTATACTATGACAATCCTCTGCTAGTCCGGTCGCAGTCCAGGATTGCCG	4	34	Deletion	0	-1	KSAEEVSPSVTIL*	KSAEEVSPSVDYTMTILC*	AAGTCCGCGGAGGAAGTATCACCGTCCGT-GACTATACTATGACAATCCTCTGCTAGTCCGGTCGCAGTCCAGGATTGCCG	AAGTCCGCGGAGGAAGTTTCACCGTCCGTGGACTATACTATGACAATCCTCTGCTAGTCCGGTCGCAGTCCAGGATTGCCG
AAGTCCGCGGAGGAAGTATCACCGTCCGTGG--TGaAACTATGACAATCCTCTGCTAGTCCGGTCGCAGTCCAGGATTGCCG	4	35	Insertion and Deletion	0	-1	KSAEEVSPSVVKL*	KSAEEVSPSVDYTMTILC*	AAGTCCGCGGAGGAAGTATCACCGTCCGTGG--TGAAACTATGACAATCCTCTGCTAGTCCGGTCGCAGTCCAGGATTGCCG	AAGTCCGCGGAGGAAGTTTCACCGTCCGTGGACTATACTATGACAATCCTCTGCTAGTCCGGTCGCAGTCCAGGATTGCCG
AAGTCCGCGGAGGAAGTATCACCGTCCGTGGACAATACTATGACAATCCTCTGCTAGTCCGGTCGCAGTCCAGGATTGCCG	4	33	2 Base Changes	0	0	KSAEEVSPSVDNTMTILC*	KSAEEVSPSVDYTMTILC*	AAGTCCGCGGAGGAAGTATCACCGTCCGTGGACAATACTATGACAATCCTCTGCTAGTCCGGTCGCAGTCCAGGATTGCCG	AAGTCCGCGGAGGAAGTTTCACCGTCCGTGGACTATACTATGACAATCCTCTGCTAGTCCGGTCGCAGTCCAGGATTGCCG
AAGTCCGCGGAGGAAGTTGCACCGTCCGTGGACTATACTATGACAATCCTCTGCTAGTCCGGTCGCAGTCCAGGATTGCCG	4	34	1 Base Change	0	0	KSAEEVAPSVDYTMTILC*	KSAEEVSPSVDYTMTILC*	AAGTCCGCGGAGGAAGTTGCACCGTCCGTGGACTATACTATGACAATCCTCTGCTAGTCCGGTCGCAGTCCAGGATTGCCG	AAGTCCGCGGAGGAAGTTTCACCGTCCGTGGACTATACTATGACAATCCTCTGCTAGTCCGGTCGCAGTCCAGGATTGCCG
AAGTCCGCGGAGGAAGTTTAACCGTCCGGTGACAtagtATACTATGACAATCCTCTGCTAGTCCGGTCGCAGTCCAGGATTGCCG	4	34	Insertion	0	4	KSAEEV*	KSAEEVSPSVDYTMTILC*	AAGTCCGCGGAGGAAGTTTAACCGTCCGGTGACATAGTATACTATGACAATCCTCTGCTAGTCCGGTCGCAGTCCAGGATTGCCG	AAGTCCGCGGAGGAAGTTTCACCGTCCGTGGACTATACTATGACAATCCTCTGCTAGTCCGGTCGCAGTCCAGGATTGCCG
AAGTCCGCGGAGGAAGTTTAACCGTCCGT------CACTATGACAATCCTCTGCTAGTCCGGTCGCAGTCCAGGATTGCCG	4	33	Deletion	0	-6	KSAEEV*	KSAEEVSPSVDYTMTILC*	AAGTCCGCGGAGGAAGTTTAACCGTCCGT------CACTATGACAATCCTCTGCTAGTCCGGTCGCAGTCCAGGATTGCCG	AAGTCCGCGGAGGAAGTTTCACCGTCCGTGGACTATACTATGACAATCCTCTGCTAGTCCGGTCGCAGTCCAGGATTGCCG
AAGTCCGCGGAGGAAGTTTAACCGTCCGTGG---ATACTATGACAATCCTCTGCTAGTCCGGTCGCAGTCCAGGATTGCCG	4	33	Deletion	0	-3	KSAEEV*	KSAEEVSPSVDYTMTILC*	AAGTCCGCGGAGGAAGTTTAACCGTCCGTGG---ATACTATGACAATCCTCTGCTAGTCCGGTCGCAGTCCAGGATTGCCG	AAGTCCGCGGAGGAAGTTTCACCGTCCGTGGACTATACTATGACAATCCTCTGCTAGTCCGGTCGCAGTCCAGGATTGCCG
AAGTCCGCGGAGGAAGTTTCAACGTCCGTGG--TGaAACTATGACAATCCTCTGCTAGTCCGGTCGCAGTCCAGGATTGCCG	4	33	Insertion and Deletion	0	-1	KSAEEVSTSVVKL*	KSAEEVSPSVDYTMTILC*	AAGTCCGCGGAGGAAGTTTCAACGTCCGTGG--TGAAACTATGACAATCCTCTGCTAGTCCGGTCGCAGTCCAGGATTGCCG	AAGTCCGCGGAGGAAGTTTCACCGTCCGTGGACTATACTATGACAATCCTCTGCTAGTCCGGTCGCAGTCCAGGATTGCCG
AAGTCCGCGGAGGAAGTTTCAACGTCCGTGGA--AAACgtcCGTGACAATCCTCTGCTAGTCCGGTCGCAGTCCAGGATTGCCG	4	35	Insertion and Deletion	0	1	KSAEEVSTSVENVRDNPLLVRSQSRIA	KSAEEVSPSVDYTMTILC*	AAGTCCGCGGAGGAAGTTTCAACGTCCGTGGA--AAACGTCCGTGACAATCCTCTGCTAGTCCGGTCGCAGTCCAGGATTGCCG	AAGTCCGCGGAGGAAGTTTCACCGTCCGTGGACTATACTATGACAATCCTCTGCTAGTCCGGTCGCAGTCCAGGATTGCCG
AAGTCCGCGGAGGAAGTTTCAACGTCCGTGGtgACAATCCTATGACAATCCTCTGCTAGTCCGGTCGCAGTCCAGGATTGCCG	4	33	Insertion	0	2	KSAEEVSTSVVTIL*	KSAEEVSPSVDYTMTILC*	AAGTCCGCGGAGGAAGTTTCAACGTCCGTGGTGACAATCCTATGACAATCCTCTGCTAGTCCGGTCGCAGTCCAGGATTGCCG	AAGTCCGCGGAGGAAGTTTCACCGTCCGTGGACTATACTATGACAATCCTCTGCTAGTCCGGTCGCAGTCCAGGATTGCCG
AAGTCCGCGGAGGAAGTTTCACC---------TTATACTATGACAATCCTCTGCTAGTCCGGTCGCAGTCCAGGATTGCCG	4	34	Deletion	0	-9	KSAEEVSPYTMTILC*	KSAEEVSPSVDYTMTILC*	AAGTCCGCGGAGGAAGTTTCACC---------TTATACTATGACAATCCTCTGCTAGTCCGGTCGCAGTCCAGGATTGCCG	AAGTCCGCGGAGGAAGTTTCACCGTCCGTGGACTATACTATGACAATCCTCTGCTAGTCCGGTCGCAGTCCAGGATTGCCG
AAGTCCGCGGAGGAAGTTTCACCATCCG-------TACTATGACAATCCTCTGCTAGTCCGGTCGCAGTCCAGGATTGCCG	4	35	Deletion	0	-7	KSAEEVSPSVL*	KSAEEVSPSVDYTMTILC*	AAGTCCGCGGAGGAAGTTTCACCATCCG-------TACTATGACAATCCTCTGCTAGTCCGGTCGCAGTCCAGGATTGCCG	AAGTCCGCGGAGGAAGTTTCACCGTCCGTGGACTATACTATGACAATCCTCTGCTAGTCCGGTCGCAGTCCAGGATTGCCG
AAGTCCGCGGAGGAAGTTTCACCATCCGTGG---ATACTATGACAATCCTCTGCTAGTCCGGTCGCAGTCCAGGATTGCCG	4	33	Deletion	0	-3	KSAEEVSPSVDTMTILC*	KSAEEVSPSVDYTMTILC*	AAGTCCGCGGAGGAAGTTTCACCATCCGTGG---ATACTATGACAATCCTCTGCTAGTCCGGTCGCAGTCCAGGATTGCCG	AAGTCCGCGGAGGAAGTTTCACCGTCCGTGGACTATACTATGACAATCCTCTGCTAGTCCGGTCGCAGTCCAGGATTGCCG
AAGTCCGCGGAGGAAGTTTCACCATCCGTGGTactattatactaCTATACTATGACAATCCTCTGCTAGTCCGGTCGCAGTCCAGGATTGCCG	4	35	Insertion	0	12	KSAEEVSPSVVLLYYYTMTILC*	KSAEEVSPSVDYTMTILC*	AAGTCCGCGGAGGAAGTTTCACCATCCGTGGTACTATTATACTACTATACTATGACAATCCTCTGCTAGTCCGGTCGCAGTCCAGGATTGCCG	AAGTCCGCGGAGGAAGTTTCACCGTCCGTGGACTATACTATGACAATCCTCTGCTAGTCCGGTCGCAGTCCAGGATTGCCG
AAGTCCGCGGAGGAAGTTTCACCG-----------TACTATGACAATCCTCTGCTAGTCCGGTAGCAGTCCAGGATTGCCG	4	35	Deletion	0	-11	KSAEEVSPYYDNPLLVR*	KSAEEVSPSVDYTMTILC*	AAGTCCGCGGAGGAAGTTTCACCG-----------TACTATGACAATCCTCTGCTAGTCCGGTAGCAGTCCAGGATTGCCG	AAGTCCGCGGAGGAAGTTTCACCGTCCGTGGACTATACTATGACAATCCTCTGCTAGTCCGGTCGCAGTCCAGGATTGCCG
AAGTCCGCGGAGGAAGTTTCACCG---------AATACTATGACAATCCTCTGCTAGTCCGGTCGCAGTCCAGGATTGCCG	4	30	Deletion	0	-9	KSAEEVSPNTMTILC*	KSAEEVSPSVDYTMTILC*	AAGTCCGCGGAGGAAGTTTCACCG---------AATACTATGACAATCCTCTGCTAGTCCGGTCGCAGTCCAGGATTGCCG	AAGTCCGCGGAGGAAGTTTCACCGTCCGTGGACTATACTATGACAATCCTCTGCTAGTCCGGTCGCAGTCCAGGATTGCCG
AAGTCCGCGGAGGAAGTTTCACCG---------TATAATATGACAATCCTCTGCTAGTCCGGTCGCAGTCCAGGATTGCCG	4	31	Deletion	0	-9	KSAEEVSPYNMTILC*	KSAEEVSPSVDYTMTILC*	AAGTCCGCGGAGGAAGTTTCACCG---------TATAATATGACAATCCTCTGCTAGTCCGGTCGCAGTCCAGGATTGCCG	AAGTCCGCGGAGGAAGTTTCACCGTCCGTGGACTATACTATGACAATCCTCTGCTAGTCCGGTCGCAGTCCAGGATTGCCG
AAGTCCGCGGAGGAAGTTTCACCG---------TATACTATGACAAACCTCTGCTAGTCCGGTCGCAGTCCAGGATTGCCG	4	29	Deletion	0	-9	KSAEEVSPYTMTNLC*	KSAEEVSPSVDYTMTILC*	AAGTCCGCGGAGGAAGTTTCACCG---------TATACTATGACAAACCTCTGCTAGTCCGGTCGCAGTCCAGGATTGCCG	AAGTCCGCGGAGGAAGTTTCACCGTCCGTGGACTATACTATGACAATCCTCTGCTAGTCCGGTCGCAGTCCAGGATTGCCG
AAGTCCGCGGAGGAAGTTTCACCG---------TATACTATGACAATCATCTGCTAGTCCGGTCGCAGTCCAGGATTGCCG	4	35	Deletion	0	-9	KSAEEVSPYTMTIIC*	KSAEEVSPSVDYTMTILC*	AAGTCCGCGGAGGAAGTTTCACCG---------TATACTATGACAATCATCTGCTAGTCCGGTCGCAGTCCAGGATTGCCG	AAGTCCGCGGAGGAAGTTTCACCGTCCGTGGACTATACTATGACAATCCTCTGCTAGTCCGGTCGCAGTCCAGGATTGCCG
AAGTCCGCGGAGGAAGTTTCACCGACCG-------TACTATGACAATCCTCTGCTAGTCCGGTCGCAGTCCAGGATTGCCG	4	32	Deletion	0	-7	KSAEEVSPTVL*	KSAEEVSPSVDYTMTILC*	AAGTCCGCGGAGGAAGTTTCACCGACCG-------TACTATGACAATCCTCTGCTAGTCCGGTCGCAGTCCAGGATTGCCG	AAGTCCGCGGAGGAAGTTTCACCGTCCGTGGACTATACTATGACAATCCTCTGCTAGTCCGGTCGCAGTCCAGGATTGCCG
AAGTCCGCGGAGGAAGTTTCACCGACCGT-GACGgtATACTATGACAATCCTCTGCTAGTCCGGTCGCAGTCCAGGATTGCCG	4	32	Insertion and Deletion	0	1	KSAEEVSPTVTVYYDNPLLVRSQSRIA	KSAEEVSPSVDYTMTILC*	AAGTCCGCGGAGGAAGTTTCACCGACCGT-GACGGTATACTATGACAATCCTCTGCTAGTCCGGTCGCAGTCCAGGATTGCCG	AAGTCCGCGGAGGAAGTTTCACCGTCCGTGGACTATACTATGACAATCCTCTGCTAGTCCGGTCGCAGTCCAGGATTGCCG
AAGTCCGCGGAGGAAGTTTCACCGACCGT-GACTATACTATGACAATCCTCTGCTAGTCCGGTCGCAGTCCAGGATTGCCG	4	32	Deletion	0	-1	KSAEEVSPTVTIL*	KSAEEVSPSVDYTMTILC*	AAGTCCGCGGAGGAAGTTTCACCGACCGT-GACTATACTATGACAATCCTCTGCTAGTCCGGTCGCAGTCCAGGATTGCCG	AAGTCCGCGGAGGAAGTTTCACCGTCCGTGGACTATACTATGACAATCCTCTGCTAGTCCGGTCGCAGTCCAGGATTGCCG
AAGTCCGCGGAGGAAGTTTCACCGCCCGTGGACTATACTATGACAATCCTCTGCTAGTCCGGTCGCAGTCCAGGATTGCCG	4	35	1 Base Change	0	0	KSAEEVSPPVDYTMTILC*	KSAEEVSPSVDYTMTILC*	AAGTCCGCGGAGGAAGTTTCACCGCCCGTGGACTATACTATGACAATCCTCTGCTAGTCCGGTCGCAGTCCAGGATTGCCG	AAGTCCGCGGAGGAAGTTTCACCGTCCGTGGACTATACTATGACAATCCTCTGCTAGTCCGGTCGCAGTCCAGGATTGCCG
AAGTCCGCGGAGGAAGTTTCACCGTACGTGG--TGaAACTATGACAATCCTCTGCTAGTCCGGTCGCAGTCCAGGATTGCCG	4	33	Insertion and Deletion	0	-1	KSAEEVSPYVVKL*	KSAEEVSPSVDYTMTILC*	AAGTCCGCGGAGGAAGTTTCACCGTACGTGG--TGAAACTATGACAATCCTCTGCTAGTCCGGTCGCAGTCCAGGATTGCCG	AAGTCCGCGGAGGAAGTTTCACCGTCCGTGGACTATACTATGACAATCCTCTGCTAGTCCGGTCGCAGTCCAGGATTGCCG
AAGTCCGCGGAGGAAGTTTCACCGTACGTGG--TGaTACTATGACAATCCTCTGCTAGTCCGGTCGCAGTCCAGGATTGCCG	4	33	Insertion and Deletion	0	-1	KSAEEVSPYVVIL*	KSAEEVSPSVDYTMTILC*	AAGTCCGCGGAGGAAGTTTCACCGTACGTGG--TGATACTATGACAATCCTCTGCTAGTCCGGTCGCAGTCCAGGATTGCCG	AAGTCCGCGGAGGAAGTTTCACCGTCCGTGGACTATACTATGACAATCCTCTGCTAGTCCGGTCGCAGTCCAGGATTGCCG
AAGTCCGCGGAGGAAGTTTCACCGTCAGTGGA-TATACTATGACAATCCTATGCTAGTCCGGTCGCAGTCCAGGATTGCCG	4	35	Deletion	0	-1	KSAEEVSPSVDIL*	KSAEEVSPSVDYTMTILC*	AAGTCCGCGGAGGAAGTTTCACCGTCAGTGGA-TATACTATGACAATCCTATGCTAGTCCGGTCGCAGTCCAGGATTGCCG	AAGTCCGCGGAGGAAGTTTCACCGTCCGTGGACTATACTATGACAATCCTCTGCTAGTCCGGTCGCAGTCCAGGATTGCCG
AAGTCCGCGGAGGAAGTTTCACCGTCCG-------TACTATGACAATCCTCTGCTAGTCCGGTCGCAGTACAGGATTGCCG	4	34	Deletion	0	-7	KSAEEVSPSVL*	KSAEEVSPSVDYTMTILC*	AAGTCCGCGGAGGAAGTTTCACCGTCCG-------TACTATGACAATCCTCTGCTAGTCCGGTCGCAGTACAGGATTGCCG	AAGTCCGCGGAGGAAGTTTCACCGTCCGTGGACTATACTATGACAATCCTCTGCTAGTCCGGTCGCAGTCCAGGATTGCCG
AAGTCCGCGGAGGAAGTTTCACCGTCCG-------TACTATGACAATCCTCTGCTAGTCCGGTCTCAGTCCAGGATTGCCG	4	34	Deletion	0	-7	KSAEEVSPSVL*	KSAEEVSPSVDYTMTILC*	AAGTCCGCGGAGGAAGTTTCACCGTCCG-------TACTATGACAATCCTCTGCTAGTCCGGTCTCAGTCCAGGATTGCCG	AAGTCCGCGGAGGAAGTTTCACCGTCCGTGGACTATACTATGACAATCCTCTGCTAGTCCGGTCGCAGTCCAGGATTGCCG
AAGTCCGCGGAGGAAGTTTCACCGTCCGAGG--TGaAACTATGACAATCCTCTGCTAGTCCGGTCGCAGTCCAGGATTGCCG	4	31	Insertion and Deletion	0	-1	KSAEEVSPSEVKL*	KSAEEVSPSVDYTMTILC*	AAGTCCGCGGAGGAAGTTTCACCGTCCGAGG--TGAAACTATGACAATCCTCTGCTAGTCCGGTCGCAGTCCAGGATTGCCG	AAGTCCGCGGAGGAAGTTTCACCGTCCGTGGACTATACTATGACAATCCTCTGCTAGTCCGGTCGCAGTCCAGGATTGCCG
AAGTCCGCGGAGGAAGTTTCACCGTCCGGTGACAtagtATACAATGACAATCCTCTGCTAGTCCGGTCGCAGTCCAGGATTGCCG	4	30	Insertion	0	4	KSAEEVSPSGDIVYNDNPLLVRSQSRIA	KSAEEVSPSVDYTMTILC*	AAGTCCGCGGAGGAAGTTTCACCGTCCGGTGACATAGTATACAATGACAATCCTCTGCTAGTCCGGTCGCAGTCCAGGATTGCCG	AAGTCCGCGGAGGAAGTTTCACCGTCCGTGGACTATACTATGACAATCCTCTGCTAGTCCGGTCGCAGTCCAGGATTGCCG
AAGTCCGCGGAGGAAGTTTCACCGTCCGGTGACAtagtATACTATGAAAATCCTCTGCTAGTCCGGTCGCAGTCCAGGATTGCCG	4	28	Insertion	0	4	KSAEEVSPSGDIVYYENPLLVRSQSRIA	KSAEEVSPSVDYTMTILC*	AAGTCCGCGGAGGAAGTTTCACCGTCCGGTGACATAGTATACTATGAAAATCCTCTGCTAGTCCGGTCGCAGTCCAGGATTGCCG	AAGTCCGCGGAGGAAGTTTCACCGTCCGTGGACTATACTATGACAATCCTCTGCTAGTCCGGTCGCAGTCCAGGATTGCCG
AAGTCCGCGGAGGAAGTTTCACCGTCCGGTGACAtagtATACTATGACAATCCTCTACTAGTCCGGTCGCAGTCCAGGATTGCCG	4	35	Insertion	0	4	KSAEEVSPSGDIVYYDNPLLVRSQSRIA	KSAEEVSPSVDYTMTILC*	AAGTCCGCGGAGGAAGTTTCACCGTCCGGTGACATAGTATACTATGACAATCCTCTACTAGTCCGGTCGCAGTCCAGGATTGCCG	AAGTCCGCGGAGGAAGTTTCACCGTCCGTGGACTATACTATGACAATCCTCTGCTAGTCCGGTCGCAGTCCAGGATTGCCG
AAGTCCGCGGAGGAAGTTTCACCGTCCGGTGACAtagtATACTATGACAATCCTCTGCTAGTCAGGTCGCAGTCCAGGATTGCCG	4	35	Insertion	0	4	KSAEEVSPSGDIVYYDNPLLVRSQSRIA	KSAEEVSPSVDYTMTILC*	AAGTCCGCGGAGGAAGTTTCACCGTCCGGTGACATAGTATACTATGACAATCCTCTGCTAGTCAGGTCGCAGTCCAGGATTGCCG	AAGTCCGCGGAGGAAGTTTCACCGTCCGTGGACTATACTATGACAATCCTCTGCTAGTCCGGTCGCAGTCCAGGATTGCCG
AAGTCCGCGGAGGAAGTTTCACCGTCCGGTGACAtagtATACTATGACAATCCTCTGCTAGTCCTGTCGCAGTCCAGGATTGCCG	4	33	Insertion	0	4	KSAEEVSPSGDIVYYDNPLLVLSQSRIA	KSAEEVSPSVDYTMTILC*	AAGTCCGCGGAGGAAGTTTCACCGTCCGGTGACATAGTATACTATGACAATCCTCTGCTAGTCCTGTCGCAGTCCAGGATTGCCG	AAGTCCGCGGAGGAAGTTTCACCGTCCGTGGACTATACTATGACAATCCTCTGCTAGTCCGGTCGCAGTCCAGGATTGCCG
AAGTCCGCGGAGGAAGTTTCACCGTCCGT------CACGATGACAATCCTCTGCTAGTCCGGTCGCAGTCCAGGATTGCCG	4	28	Deletion	0	-6	KSAEEVSPSVTMTILC*	KSAEEVSPSVDYTMTILC*	AAGTCCGCGGAGGAAGTTTCACCGTCCGT------CACGATGACAATCCTCTGCTAGTCCGGTCGCAGTCCAGGATTGCCG	AAGTCCGCGGAGGAAGTTTCACCGTCCGTGGACTATACTATGACAATCCTCTGCTAGTCCGGTCGCAGTCCAGGATTGCCG
AAGTCCGCGGAGGAAGTTTCACCGTCCGT------CACTAAGACAATCCTCTGCTAGTCCGGTCGCAGTCCAGGATTGCCG	4	28	Deletion	0	-6	KSAEEVSPSVTKTILC*	KSAEEVSPSVDYTMTILC*	AAGTCCGCGGAGGAAGTTTCACCGTCCGT------CACTAAGACAATCCTCTGCTAGTCCGGTCGCAGTCCAGGATTGCCG	AAGTCCGCGGAGGAAGTTTCACCGTCCGTGGACTATACTATGACAATCCTCTGCTAGTCCGGTCGCAGTCCAGGATTGCCG
AAGTCCGCGGAGGAAGTTTCACCGTCCGT------CACTACGACAATCCTCTGCTAGTCCGGTCGCAGTCCAGGATTGCCG	4	35	Deletion	0	-6	KSAEEVSPSVTTTILC*	KSAEEVSPSVDYTMTILC*	AAGTCCGCGGAGGAAGTTTCACCGTCCGT------CACTACGACAATCCTCTGCTAGTCCGGTCGCAGTCCAGGATTGCCG	AAGTCCGCGGAGGAAGTTTCACCGTCCGTGGACTATACTATGACAATCCTCTGCTAGTCCGGTCGCAGTCCAGGATTGCCG
AAGTCCGCGGAGGAAGTTTCACCGTCCGT------CACTATGACAATCCTCTACTAGTCCGGTCGCAGTCCAGGATTGCCG	4	35	Deletion	0	-6	KSAEEVSPSVTMTILY*	KSAEEVSPSVDYTMTILC*	AAGTCCGCGGAGGAAGTTTCACCGTCCGT------CACTATGACAATCCTCTACTAGTCCGGTCGCAGTCCAGGATTGCCG	AAGTCCGCGGAGGAAGTTTCACCGTCCGTGGACTATACTATGACAATCCTCTGCTAGTCCGGTCGCAGTCCAGGATTGCCG
AAGTCCGCGGAGGAAGTTTCACCGTCCGT------CACTATGACAATCCTCTGCTAGTCCGGTAGCAGTCCAGGATTGCCG	4	33	Deletion	0	-6	KSAEEVSPSVTMTILC*	KSAEEVSPSVDYTMTILC*	AAGTCCGCGGAGGAAGTTTCACCGTCCGT------CACTATGACAATCCTCTGCTAGTCCGGTAGCAGTCCAGGATTGCCG	AAGTCCGCGGAGGAAGTTTCACCGTCCGTGGACTATACTATGACAATCCTCTGCTAGTCCGGTCGCAGTCCAGGATTGCCG
AAGTCCGCGGAGGAAGTTTCACCGTCCGT-GAATATACTATGACAATCCTCTGCTAGTCCGGTCGCAGTCCAGGATTGCCG	4	33	Deletion	0	-1	KSAEEVSPSVNIL*	KSAEEVSPSVDYTMTILC*	AAGTCCGCGGAGGAAGTTTCACCGTCCGT-GAATATACTATGACAATCCTCTGCTAGTCCGGTCGCAGTCCAGGATTGCCG	AAGTCCGCGGAGGAAGTTTCACCGTCCGTGGACTATACTATGACAATCCTCTGCTAGTCCGGTCGCAGTCCAGGATTGCCG
AAGTCCGCGGAGGAAGTTTCACCGTCCGT-GACGgtATACTATGACAATCCTCTGCTAGTCAGGTCGCAGTCCAGGATTGCCG	4	35	Insertion and Deletion	0	1	KSAEEVSPSVTVYYDNPLLVRSQSRIA	KSAEEVSPSVDYTMTILC*	AAGTCCGCGGAGGAAGTTTCACCGTCCGT-GACGGTATACTATGACAATCCTCTGCTAGTCAGGTCGCAGTCCAGGATTGCCG	AAGTCCGCGGAGGAAGTTTCACCGTCCGTGGACTATACTATGACAATCCTCTGCTAGTCCGGTCGCAGTCCAGGATTGCCG
AAGTCCGCGGAGGAAGTTTCACCGTCCGT-GACGgtATACTATGACAATCCTCTGCTAGTCCGGTCGCAGTCAAGGATTGCCG	4	35	Insertion and Deletion	0	1	KSAEEVSPSVTVYYDNPLLVRSQSRIA	KSAEEVSPSVDYTMTILC*	AAGTCCGCGGAGGAAGTTTCACCGTCCGT-GACGGTATACTATGACAATCCTCTGCTAGTCCGGTCGCAGTCAAGGATTGCCG	AAGTCCGCGGAGGAAGTTTCACCGTCCGTGGACTATACTATGACAATCCTCTGCTAGTCCGGTCGCAGTCCAGGATTGCCG
AAGTCCGCGGAGGAAGTTTCACCGTCCGT-GACTATACTATGACAATACTCTGCTAGTCCGGTCGCAGTCCAGGATTGCCG	4	34	Deletion	0	-1	KSAEEVSPSVTIL*	KSAEEVSPSVDYTMTILC*	AAGTCCGCGGAGGAAGTTTCACCGTCCGT-GACTATACTATGACAATACTCTGCTAGTCCGGTCGCAGTCCAGGATTGCCG	AAGTCCGCGGAGGAAGTTTCACCGTCCGTGGACTATACTATGACAATCCTCTGCTAGTCCGGTCGCAGTCCAGGATTGCCG
AAGTCCGCGGAGGAAGTTTCACCGTCCGT-GACTATACTATGACAATCCTCTGCTAGTCCGGTCGCAGTCAAGGATTGCCG	4	34	Deletion	0	-1	KSAEEVSPSVTIL*	KSAEEVSPSVDYTMTILC*	AAGTCCGCGGAGGAAGTTTCACCGTCCGT-GACTATACTATGACAATCCTCTGCTAGTCCGGTCGCAGTCAAGGATTGCCG	AAGTCCGCGGAGGAAGTTTCACCGTCCGTGGACTATACTATGACAATCCTCTGCTAGTCCGGTCGCAGTCCAGGATTGCCG
AAGTCCGCGGAGGAAGTTTCACCGTCCGTGG---ATAATATGACAATCCTCTGCTAGTCCGGTCGCAGTCCAGGATTGCCG	4	34	Deletion	0	-3	KSAEEVSPSVDNMTILC*	KSAEEVSPSVDYTMTILC*	AAGTCCGCGGAGGAAGTTTCACCGTCCGTGG---ATAATATGACAATCCTCTGCTAGTCCGGTCGCAGTCCAGGATTGCCG	AAGTCCGCGGAGGAAGTTTCACCGTCCGTGGACTATACTATGACAATCCTCTGCTAGTCCGGTCGCAGTCCAGGATTGCCG
AAGTCCGCGGAGGAAGTTTCACCGTCCGTGG---ATACTATGACAATCCTCTGCTAGTCCAGTCGCAGTCCAGGATTGCCG	4	35	Deletion	0	-3	KSAEEVSPSVDTMTILC*	KSAEEVSPSVDYTMTILC*	AAGTCCGCGGAGGAAGTTTCACCGTCCGTGG---ATACTATGACAATCCTCTGCTAGTCCAGTCGCAGTCCAGGATTGCCG	AAGTCCGCGGAGGAAGTTTCACCGTCCGTGGACTATACTATGACAATCCTCTGCTAGTCCGGTCGCAGTCCAGGATTGCCG
AAGTCCGCGGAGGAAGTTTCACCGTCCGTGG---ATACTATGACAATCCTCTGCTAGTCCTGTCGCAGTCCAGGATTGCCG	4	34	Deletion	0	-3	KSAEEVSPSVDTMTILC*	KSAEEVSPSVDYTMTILC*	AAGTCCGCGGAGGAAGTTTCACCGTCCGTGG---ATACTATGACAATCCTCTGCTAGTCCTGTCGCAGTCCAGGATTGCCG	AAGTCCGCGGAGGAAGTTTCACCGTCCGTGGACTATACTATGACAATCCTCTGCTAGTCCGGTCGCAGTCCAGGATTGCCG
AAGTCCGCGGAGGAAGTTTCACCGTCCGTGG--TGaAACTATGACAAACCTCTGCTAGTCCGGTCGCAGTCCAGGATTGCCG	4	30	Insertion and Deletion	0	-1	KSAEEVSPSVVKL*	KSAEEVSPSVDYTMTILC*	AAGTCCGCGGAGGAAGTTTCACCGTCCGTGG--TGAAACTATGACAAACCTCTGCTAGTCCGGTCGCAGTCCAGGATTGCCG	AAGTCCGCGGAGGAAGTTTCACCGTCCGTGGACTATACTATGACAATCCTCTGCTAGTCCGGTCGCAGTCCAGGATTGCCG
AAGTCCGCGGAGGAAGTTTCACCGTCCGTGG--TGaAACTATGACAATCATCTGCTAGTCCGGTCGCAGTCCAGGATTGCCG	4	35	Insertion and Deletion	0	-1	KSAEEVSPSVVKL*	KSAEEVSPSVDYTMTILC*	AAGTCCGCGGAGGAAGTTTCACCGTCCGTGG--TGAAACTATGACAATCATCTGCTAGTCCGGTCGCAGTCCAGGATTGCCG	AAGTCCGCGGAGGAAGTTTCACCGTCCGTGGACTATACTATGACAATCCTCTGCTAGTCCGGTCGCAGTCCAGGATTGCCG
AAGTCCGCGGAGGAAGTTTCACCGTCCGTGG--TGaGACTATGACAATCCTCTGCTAGTCCGGTCGCAGTCCAGGATTGCCG	4	34	Insertion and Deletion	0	-1	KSAEEVSPSVVRL*	KSAEEVSPSVDYTMTILC*	AAGTCCGCGGAGGAAGTTTCACCGTCCGTGG--TGAGACTATGACAATCCTCTGCTAGTCCGGTCGCAGTCCAGGATTGCCG	AAGTCCGCGGAGGAAGTTTCACCGTCCGTGGACTATACTATGACAATCCTCTGCTAGTCCGGTCGCAGTCCAGGATTGCCG
AAGTCCGCGGAGGAAGTTTCACCGTCCGTGG--TGaTACTATGACAAACCTCTGCTAGTCCGGTCGCAGTCCAGGATTGCCG	4	30	Insertion and Deletion	0	-1	KSAEEVSPSVVIL*	KSAEEVSPSVDYTMTILC*	AAGTCCGCGGAGGAAGTTTCACCGTCCGTGG--TGATACTATGACAAACCTCTGCTAGTCCGGTCGCAGTCCAGGATTGCCG	AAGTCCGCGGAGGAAGTTTCACCGTCCGTGGACTATACTATGACAATCCTCTGCTAGTCCGGTCGCAGTCCAGGATTGCCG
AAGTCCGCGGAGGAAGTTTCACCGTCCGTGG--TGaTACTATGACAATCCTCTGCTAGTCCGGTCGCAGTCCATGATTGCCG	4	35	Insertion and Deletion	0	-1	KSAEEVSPSVVIL*	KSAEEVSPSVDYTMTILC*	AAGTCCGCGGAGGAAGTTTCACCGTCCGTGG--TGATACTATGACAATCCTCTGCTAGTCCGGTCGCAGTCCATGATTGCCG	AAGTCCGCGGAGGAAGTTTCACCGTCCGTGGACTATACTATGACAATCCTCTGCTAGTCCGGTCGCAGTCCAGGATTGCCG
AAGTCCGCGGAGGAAGTTTCACCGTCCGTGG--TGaTACTATGACAATCCTCTGCTAGTCCTGTCGCAGTCCAGGATTGCCG	4	35	Insertion and Deletion	0	-1	KSAEEVSPSVVIL*	KSAEEVSPSVDYTMTILC*	AAGTCCGCGGAGGAAGTTTCACCGTCCGTGG--TGATACTATGACAATCCTCTGCTAGTCCTGTCGCAGTCCAGGATTGCCG	AAGTCCGCGGAGGAAGTTTCACCGTCCGTGGACTATACTATGACAATCCTCTGCTAGTCCGGTCGCAGTCCAGGATTGCCG
AAGTCCGCGGAGGAAGTTTCACCGTCCGTGG--TGaTACTATGACAATCCTCTGCTAGTCTGGTCGCAGTCCAGGATTGCCG	4	35	Insertion and Deletion	0	-1	KSAEEVSPSVVIL*	KSAEEVSPSVDYTMTILC*	AAGTCCGCGGAGGAAGTTTCACCGTCCGTGG--TGATACTATGACAATCCTCTGCTAGTCTGGTCGCAGTCCAGGATTGCCG	AAGTCCGCGGAGGAAGTTTCACCGTCCGTGGACTATACTATGACAATCCTCTGCTAGTCCGGTCGCAGTCCAGGATTGCCG
AAGTCCGCGGAGGAAGTTTCACCGTCCGTGGA-------AAccgtccgtGACAATCCTCTGCTAGTACGGTCGCAGTCCAGGATTGCCG	4	35	Insertion and Deletion	0	1	KSAEEVSPSVETVRDNPLLVRSQSRIA	KSAEEVSPSVDYTMTILC*	AAGTCCGCGGAGGAAGTTTCACCGTCCGTGGA-------AACCGTCCGTGACAATCCTCTGCTAGTACGGTCGCAGTCCAGGATTGCCG	AAGTCCGCGGAGGAAGTTTCACCGTCCGTGGACTATACTATGACAATCCTCTGCTAGTCCGGTCGCAGTCCAGGATTGCCG
AAGTCCGCGGAGGAAGTTTCACCGTCCGTGGA-------AAccgtccgtGACAATCCTCTGCTAGTCCAGTCGCAGTCCAGGATTGCCG	4	33	Insertion and Deletion	0	1	KSAEEVSPSVETVRDNPLLVQSQSRIA	KSAEEVSPSVDYTMTILC*	AAGTCCGCGGAGGAAGTTTCACCGTCCGTGGA-------AACCGTCCGTGACAATCCTCTGCTAGTCCAGTCGCAGTCCAGGATTGCCG	AAGTCCGCGGAGGAAGTTTCACCGTCCGTGGACTATACTATGACAATCCTCTGCTAGTCCGGTCGCAGTCCAGGATTGCCG
AAGTCCGCGGAGGAAGTTTCACCGTCCGTGGA-------AAccgtccgtGACAATCCTCTGCTATTCCGGTCGCAGTCCAGGATTGCCG	4	34	Insertion and Deletion	0	1	KSAEEVSPSVETVRDNPLLFRSQSRIA	KSAEEVSPSVDYTMTILC*	AAGTCCGCGGAGGAAGTTTCACCGTCCGTGGA-------AACCGTCCGTGACAATCCTCTGCTATTCCGGTCGCAGTCCAGGATTGCCG	AAGTCCGCGGAGGAAGTTTCACCGTCCGTGGACTATACTATGACAATCCTCTGCTAGTCCGGTCGCAGTCCAGGATTGCCG
AAGTCCGCGGAGGAAGTTTCACCGTCCGTGGAAaccgtcCGTACTATGACAATCCTCTGCTAGTCCGGTCGCAGTCCAGGATTGCCG	4	35	Insertion	0	6	KSAEEVSPSVETVRTMTILC*	KSAEEVSPSVDYTMTILC*	AAGTCCGCGGAGGAAGTTTCACCGTCCGTGGAAACCGTCCGTACTATGACAATCCTCTGCTAGTCCGGTCGCAGTCCAGGATTGCCG	AAGTCCGCGGAGGAAGTTTCACCGTCCGTGGACTATACTATGACAATCCTCTGCTAGTCCGGTCGCAGTCCAGGATTGCCG
AAGTCCGCGGAGGAAGTTTCACCGTCCGTGGAAaccT-TCCT-TGACAATCCTCTGCTAGTCCGGTCGCAGTCCAGGATTGCCG	4	35	Insertion and Deletion	0	1	KSAEEVSPSVETFLDNPLLVRSQSRIA	KSAEEVSPSVDYTMTILC*	AAGTCCGCGGAGGAAGTTTCACCGTCCGTGGAAACCT-TCCT-TGACAATCCTCTGCTAGTCCGGTCGCAGTCCAGGATTGCCG	AAGTCCGCGGAGGAAGTTTCACCGTCCGTGGACTATACTATGACAATCCTCTGCTAGTCCGGTCGCAGTCCAGGATTGCCG
AAGTCCGCGGAGGAAGTTTCACCGTCCGTGGACTAAACAATGACAATCCTCTGCTAGTCCGGTCGCAGTCCAGGATTGCCG	4	28	2 Base Changes	0	0	KSAEEVSPSVD*	KSAEEVSPSVDYTMTILC*	AAGTCCGCGGAGGAAGTTTCACCGTCCGTGGACTAAACAATGACAATCCTCTGCTAGTCCGGTCGCAGTCCAGGATTGCCG	AAGTCCGCGGAGGAAGTTTCACCGTCCGTGGACTATACTATGACAATCCTCTGCTAGTCCGGTCGCAGTCCAGGATTGCCG
AAGTCCGCGGAGGAAGTTTCACCGTCCGTGGACTAAACTAAGACAATCCTCTGCTAGTCCGGTCGCAGTCCAGGATTGCCG	4	28	2 Base Changes	0	0	KSAEEVSPSVD*	KSAEEVSPSVDYTMTILC*	AAGTCCGCGGAGGAAGTTTCACCGTCCGTGGACTAAACTAAGACAATCCTCTGCTAGTCCGGTCGCAGTCCAGGATTGCCG	AAGTCCGCGGAGGAAGTTTCACCGTCCGTGGACTATACTATGACAATCCTCTGCTAGTCCGGTCGCAGTCCAGGATTGCCG
AAGTCCGCGGAGGAAGTTTCACCGTCCGTGGACTAAACTATTACAATCCTCTGCTAGTCCGGTCGCAGTCCAGGATTGCCG	4	30	2 Base Changes	0	0	KSAEEVSPSVD*	KSAEEVSPSVDYTMTILC*	AAGTCCGCGGAGGAAGTTTCACCGTCCGTGGACTAAACTATTACAATCCTCTGCTAGTCCGGTCGCAGTCCAGGATTGCCG	AAGTCCGCGGAGGAAGTTTCACCGTCCGTGGACTATACTATGACAATCCTCTGCTAGTCCGGTCGCAGTCCAGGATTGCCG
AAGTCCGCGGAGGAAGTTTCACCGTCCGTGGACTATAATAAGAAAATCCTCTGCTAGTCCGGTCGCAGTCCAGGATTGCCG	4	33	3 Base Changes	0	0	KSAEEVSPSVDYNKKILC*	KSAEEVSPSVDYTMTILC*	AAGTCCGCGGAGGAAGTTTCACCGTCCGTGGACTATAATAAGAAAATCCTCTGCTAGTCCGGTCGCAGTCCAGGATTGCCG	AAGTCCGCGGAGGAAGTTTCACCGTCCGTGGACTATACTATGACAATCCTCTGCTAGTCCGGTCGCAGTCCAGGATTGCCG
AAGTCCGCGGAGGAAGTTTCACCGTCCGTGGACTATAATATGACAATCCTCTGCTAGTCCGGTCGCAGTCAAGGATTGCCG	4	33	2 Base Changes	0	0	KSAEEVSPSVDYNMTILC*	KSAEEVSPSVDYTMTILC*	AAGTCCGCGGAGGAAGTTTCACCGTCCGTGGACTATAATATGACAATCCTCTGCTAGTCCGGTCGCAGTCAAGGATTGCCG	AAGTCCGCGGAGGAAGTTTCACCGTCCGTGGACTATACTATGACAATCCTCTGCTAGTCCGGTCGCAGTCCAGGATTGCCG
AAGTCCGCGGAGGAAGTTTCACCGTCCGTGGACTATACTATGACAATCCACTGCTAGTCCGGTCGCAGTCCAGGATTGCCG	4	31	1 Base Change	0	0	KSAEEVSPSVDYTMTIHC*	KSAEEVSPSVDYTMTILC*	AAGTCCGCGGAGGAAGTTTCACCGTCCGTGGACTATACTATGACAATCCACTGCTAGTCCGGTCGCAGTCCAGGATTGCCG	AAGTCCGCGGAGGAAGTTTCACCGTCCGTGGACTATACTATGACAATCCTCTGCTAGTCCGGTCGCAGTCCAGGATTGCCG
AAGTCCGCGGAGGAAGTTTCACCGTCCGTGGACTATACTATGACAATCCTCTGCTAGGCCGGTCGCAGTCCAGGATTGCCG	4	30	1 Base Change	0	0	KSAEEVSPSVDYTMTILC*	KSAEEVSPSVDYTMTILC*	AAGTCCGCGGAGGAAGTTTCACCGTCCGTGGACTATACTATGACAATCCTCTGCTAGGCCGGTCGCAGTCCAGGATTGCCG	AAGTCCGCGGAGGAAGTTTCACCGTCCGTGGACTATACTATGACAATCCTCTGCTAGTCCGGTCGCAGTCCAGGATTGCCG
AAGTCCGCGGAGGAAGTTTCACCGTCCGTGGACTATACTATGACAATCCTCTGCTAGTCCGGACGCAGTCCAGGATTGCCG	4	28	1 Base Change	0	0	KSAEEVSPSVDYTMTILC*	KSAEEVSPSVDYTMTILC*	AAGTCCGCGGAGGAAGTTTCACCGTCCGTGGACTATACTATGACAATCCTCTGCTAGTCCGGACGCAGTCCAGGATTGCCG	AAGTCCGCGGAGGAAGTTTCACCGTCCGTGGACTATACTATGACAATCCTCTGCTAGTCCGGTCGCAGTCCAGGATTGCCG
AAGTCCGCGGAGGAAGTTTCACCGTCCGTGGACTATACTATGACAATCCTCTGCTAGTCCGGTCGCAGTCCAGCATTGCCG	4	33	1 Base Change	0	0	KSAEEVSPSVDYTMTILC*	KSAEEVSPSVDYTMTILC*	AAGTCCGCGGAGGAAGTTTCACCGTCCGTGGACTATACTATGACAATCCTCTGCTAGTCCGGTCGCAGTCCAGCATTGCCG	AAGTCCGCGGAGGAAGTTTCACCGTCCGTGGACTATACTATGACAATCCTCTGCTAGTCCGGTCGCAGTCCAGGATTGCCG
AAGTCCGCGGAGGAAGTTTCACCGTCCGTGGACTATACTATGACAATCCTCTGCTAGTCCGGTCGCAGTCCAGGGTTGCCG	4	34	1 Base Change	0	0	KSAEEVSPSVDYTMTILC*	KSAEEVSPSVDYTMTILC*	AAGTCCGCGGAGGAAGTTTCACCGTCCGTGGACTATACTATGACAATCCTCTGCTAGTCCGGTCGCAGTCCAGGGTTGCCG	AAGTCCGCGGAGGAAGTTTCACCGTCCGTGGACTATACTATGACAATCCTCTGCTAGTCCGGTCGCAGTCCAGGATTGCCG
AAGTCCGCGGAGGAAGTTTCACCGTCCGTGGACTGTACTATGACAATCCTCTGCTAGTCCGGTCGCAGTCCAGGATTGCCG	4	35	1 Base Change	0	0	KSAEEVSPSVDCTMTILC*	KSAEEVSPSVDYTMTILC*	AAGTCCGCGGAGGAAGTTTCACCGTCCGTGGACTGTACTATGACAATCCTCTGCTAGTCCGGTCGCAGTCCAGGATTGCCG	AAGTCCGCGGAGGAAGTTTCACCGTCCGTGGACTATACTATGACAATCCTCTGCTAGTCCGGTCGCAGTCCAGGATTGCCG
AAGTCCGCGGAGGAAGTTTCACCGTCCGTGGATTATACTATGACAATCCTCTGCTAGTCCGGTCGCAGTCCAGGATTGCCG	4	35	1 Base Change	0	0	KSAEEVSPSVDYTMTILC*	KSAEEVSPSVDYTMTILC*	AAGTCCGCGGAGGAAGTTTCACCGTCCGTGGATTATACTATGACAATCCTCTGCTAGTCCGGTCGCAGTCCAGGATTGCCG	AAGTCCGCGGAGGAAGTTTCACCGTCCGTGGACTATACTATGACAATCCTCTGCTAGTCCGGTCGCAGTCCAGGATTGCCG
AAGTCCGCGGAGGAAGTTTCACCGTCCGTGGTactattatactaCTATACTATGACAATCCTCTGCTAGTCAGGTCGCAGTCCAGGATTGCCG	4	35	Insertion	0	12	KSAEEVSPSVVLLYYYTMTILC*	KSAEEVSPSVDYTMTILC*	AAGTCCGCGGAGGAAGTTTCACCGTCCGTGGTACTATTATACTACTATACTATGACAATCCTCTGCTAGTCAGGTCGCAGTCCAGGATTGCCG	AAGTCCGCGGAGGAAGTTTCACCGTCCGTGGACTATACTATGACAATCCTCTGCTAGTCCGGTCGCAGTCCAGGATTGCCG
AAGTCCGCGGAGGAAGTTTCACCGTCCGTGGTactattatactaCTATACTATTACAATCCTCTGCTAGTCCGGTCGCAGTCCAGGATTGCCG	4	31	Insertion	0	12	KSAEEVSPSVVLLYYYTITILC*	KSAEEVSPSVDYTMTILC*	AAGTCCGCGGAGGAAGTTTCACCGTCCGTGGTACTATTATACTACTATACTATTACAATCCTCTGCTAGTCCGGTCGCAGTCCAGGATTGCCG	AAGTCCGCGGAGGAAGTTTCACCGTCCGTGGACTATACTATGACAATCCTCTGCTAGTCCGGTCGCAGTCCAGGATTGCCG
AAGTCCGCGGAGGAAGTTTCACCGTCCGTGGTCTATACTATGACAATCCTCTGCTAGTCCGGTCGCAGTCCAGGATTGCCG	4	35	1 Base Change	0	0	KSAEEVSPSVVYTMTILC*	KSAEEVSPSVDYTMTILC*	AAGTCCGCGGAGGAAGTTTCACCGTCCGTGGTCTATACTATGACAATCCTCTGCTAGTCCGGTCGCAGTCCAGGATTGCCG	AAGTCCGCGGAGGAAGTTTCACCGTCCGTGGACTATACTATGACAATCCTCTGCTAGTCCGGTCGCAGTCCAGGATTGCCG
AAGTCCGCGGAGGAAGTTTCACCGTCCGTGGtgAAAATCCTATGACAATCCTCTGCTAGTCCGGTCGCAGTCCAGGATTGCCG	4	35	Insertion	0	2	KSAEEVSPSVVKIL*	KSAEEVSPSVDYTMTILC*	AAGTCCGCGGAGGAAGTTTCACCGTCCGTGGTGAAAATCCTATGACAATCCTCTGCTAGTCCGGTCGCAGTCCAGGATTGCCG	AAGTCCGCGGAGGAAGTTTCACCGTCCGTGGACTATACTATGACAATCCTCTGCTAGTCCGGTCGCAGTCCAGGATTGCCG
AAGTCCGCGGAGGAAGTTTCACCGTCCGTGGtgACAAACCTATGACAATCCTCTGCTAGTCCGGTCGCAGTCCAGGATTGCCG	4	29	Insertion	0	2	KSAEEVSPSVVTNL*	KSAEEVSPSVDYTMTILC*	AAGTCCGCGGAGGAAGTTTCACCGTCCGTGGTGACAAACCTATGACAATCCTCTGCTAGTCCGGTCGCAGTCCAGGATTGCCG	AAGTCCGCGGAGGAAGTTTCACCGTCCGTGGACTATACTATGACAATCCTCTGCTAGTCCGGTCGCAGTCCAGGATTGCCG
AAGTCCGCGGAGGAAGTTTCACCGTCCGTGGtgACAATCCTATGACAATCCTATGCTAGTCCGGTCGCAGTCCAGGATTGCCG	4	35	Insertion	0	2	KSAEEVSPSVVTIL*	KSAEEVSPSVDYTMTILC*	AAGTCCGCGGAGGAAGTTTCACCGTCCGTGGTGACAATCCTATGACAATCCTATGCTAGTCCGGTCGCAGTCCAGGATTGCCG	AAGTCCGCGGAGGAAGTTTCACCGTCCGTGGACTATACTATGACAATCCTCTGCTAGTCCGGTCGCAGTCCAGGATTGCCG
AAGTCCGCGGAGGAAGTTTCACCGTCCGTGGtgACAATCCTATTACAATCCTCTGCTAGTCCGGTCGCAGTCCAGGATTGCCG	4	30	Insertion	0	2	KSAEEVSPSVVTILLQSSASPVAVQDC	KSAEEVSPSVDYTMTILC*	AAGTCCGCGGAGGAAGTTTCACCGTCCGTGGTGACAATCCTATTACAATCCTCTGCTAGTCCGGTCGCAGTCCAGGATTGCCG	AAGTCCGCGGAGGAAGTTTCACCGTCCGTGGACTATACTATGACAATCCTCTGCTAGTCCGGTCGCAGTCCAGGATTGCCG
AAGTCCGCGGAGGAAGTTTCACCGTCCGTGTACTATACTATGACAATCCTCTGCTATTCCGGTCGCAGTCCAGGATTGCCG	4	35	2 Base Changes	0	0	KSAEEVSPSVYYTMTILCYSGRSPGLP	KSAEEVSPSVDYTMTILC*	AAGTCCGCGGAGGAAGTTTCACCGTCCGTGTACTATACTATGACAATCCTCTGCTATTCCGGTCGCAGTCCAGGATTGCCG	AAGTCCGCGGAGGAAGTTTCACCGTCCGTGGACTATACTATGACAATCCTCTGCTAGTCCGGTCGCAGTCCAGGATTGCCG
AAGTCCGCGGAGGAAGTTTCACCGTCCGTTGACTATACTATGACAATCCTCTGCTAGTCCGGTCGCAGTCCAGTATTGCCG	4	33	2 Base Changes	0	0	KSAEEVSPSVDYTMTILC*	KSAEEVSPSVDYTMTILC*	AAGTCCGCGGAGGAAGTTTCACCGTCCGTTGACTATACTATGACAATCCTCTGCTAGTCCGGTCGCAGTCCAGTATTGCCG	AAGTCCGCGGAGGAAGTTTCACCGTCCGTGGACTATACTATGACAATCCTCTGCTAGTCCGGTCGCAGTCCAGGATTGCCG
AAGTCCGCGGAGGAAGTTTCACCGTCCTTGG---ATACTATGACAATCCTCTGCTAGTCCGGTCGCAGTCCAGGATTGCCG	4	33	Deletion	0	-3	KSAEEVSPSLDTMTILC*	KSAEEVSPSVDYTMTILC*	AAGTCCGCGGAGGAAGTTTCACCGTCCTTGG---ATACTATGACAATCCTCTGCTAGTCCGGTCGCAGTCCAGGATTGCCG	AAGTCCGCGGAGGAAGTTTCACCGTCCGTGGACTATACTATGACAATCCTCTGCTAGTCCGGTCGCAGTCCAGGATTGCCG
AAGTCCGCGGAGGAAGTTTCACCGTCCTTGG--TGaTACTATGACAATCCTCTGCTAGTCCGGTCGCAGTCCAGGATTGCCG	4	35	Insertion and Deletion	0	-1	KSAEEVSPSLVIL*	KSAEEVSPSVDYTMTILC*	AAGTCCGCGGAGGAAGTTTCACCGTCCTTGG--TGATACTATGACAATCCTCTGCTAGTCCGGTCGCAGTCCAGGATTGCCG	AAGTCCGCGGAGGAAGTTTCACCGTCCGTGGACTATACTATGACAATCCTCTGCTAGTCCGGTCGCAGTCCAGGATTGCCG
AAGTCCGCGGAGGAAGTTTCACCGTCGGTGGACTATACTATGACAATCCTCTGCTAGTCCGGTCGCAGTCCAGGATTGCCG	4	34	1 Base Change	0	0	KSAEEVSPSVDYTMTILC*	KSAEEVSPSVDYTMTILC*	AAGTCCGCGGAGGAAGTTTCACCGTCGGTGGACTATACTATGACAATCCTCTGCTAGTCCGGTCGCAGTCCAGGATTGCCG	AAGTCCGCGGAGGAAGTTTCACCGTCCGTGGACTATACTATGACAATCCTCTGCTAGTCCGGTCGCAGTCCAGGATTGCCG
AAGTCCGCGGAGGAAGTTTCACCGTCTGT------CACTATGACAATCCTCTGCTAGTCCGGTCGCAGTCCAGGATTGCCG	4	35	Deletion	0	-6	KSAEEVSPSVTMTILC*	KSAEEVSPSVDYTMTILC*	AAGTCCGCGGAGGAAGTTTCACCGTCTGT------CACTATGACAATCCTCTGCTAGTCCGGTCGCAGTCCAGGATTGCCG	AAGTCCGCGGAGGAAGTTTCACCGTCCGTGGACTATACTATGACAATCCTCTGCTAGTCCGGTCGCAGTCCAGGATTGCCG
AAGTCCGCGGAGGAAGTTTCACCTTCCGT-GACGgtATACTATGACAATCCTCTGCTAGTCCGGTCGCAGTCCAGGATTGCCG	4	33	Insertion and Deletion	0	1	KSAEEVSPSVTVYYDNPLLVRSQSRIA	KSAEEVSPSVDYTMTILC*	AAGTCCGCGGAGGAAGTTTCACCTTCCGT-GACGGTATACTATGACAATCCTCTGCTAGTCCGGTCGCAGTCCAGGATTGCCG	AAGTCCGCGGAGGAAGTTTCACCGTCCGTGGACTATACTATGACAATCCTCTGCTAGTCCGGTCGCAGTCCAGGATTGCCG
AAGTCCGCGGAGGAAGTTTCACCTTCCTTGGACTATACTATGACAATCCTCTGCTAGTCCGGTCGCAGTCCAGGATTGCCG	4	33	2 Base Changes	0	0	KSAEEVSPSLDYTMTILC*	KSAEEVSPSVDYTMTILC*	AAGTCCGCGGAGGAAGTTTCACCTTCCTTGGACTATACTATGACAATCCTCTGCTAGTCCGGTCGCAGTCCAGGATTGCCG	AAGTCCGCGGAGGAAGTTTCACCGTCCGTGGACTATACTATGACAATCCTCTGCTAGTCCGGTCGCAGTCCAGGATTGCCG
AAGTCCGCGGAGGAAGTTTCCCCGTCCGTGGACTATACTATGACAATCCTCTGCTAGTCCGGTCGCAGTCCAGGATTGCCG	4	33	1 Base Change	0	0	KSAEEVSPSVDYTMTILC*	KSAEEVSPSVDYTMTILC*	AAGTCCGCGGAGGAAGTTTCCCCGTCCGTGGACTATACTATGACAATCCTCTGCTAGTCCGGTCGCAGTCCAGGATTGCCG	AAGTCCGCGGAGGAAGTTTCACCGTCCGTGGACTATACTATGACAATCCTCTGCTAGTCCGGTCGCAGTCCAGGATTGCCG
AAGTCCGCGGAGGAAGTTTCGCCGTCCGTGG--TGaAACTATGACAATCCTCTGCTAGTCCGGTCGCAGTCCAGGATTGCCG	4	35	Insertion and Deletion	0	-1	KSAEEVSPSVVKL*	KSAEEVSPSVDYTMTILC*	AAGTCCGCGGAGGAAGTTTCGCCGTCCGTGG--TGAAACTATGACAATCCTCTGCTAGTCCGGTCGCAGTCCAGGATTGCCG	AAGTCCGCGGAGGAAGTTTCACCGTCCGTGGACTATACTATGACAATCCTCTGCTAGTCCGGTCGCAGTCCAGGATTGCCG
AAGTCCGCGGAGGAATTTTCACCG-----------TACTATGACAATCCTCTGCTAGTCCGGTCGCAGTCCAGGATTGCCG	4	30	Deletion	0	-11	KSAEEFSPYYDNPLLVRSQSRIA	KSAEEVSPSVDYTMTILC*	AAGTCCGCGGAGGAATTTTCACCG-----------TACTATGACAATCCTCTGCTAGTCCGGTCGCAGTCCAGGATTGCCG	AAGTCCGCGGAGGAAGTTTCACCGTCCGTGGACTATACTATGACAATCCTCTGCTAGTCCGGTCGCAGTCCAGGATTGCCG
AAGTCCGCGGAGGAATTTTCACCGTCCGTGG--TGaAACTATGACAATCCTCTGCTAGTCCGGTCGCAGTCCAGGATTGCCG	4	33	Insertion and Deletion	0	-1	KSAEEFSPSVVKL*	KSAEEVSPSVDYTMTILC*	AAGTCCGCGGAGGAATTTTCACCGTCCGTGG--TGAAACTATGACAATCCTCTGCTAGTCCGGTCGCAGTCCAGGATTGCCG	AAGTCCGCGGAGGAAGTTTCACCGTCCGTGGACTATACTATGACAATCCTCTGCTAGTCCGGTCGCAGTCCAGGATTGCCG
AAGTCCGCGGAGGAATTTTCACCGTCCGTGGA-TATACTATGACAATCCTCTGCTAGTCCGGTCGCAGTCCAGGATTGCCG	4	32	Deletion	0	-1	KSAEEFSPSVDIL*	KSAEEVSPSVDYTMTILC*	AAGTCCGCGGAGGAATTTTCACCGTCCGTGGA-TATACTATGACAATCCTCTGCTAGTCCGGTCGCAGTCCAGGATTGCCG	AAGTCCGCGGAGGAAGTTTCACCGTCCGTGGACTATACTATGACAATCCTCTGCTAGTCCGGTCGCAGTCCAGGATTGCCG
AAGTCCGCGGAGGACGTTTCACCGTCCGT-GACGgtATACTATGACAATCCTCTGCTAGTCCGGTCGCAGTCCAGGATTGCCG	4	30	Insertion and Deletion	0	1	KSAEDVSPSVTVYYDNPLLVRSQSRIA	KSAEEVSPSVDYTMTILC*	AAGTCCGCGGAGGACGTTTCACCGTCCGT-GACGGTATACTATGACAATCCTCTGCTAGTCCGGTCGCAGTCCAGGATTGCCG	AAGTCCGCGGAGGAAGTTTCACCGTCCGTGGACTATACTATGACAATCCTCTGCTAGTCCGGTCGCAGTCCAGGATTGCCG
AAGTCCGCGGAGGACGTTTCACCGTCCGTGG--TGaAACTATGACAATCCTCTGCTAGTCCGGTCGCAGTCCAGGATTGCCG	4	30	Insertion and Deletion	0	-1	KSAEDVSPSVVKL*	KSAEEVSPSVDYTMTILC*	AAGTCCGCGGAGGACGTTTCACCGTCCGTGG--TGAAACTATGACAATCCTCTGCTAGTCCGGTCGCAGTCCAGGATTGCCG	AAGTCCGCGGAGGAAGTTTCACCGTCCGTGGACTATACTATGACAATCCTCTGCTAGTCCGGTCGCAGTCCAGGATTGCCG
AAGTCCGCGGAGTAAGTTTCACCGTCCG-------TACTATGACAATCCTCTGCTAGTCCGGTCGCAGTCCAGGATTGCCG	4	34	Deletion	0	-7	KSAE*	KSAEEVSPSVDYTMTILC*	AAGTCCGCGGAGTAAGTTTCACCGTCCG-------TACTATGACAATCCTCTGCTAGTCCGGTCGCAGTCCAGGATTGCCG	AAGTCCGCGGAGGAAGTTTCACCGTCCGTGGACTATACTATGACAATCCTCTGCTAGTCCGGTCGCAGTCCAGGATTGCCG
AAGTCCGCGGAGTAAGTTTCACCGTCCGT------CACTATGACAATCCTCTGCTAGTCCGGTCGCAGTCCAGGATTGCCG	4	33	Deletion	0	-6	KSAE*	KSAEEVSPSVDYTMTILC*	AAGTCCGCGGAGTAAGTTTCACCGTCCGT------CACTATGACAATCCTCTGCTAGTCCGGTCGCAGTCCAGGATTGCCG	AAGTCCGCGGAGGAAGTTTCACCGTCCGTGGACTATACTATGACAATCCTCTGCTAGTCCGGTCGCAGTCCAGGATTGCCG
AAGTCCGCGGAGTAAGTTTCACCGTCCGT-GACGgtATACTATGACAATCCTCTGCTAGTCCGGTCGCAGTCCAGGATTGCCG	4	34	Insertion and Deletion	0	1	KSAE*	KSAEEVSPSVDYTMTILC*	AAGTCCGCGGAGTAAGTTTCACCGTCCGT-GACGGTATACTATGACAATCCTCTGCTAGTCCGGTCGCAGTCCAGGATTGCCG	AAGTCCGCGGAGGAAGTTTCACCGTCCGTGGACTATACTATGACAATCCTCTGCTAGTCCGGTCGCAGTCCAGGATTGCCG
AAGTCCGCGGATGAAGTTTCACCGTCCGTGTACTATACTATGACAATCCTCTGCTAGTCCGGTCGCAGTCCAGGATTGCCG	4	35	2 Base Changes	0	0	KSADEVSPSVYYTMTILC*	KSAEEVSPSVDYTMTILC*	AAGTCCGCGGATGAAGTTTCACCGTCCGTGTACTATACTATGACAATCCTCTGCTAGTCCGGTCGCAGTCCAGGATTGCCG	AAGTCCGCGGAGGAAGTTTCACCGTCCGTGGACTATACTATGACAATCCTCTGCTAGTCCGGTCGCAGTCCAGGATTGCCG
AAGTCCGCGGGGGAAGTTTCACCGTCCGTGGA-TATACTATGACAATCCTCTGCTAGTCCGGTCGCAGTCCAGGATTGCCG	4	35	Deletion	0	-1	KSAGEVSPSVDIL*	KSAEEVSPSVDYTMTILC*	AAGTCCGCGGGGGAAGTTTCACCGTCCGTGGA-TATACTATGACAATCCTCTGCTAGTCCGGTCGCAGTCCAGGATTGCCG	AAGTCCGCGGAGGAAGTTTCACCGTCCGTGGACTATACTATGACAATCCTCTGCTAGTCCGGTCGCAGTCCAGGATTGCCG
AAGTCCGCGGGGGAAGTTTCACCGTCCGTGGACTATACTATGACAATCCTCTGCTAGTCCGGTCGCAGTCCAGGATTGCCG	4	34	1 Base Change	0	0	KSAGEVSPSVDYTMTILC*	KSAEEVSPSVDYTMTILC*	AAGTCCGCGGGGGAAGTTTCACCGTCCGTGGACTATACTATGACAATCCTCTGCTAGTCCGGTCGCAGTCCAGGATTGCCG	AAGTCCGCGGAGGAAGTTTCACCGTCCGTGGACTATACTATGACAATCCTCTGCTAGTCCGGTCGCAGTCCAGGATTGCCG
AAGTCCGCGTAGGAAGTTTCACCGTCCGTGGACTATACTATTACAATCCTCTGCTAGTCCGGTCGCAGTCCAGGATTGCCG	4	35	2 Base Changes	0	0	KSA*	KSAEEVSPSVDYTMTILC*	AAGTCCGCGTAGGAAGTTTCACCGTCCGTGGACTATACTATTACAATCCTCTGCTAGTCCGGTCGCAGTCCAGGATTGCCG	AAGTCCGCGGAGGAAGTTTCACCGTCCGTGGACTATACTATGACAATCCTCTGCTAGTCCGGTCGCAGTCCAGGATTGCCG
AAGTCCGCGTAGGAAGTTTCACCGTCCGTGGTactattatactaCTATACTATGACAATCCTCTGCTAGTCCGGTCGCAGTCCAGGATTGCCG	4	34	Insertion	0	12	KSA*	KSAEEVSPSVDYTMTILC*	AAGTCCGCGTAGGAAGTTTCACCGTCCGTGGTACTATTATACTACTATACTATGACAATCCTCTGCTAGTCCGGTCGCAGTCCAGGATTGCCG	AAGTCCGCGGAGGAAGTTTCACCGTCCGTGGACTATACTATGACAATCCTCTGCTAGTCCGGTCGCAGTCCAGGATTGCCG
AAGTCCGCGTAGGAAGTTTCACCGTCCGTGGtgACAATCCTATGACAATCCTCTGCTAGTCCGGTCGCAGTCCAGGATTGCCG	4	34	Insertion	0	2	KSA*	KSAEEVSPSVDYTMTILC*	AAGTCCGCGTAGGAAGTTTCACCGTCCGTGGTGACAATCCTATGACAATCCTCTGCTAGTCCGGTCGCAGTCCAGGATTGCCG	AAGTCCGCGGAGGAAGTTTCACCGTCCGTGGACTATACTATGACAATCCTCTGCTAGTCCGGTCGCAGTCCAGGATTGCCG
AAGTCCGCTGAGGAAGTTTCACCGTCCGTGG--TGaAACTATGACAATCCTCTGCTAGTCCGGTCGCAGTCCAGGATTGCCG	4	34	Insertion and Deletion	0	-1	KSAEEVSPSVVKL*	KSAEEVSPSVDYTMTILC*	AAGTCCGCTGAGGAAGTTTCACCGTCCGTGG--TGAAACTATGACAATCCTCTGCTAGTCCGGTCGCAGTCCAGGATTGCCG	AAGTCCGCGGAGGAAGTTTCACCGTCCGTGGACTATACTATGACAATCCTCTGCTAGTCCGGTCGCAGTCCAGGATTGCCG
AAGTCCGCTGAGGAAGTTTCACCGTCCGTGG--TGaTACTATGACAATCCTCTGCTAGTCCGGTCGCAGTCCAGGATTGCCG	4	34	Insertion and Deletion	0	-1	KSAEEVSPSVVIL*	KSAEEVSPSVDYTMTILC*	AAGTCCGCTGAGGAAGTTTCACCGTCCGTGG--TGATACTATGACAATCCTCTGCTAGTCCGGTCGCAGTCCAGGATTGCCG	AAGTCCGCGGAGGAAGTTTCACCGTCCGTGGACTATACTATGACAATCCTCTGCTAGTCCGGTCGCAGTCCAGGATTGCCG
AAGTCCGCTGAGGAAGTTTCACCGTCCGTGGA-------AAccgtccgtGACAATCCTCTGCTAGTCCGGTCGCAGTCCATGATTGCCG	4	35	Insertion and Deletion	0	1	KSAEEVSPSVETVRDNPLLVRSQSMIA	KSAEEVSPSVDYTMTILC*	AAGTCCGCTGAGGAAGTTTCACCGTCCGTGGA-------AACCGTCCGTGACAATCCTCTGCTAGTCCGGTCGCAGTCCATGATTGCCG	AAGTCCGCGGAGGAAGTTTCACCGTCCGTGGACTATACTATGACAATCCTCTGCTAGTCCGGTCGCAGTCCAGGATTGCCG
AAGTCCTCGGAGGAAGTTTCACCGTCCGTGG---ATACTATGACAATCCTCTGCTAGTCCGGTCGCAGTCCAGGATTGCCG	4	32	Deletion	0	-3	KSSEEVSPSVDTMTILC*	KSAEEVSPSVDYTMTILC*	AAGTCCTCGGAGGAAGTTTCACCGTCCGTGG---ATACTATGACAATCCTCTGCTAGTCCGGTCGCAGTCCAGGATTGCCG	AAGTCCGCGGAGGAAGTTTCACCGTCCGTGGACTATACTATGACAATCCTCTGCTAGTCCGGTCGCAGTCCAGGATTGCCG
AAGTCCTCGGAGGAAGTTTCACCGTCCGTGGTactattatactaCTATACTATGACAATCCTCTGCTAGTCCGGTCGCAGTCCAGGATTGCCG	4	32	Insertion	0	12	KSSEEVSPSVVLLYYYTMTILC*	KSAEEVSPSVDYTMTILC*	AAGTCCTCGGAGGAAGTTTCACCGTCCGTGGTACTATTATACTACTATACTATGACAATCCTCTGCTAGTCCGGTCGCAGTCCAGGATTGCCG	AAGTCCGCGGAGGAAGTTTCACCGTCCGTGGACTATACTATGACAATCCTCTGCTAGTCCGGTCGCAGTCCAGGATTGCCG
AAGTCTGCGGAGGAAGTTTCACCGTCCGT-GACTATACTATGACAATCCTCTGCTAGTCCGGTCGCAGTCCAGGATTGCCG	4	35	Deletion	0	-1	KSAEEVSPSVTIL*	KSAEEVSPSVDYTMTILC*	AAGTCTGCGGAGGAAGTTTCACCGTCCGT-GACTATACTATGACAATCCTCTGCTAGTCCGGTCGCAGTCCAGGATTGCCG	AAGTCCGCGGAGGAAGTTTCACCGTCCGTGGACTATACTATGACAATCCTCTGCTAGTCCGGTCGCAGTCCAGGATTGCCG
AAGTCAGCGGAGGAAGTTTCACCGTCCGTGGAATATACTATGACAATCCTCTGCTAGTCCGGTCGCAGTCCAGGATTGCCG	3	32	2 Base Changes	0	0	KSAEEVSPSVEYTMTILC*	KSAEEVSPSVDYTMTILC*	AAGTCAGCGGAGGAAGTTTCACCGTCCGTGGAATATACTATGACAATCCTCTGCTAGTCCGGTCGCAGTCCAGGATTGCCG	AAGTCCGCGGAGGAAGTTTCACCGTCCGTGGACTATACTATGACAATCCTCTGCTAGTCCGGTCGCAGTCCAGGATTGCCG
AAGTCCACGGAGGAAGTTTCACCGTCAGTGGACTATACTATGACAATCCTCTGCTAGTCCGGTCGCAGTCCAGGATTGCCG	3	35	2 Base Changes	0	0	KSTEEVSPSVDYTMTILC*	KSAEEVSPSVDYTMTILC*	AAGTCCACGGAGGAAGTTTCACCGTCAGTGGACTATACTATGACAATCCTCTGCTAGTCCGGTCGCAGTCCAGGATTGCCG	AAGTCCGCGGAGGAAGTTTCACCGTCCGTGGACTATACTATGACAATCCTCTGCTAGTCCGGTCGCAGTCCAGGATTGCCG
AAGTCCGAGGAGGAAGTTTCACCGTCAGTGGACTATACTATGACAATCCTCTGCTAGTCCGGTCGCAGTCCAGGATTGCCG	3	34	2 Base Changes	0	0	KSEEEVSPSVDYTMTILC*	KSAEEVSPSVDYTMTILC*	AAGTCCGAGGAGGAAGTTTCACCGTCAGTGGACTATACTATGACAATCCTCTGCTAGTCCGGTCGCAGTCCAGGATTGCCG	AAGTCCGCGGAGGAAGTTTCACCGTCCGTGGACTATACTATGACAATCCTCTGCTAGTCCGGTCGCAGTCCAGGATTGCCG
AAGTCCGAGGAGGAAGTTTCACCGTCCGGTGACAtagtATACTATGACAATCCTCTGCTAGTCCGGTCGCAGTCCAGGATTGCCG	3	32	Insertion	0	4	KSEEEVSPSGDIVYYDNPLLVRSQSRIA	KSAEEVSPSVDYTMTILC*	AAGTCCGAGGAGGAAGTTTCACCGTCCGGTGACATAGTATACTATGACAATCCTCTGCTAGTCCGGTCGCAGTCCAGGATTGCCG	AAGTCCGCGGAGGAAGTTTCACCGTCCGTGGACTATACTATGACAATCCTCTGCTAGTCCGGTCGCAGTCCAGGATTGCCG
AAGTCCGAGGAGGAAGTTTCACCGTCCGT------CACTATGACAATCCTCTGCTAGTCCGGTCGCAGTCCAGGATTGCCG	3	33	Deletion	0	-6	KSEEEVSPSVTMTILC*	KSAEEVSPSVDYTMTILC*	AAGTCCGAGGAGGAAGTTTCACCGTCCGT------CACTATGACAATCCTCTGCTAGTCCGGTCGCAGTCCAGGATTGCCG	AAGTCCGCGGAGGAAGTTTCACCGTCCGTGGACTATACTATGACAATCCTCTGCTAGTCCGGTCGCAGTCCAGGATTGCCG
AAGTCCGAGGAGGAAGTTTCACCGTCCGTGGA-TATACTATGACAATCCTCTGCTAGTCCGGTCGCAGTCCAGGATTGCCG	3	30	Deletion	0	-1	KSEEEVSPSVDIL*	KSAEEVSPSVDYTMTILC*	AAGTCCGAGGAGGAAGTTTCACCGTCCGTGGA-TATACTATGACAATCCTCTGCTAGTCCGGTCGCAGTCCAGGATTGCCG	AAGTCCGCGGAGGAAGTTTCACCGTCCGTGGACTATACTATGACAATCCTCTGCTAGTCCGGTCGCAGTCCAGGATTGCCG
AAGTCCGCGGAGGAAGTATCACCG---------TATACTATGACAATCCTCTGCTAGTCCGGTCGCAGTCCAGGATTGCCG	3	33	Deletion	0	-9	KSAEEVSPYTMTILC*	KSAEEVSPSVDYTMTILC*	AAGTCCGCGGAGGAAGTATCACCG---------TATACTATGACAATCCTCTGCTAGTCCGGTCGCAGTCCAGGATTGCCG	AAGTCCGCGGAGGAAGTTTCACCGTCCGTGGACTATACTATGACAATCCTCTGCTAGTCCGGTCGCAGTCCAGGATTGCCG
AAGTCCGCGGAGGAAGTATCACCGTCCGTGG--TGaTACTATGACAATCCTCTGCTAGTCCGGTCGCAGTCCAGGATTGCCG	3	31	Insertion and Deletion	0	-1	KSAEEVSPSVVIL*	KSAEEVSPSVDYTMTILC*	AAGTCCGCGGAGGAAGTATCACCGTCCGTGG--TGATACTATGACAATCCTCTGCTAGTCCGGTCGCAGTCCAGGATTGCCG	AAGTCCGCGGAGGAAGTTTCACCGTCCGTGGACTATACTATGACAATCCTCTGCTAGTCCGGTCGCAGTCCAGGATTGCCG
AAGTCCGCGGAGGAAGTATCACCGTCCGTGGA-TATACTATGACAATCCTCTGCTAGTCCGGTCGCAGTCCAGGATTGCCG	3	33	Deletion	0	-1	KSAEEVSPSVDIL*	KSAEEVSPSVDYTMTILC*	AAGTCCGCGGAGGAAGTATCACCGTCCGTGGA-TATACTATGACAATCCTCTGCTAGTCCGGTCGCAGTCCAGGATTGCCG	AAGTCCGCGGAGGAAGTTTCACCGTCCGTGGACTATACTATGACAATCCTCTGCTAGTCCGGTCGCAGTCCAGGATTGCCG
AAGTCCGCGGAGGAAGTATCACCGTCCGTGGTactattatactaCTATACTATGACAATCCTCTGCTAGTCCGGTCGCAGTCCAGGATTGCCG	3	31	Insertion	0	12	KSAEEVSPSVVLLYYYTMTILC*	KSAEEVSPSVDYTMTILC*	AAGTCCGCGGAGGAAGTATCACCGTCCGTGGTACTATTATACTACTATACTATGACAATCCTCTGCTAGTCCGGTCGCAGTCCAGGATTGCCG	AAGTCCGCGGAGGAAGTTTCACCGTCCGTGGACTATACTATGACAATCCTCTGCTAGTCCGGTCGCAGTCCAGGATTGCCG
AAGTCCGCGGAGGAAGTTACACCG-----------TACTATGACAATCCTCTGCTAGTCCGGTCGCAGTCCAGGATTGCCG	3	32	Deletion	0	-11	KSAEEVTPYYDNPLLVRSQSRIA	KSAEEVSPSVDYTMTILC*	AAGTCCGCGGAGGAAGTTACACCG-----------TACTATGACAATCCTCTGCTAGTCCGGTCGCAGTCCAGGATTGCCG	AAGTCCGCGGAGGAAGTTTCACCGTCCGTGGACTATACTATGACAATCCTCTGCTAGTCCGGTCGCAGTCCAGGATTGCCG
AAGTCCGCGGAGGAAGTTACACCG---------TATACTATGACAATCCTCTGCTAGTCCGGTCGCAGTCCAGGATTGCCG	3	30	Deletion	0	-9	KSAEEVTPYTMTILC*	KSAEEVSPSVDYTMTILC*	AAGTCCGCGGAGGAAGTTACACCG---------TATACTATGACAATCCTCTGCTAGTCCGGTCGCAGTCCAGGATTGCCG	AAGTCCGCGGAGGAAGTTTCACCGTCCGTGGACTATACTATGACAATCCTCTGCTAGTCCGGTCGCAGTCCAGGATTGCCG
AAGTCCGCGGAGGAAGTTACACCGTCCGTGGA-------AAccgtccgtGACAATCCTCTGCTAGTCCGGTCGCAGTCCAGGATTGCCG	3	34	Insertion and Deletion	0	1	KSAEEVTPSVETVRDNPLLVRSQSRIA	KSAEEVSPSVDYTMTILC*	AAGTCCGCGGAGGAAGTTACACCGTCCGTGGA-------AACCGTCCGTGACAATCCTCTGCTAGTCCGGTCGCAGTCCAGGATTGCCG	AAGTCCGCGGAGGAAGTTTCACCGTCCGTGGACTATACTATGACAATCCTCTGCTAGTCCGGTCGCAGTCCAGGATTGCCG
AAGTCCGCGGAGGAAGTTTAACCG---------TATACTATGACAATCCTCTGCTAGTCCGGTCGCAGTCCAGGATTGCCG	3	33	Deletion	0	-9	KSAEEV*	KSAEEVSPSVDYTMTILC*	AAGTCCGCGGAGGAAGTTTAACCG---------TATACTATGACAATCCTCTGCTAGTCCGGTCGCAGTCCAGGATTGCCG	AAGTCCGCGGAGGAAGTTTCACCGTCCGTGGACTATACTATGACAATCCTCTGCTAGTCCGGTCGCAGTCCAGGATTGCCG
AAGTCCGCGGAGGAAGTTTAACCGTCCGT-GACTATACTATGACAATCCTCTGCTAGTCCGGTCGCAGTCCAGGATTGCCG	3	35	Deletion	0	-1	KSAEEV*	KSAEEVSPSVDYTMTILC*	AAGTCCGCGGAGGAAGTTTAACCGTCCGT-GACTATACTATGACAATCCTCTGCTAGTCCGGTCGCAGTCCAGGATTGCCG	AAGTCCGCGGAGGAAGTTTCACCGTCCGTGGACTATACTATGACAATCCTCTGCTAGTCCGGTCGCAGTCCAGGATTGCCG
AAGTCCGCGGAGGAAGTTTCAAC---------CTATACTATGACAATCCTCTGCTAGTCCGGTCGCAGTCCAGGATTGCCG	3	35	Deletion	0	-9	KSAEEVSTYTMTILC*	KSAEEVSPSVDYTMTILC*	AAGTCCGCGGAGGAAGTTTCAAC---------CTATACTATGACAATCCTCTGCTAGTCCGGTCGCAGTCCAGGATTGCCG	AAGTCCGCGGAGGAAGTTTCACCGTCCGTGGACTATACTATGACAATCCTCTGCTAGTCCGGTCGCAGTCCAGGATTGCCG
AAGTCCGCGGAGGAAGTTTCAACGTCCG-------TACTATGACAATCCTCTGCTAGTCCGGTCGCAGTCCAGGATTGCCG	3	35	Deletion	0	-7	KSAEEVSTSVL*	KSAEEVSPSVDYTMTILC*	AAGTCCGCGGAGGAAGTTTCAACGTCCG-------TACTATGACAATCCTCTGCTAGTCCGGTCGCAGTCCAGGATTGCCG	AAGTCCGCGGAGGAAGTTTCACCGTCCGTGGACTATACTATGACAATCCTCTGCTAGTCCGGTCGCAGTCCAGGATTGCCG
AAGTCCGCGGAGGAAGTTTCAACGTCCGTGG---ATACTATGACAATCCTCTGCTAGTCCGGTCGCAGTCCAGGATTGCCG	3	33	Deletion	0	-3	KSAEEVSTSVDTMTILC*	KSAEEVSPSVDYTMTILC*	AAGTCCGCGGAGGAAGTTTCAACGTCCGTGG---ATACTATGACAATCCTCTGCTAGTCCGGTCGCAGTCCAGGATTGCCG	AAGTCCGCGGAGGAAGTTTCACCGTCCGTGGACTATACTATGACAATCCTCTGCTAGTCCGGTCGCAGTCCAGGATTGCCG
AAGTCCGCGGAGGAAGTTTCAACGTCCGTGGA-------AAccgtccgtGACAATCCTCTGCTAGTCCGGTCGCAGTCCAGGATTGCCG	3	34	Insertion and Deletion	0	1	KSAEEVSTSVETVRDNPLLVRSQSRIA	KSAEEVSPSVDYTMTILC*	AAGTCCGCGGAGGAAGTTTCAACGTCCGTGGA-------AACCGTCCGTGACAATCCTCTGCTAGTCCGGTCGCAGTCCAGGATTGCCG	AAGTCCGCGGAGGAAGTTTCACCGTCCGTGGACTATACTATGACAATCCTCTGCTAGTCCGGTCGCAGTCCAGGATTGCCG
AAGTCCGCGGAGGAAGTTTCACAGTACGTGGACTATACTATGACAATCCTCTGCTAGTCCGGTCGCAGTCCAGGATTGCCG	3	34	2 Base Changes	0	0	KSAEEVSQYVDYTMTILC*	KSAEEVSPSVDYTMTILC*	AAGTCCGCGGAGGAAGTTTCACAGTACGTGGACTATACTATGACAATCCTCTGCTAGTCCGGTCGCAGTCCAGGATTGCCG	AAGTCCGCGGAGGAAGTTTCACCGTCCGTGGACTATACTATGACAATCCTCTGCTAGTCCGGTCGCAGTCCAGGATTGCCG
AAGTCCGCGGAGGAAGTTTCACC---------ATATACTATGACAATCCTCTGCTAGTCCGGTCGCAGTCCAGGATTGCCG	3	35	Deletion	0	-9	KSAEEVSPYTMTILC*	KSAEEVSPSVDYTMTILC*	AAGTCCGCGGAGGAAGTTTCACC---------ATATACTATGACAATCCTCTGCTAGTCCGGTCGCAGTCCAGGATTGCCG	AAGTCCGCGGAGGAAGTTTCACCGTCCGTGGACTATACTATGACAATCCTCTGCTAGTCCGGTCGCAGTCCAGGATTGCCG
AAGTCCGCGGAGGAAGTTTCACCATCCGT-GACGgtATACTATGACAATCCTCTGCTAGTCCGGTCGCAGTCCAGGATTGCCG	3	34	Insertion and Deletion	0	1	KSAEEVSPSVTVYYDNPLLVRSQSRIA	KSAEEVSPSVDYTMTILC*	AAGTCCGCGGAGGAAGTTTCACCATCCGT-GACGGTATACTATGACAATCCTCTGCTAGTCCGGTCGCAGTCCAGGATTGCCG	AAGTCCGCGGAGGAAGTTTCACCGTCCGTGGACTATACTATGACAATCCTCTGCTAGTCCGGTCGCAGTCCAGGATTGCCG
AAGTCCGCGGAGGAAGTTTCACCATCCGT-GACTATACTATGACAATCCTCTGCTAGTCCGGTCGCAGTCCAGGATTGCCG	3	35	Deletion	0	-1	KSAEEVSPSVTIL*	KSAEEVSPSVDYTMTILC*	AAGTCCGCGGAGGAAGTTTCACCATCCGT-GACTATACTATGACAATCCTCTGCTAGTCCGGTCGCAGTCCAGGATTGCCG	AAGTCCGCGGAGGAAGTTTCACCGTCCGTGGACTATACTATGACAATCCTCTGCTAGTCCGGTCGCAGTCCAGGATTGCCG
AAGTCCGCGGAGGAAGTTTCACCCTCCGTGGACTATACTATGACAATCCTCTGCTAGTCCGGTCGCAGTCCAGGATTGCCG	3	32	1 Base Change	0	0	KSAEEVSPSVDYTMTILC*	KSAEEVSPSVDYTMTILC*	AAGTCCGCGGAGGAAGTTTCACCCTCCGTGGACTATACTATGACAATCCTCTGCTAGTCCGGTCGCAGTCCAGGATTGCCG	AAGTCCGCGGAGGAAGTTTCACCGTCCGTGGACTATACTATGACAATCCTCTGCTAGTCCGGTCGCAGTCCAGGATTGCCG
AAGTCCGCGGAGGAAGTTTCACCG-----------AACTATGACAATCCTCTGCTAGTCCGGTCGCAGTCCAGGATTGCCG	3	33	Deletion	0	-11	KSAEEVSPNYDNPLLVRSQSRIA	KSAEEVSPSVDYTMTILC*	AAGTCCGCGGAGGAAGTTTCACCG-----------AACTATGACAATCCTCTGCTAGTCCGGTCGCAGTCCAGGATTGCCG	AAGTCCGCGGAGGAAGTTTCACCGTCCGTGGACTATACTATGACAATCCTCTGCTAGTCCGGTCGCAGTCCAGGATTGCCG
AAGTCCGCGGAGGAAGTTTCACCG-----------GACTATGACAATCCTCTGCTAGTCCGGTCGCAGTCCAGGATTGCCG	3	31	Deletion	0	-11	KSAEEVSPDYDNPLLVRSQSRIA	KSAEEVSPSVDYTMTILC*	AAGTCCGCGGAGGAAGTTTCACCG-----------GACTATGACAATCCTCTGCTAGTCCGGTCGCAGTCCAGGATTGCCG	AAGTCCGCGGAGGAAGTTTCACCGTCCGTGGACTATACTATGACAATCCTCTGCTAGTCCGGTCGCAGTCCAGGATTGCCG
AAGTCCGCGGAGGAAGTTTCACCG-----------TACTAAGAAAATCCTCTGCTAGTCCGGTCGCAGTCCAGGATTGCCG	3	26	Deletion	0	-11	KSAEEVSPY*	KSAEEVSPSVDYTMTILC*	AAGTCCGCGGAGGAAGTTTCACCG-----------TACTAAGAAAATCCTCTGCTAGTCCGGTCGCAGTCCAGGATTGCCG	AAGTCCGCGGAGGAAGTTTCACCGTCCGTGGACTATACTATGACAATCCTCTGCTAGTCCGGTCGCAGTCCAGGATTGCCG
AAGTCCGCGGAGGAAGTTTCACCG-----------TACTATGACAATCCTCTCCTAGTCCGGTCGCAGTCCAGGATTGCCG	3	32	Deletion	0	-11	KSAEEVSPYYDNPLLVRSQSRIA	KSAEEVSPSVDYTMTILC*	AAGTCCGCGGAGGAAGTTTCACCG-----------TACTATGACAATCCTCTCCTAGTCCGGTCGCAGTCCAGGATTGCCG	AAGTCCGCGGAGGAAGTTTCACCGTCCGTGGACTATACTATGACAATCCTCTGCTAGTCCGGTCGCAGTCCAGGATTGCCG
AAGTCCGCGGAGGAAGTTTCACCG-----------TACTATGACAATCCTCTGCTAGTCCGGTCGAAGTCCAGGATTGCCG	3	34	Deletion	0	-11	KSAEEVSPYYDNPLLVRSKSRIA	KSAEEVSPSVDYTMTILC*	AAGTCCGCGGAGGAAGTTTCACCG-----------TACTATGACAATCCTCTGCTAGTCCGGTCGAAGTCCAGGATTGCCG	AAGTCCGCGGAGGAAGTTTCACCGTCCGTGGACTATACTATGACAATCCTCTGCTAGTCCGGTCGCAGTCCAGGATTGCCG
AAGTCCGCGGAGGAAGTTTCACCG-----------TACTATGACAATCCTCTGCTAGTCCGGTCGCAGCCCAGGATTGCCG	3	35	Deletion	0	-11	KSAEEVSPYYDNPLLVRSQPRIA	KSAEEVSPSVDYTMTILC*	AAGTCCGCGGAGGAAGTTTCACCG-----------TACTATGACAATCCTCTGCTAGTCCGGTCGCAGCCCAGGATTGCCG	AAGTCCGCGGAGGAAGTTTCACCGTCCGTGGACTATACTATGACAATCCTCTGCTAGTCCGGTCGCAGTCCAGGATTGCCG
AAGTCCGCGGAGGAAGTTTCACCG-----------TACTATGACAATCCTCTGCTAGTCCGGTCGCAGTCCAGTATTGCCG	3	35	Deletion	0	-11	KSAEEVSPYYDNPLLVRSQSSIA	KSAEEVSPSVDYTMTILC*	AAGTCCGCGGAGGAAGTTTCACCG-----------TACTATGACAATCCTCTGCTAGTCCGGTCGCAGTCCAGTATTGCCG	AAGTCCGCGGAGGAAGTTTCACCGTCCGTGGACTATACTATGACAATCCTCTGCTAGTCCGGTCGCAGTCCAGGATTGCCG
AAGTCCGCGGAGGAAGTTTCACCG---------TATACGATGACAATCCTCTGCTAGTCCGGTCGCAGTCCAGGATTGCCG	3	34	Deletion	0	-9	KSAEEVSPYTMTILC*	KSAEEVSPSVDYTMTILC*	AAGTCCGCGGAGGAAGTTTCACCG---------TATACGATGACAATCCTCTGCTAGTCCGGTCGCAGTCCAGGATTGCCG	AAGTCCGCGGAGGAAGTTTCACCGTCCGTGGACTATACTATGACAATCCTCTGCTAGTCCGGTCGCAGTCCAGGATTGCCG
AAGTCCGCGGAGGAAGTTTCACCG---------TATACTATGAAAATCCTCTGCTAGTCCGGTCGCAGTCCAGGATTGCCG	3	31	Deletion	0	-9	KSAEEVSPYTMKILC*	KSAEEVSPSVDYTMTILC*	AAGTCCGCGGAGGAAGTTTCACCG---------TATACTATGAAAATCCTCTGCTAGTCCGGTCGCAGTCCAGGATTGCCG	AAGTCCGCGGAGGAAGTTTCACCGTCCGTGGACTATACTATGACAATCCTCTGCTAGTCCGGTCGCAGTCCAGGATTGCCG
AAGTCCGCGGAGGAAGTTTCACCG---------TATACTATGACAATACTCTGCTAGTCCGGTCGCAGTCCAGGATTGCCG	3	34	Deletion	0	-9	KSAEEVSPYTMTILC*	KSAEEVSPSVDYTMTILC*	AAGTCCGCGGAGGAAGTTTCACCG---------TATACTATGACAATACTCTGCTAGTCCGGTCGCAGTCCAGGATTGCCG	AAGTCCGCGGAGGAAGTTTCACCGTCCGTGGACTATACTATGACAATCCTCTGCTAGTCCGGTCGCAGTCCAGGATTGCCG
AAGTCCGCGGAGGAAGTTTCACCG---------TATACTATGACAATCCCCTGCTAGTCCGGTCGCAGTCCAGGATTGCCG	3	35	Deletion	0	-9	KSAEEVSPYTMTIPC*	KSAEEVSPSVDYTMTILC*	AAGTCCGCGGAGGAAGTTTCACCG---------TATACTATGACAATCCCCTGCTAGTCCGGTCGCAGTCCAGGATTGCCG	AAGTCCGCGGAGGAAGTTTCACCGTCCGTGGACTATACTATGACAATCCTCTGCTAGTCCGGTCGCAGTCCAGGATTGCCG
AAGTCCGCGGAGGAAGTTTCACCG---------TATACTATGACAATCCTCTGCTAGTCCGGTCGCAGTCAAGGATTGCCG	3	33	Deletion	0	-9	KSAEEVSPYTMTILC*	KSAEEVSPSVDYTMTILC*	AAGTCCGCGGAGGAAGTTTCACCG---------TATACTATGACAATCCTCTGCTAGTCCGGTCGCAGTCAAGGATTGCCG	AAGTCCGCGGAGGAAGTTTCACCGTCCGTGGACTATACTATGACAATCCTCTGCTAGTCCGGTCGCAGTCCAGGATTGCCG
AAGTCCGCGGAGGAAGTTTCACCG---------TATACTATGACAATCCTCTGCTAGTCCGGTTGCAGTCCAGGATTGCCG	3	32	Deletion	0	-9	KSAEEVSPYTMTILC*	KSAEEVSPSVDYTMTILC*	AAGTCCGCGGAGGAAGTTTCACCG---------TATACTATGACAATCCTCTGCTAGTCCGGTTGCAGTCCAGGATTGCCG	AAGTCCGCGGAGGAAGTTTCACCGTCCGTGGACTATACTATGACAATCCTCTGCTAGTCCGGTCGCAGTCCAGGATTGCCG
AAGTCCGCGGAGGAAGTTTCACCG---------TATACTATTACAATCCTCTGCTAGTCCGGTCGCAGTCCAGGATTGCCG	3	31	Deletion	0	-9	KSAEEVSPYTITILC*	KSAEEVSPSVDYTMTILC*	AAGTCCGCGGAGGAAGTTTCACCG---------TATACTATTACAATCCTCTGCTAGTCCGGTCGCAGTCCAGGATTGCCG	AAGTCCGCGGAGGAAGTTTCACCGTCCGTGGACTATACTATGACAATCCTCTGCTAGTCCGGTCGCAGTCCAGGATTGCCG
AAGTCCGCGGAGGAAGTTTCACCG---------TATCCTATGACAATCCTCTGCTAGTCCGGTCGCAGTCCAGGATTGCCG	3	34	Deletion	0	-9	KSAEEVSPYPMTILC*	KSAEEVSPSVDYTMTILC*	AAGTCCGCGGAGGAAGTTTCACCG---------TATCCTATGACAATCCTCTGCTAGTCCGGTCGCAGTCCAGGATTGCCG	AAGTCCGCGGAGGAAGTTTCACCGTCCGTGGACTATACTATGACAATCCTCTGCTAGTCCGGTCGCAGTCCAGGATTGCCG
AAGTCCGCGGAGGAAGTTTCACCGACCGTGGACTATACTATGACAAACCTCTGCTAGTCCGGTCGCAGTCCAGGATTGCCG	3	29	2 Base Changes	0	0	KSAEEVSPTVDYTMTNLC*	KSAEEVSPSVDYTMTILC*	AAGTCCGCGGAGGAAGTTTCACCGACCGTGGACTATACTATGACAAACCTCTGCTAGTCCGGTCGCAGTCCAGGATTGCCG	AAGTCCGCGGAGGAAGTTTCACCGTCCGTGGACTATACTATGACAATCCTCTGCTAGTCCGGTCGCAGTCCAGGATTGCCG
AAGTCCGCGGAGGAAGTTTCACCGTACGTGGTactattatactaCTATACTATGACAATCCTCTGCTAGTCCGGTCGCAGTCCAGGATTGCCG	3	33	Insertion	0	12	KSAEEVSPYVVLLYYYTMTILC*	KSAEEVSPSVDYTMTILC*	AAGTCCGCGGAGGAAGTTTCACCGTACGTGGTACTATTATACTACTATACTATGACAATCCTCTGCTAGTCCGGTCGCAGTCCAGGATTGCCG	AAGTCCGCGGAGGAAGTTTCACCGTCCGTGGACTATACTATGACAATCCTCTGCTAGTCCGGTCGCAGTCCAGGATTGCCG
AAGTCCGCGGAGGAAGTTTCACCGTACGTGGTgaaaCTATACTATGACAATCCTCTGCTAGTCCGGTCGCAGTCCAGGATTGCCG	3	35	Insertion	0	4	KSAEEVSPYVVKLYYDNPLLVRSQSRIA	KSAEEVSPSVDYTMTILC*	AAGTCCGCGGAGGAAGTTTCACCGTACGTGGTGAAACTATACTATGACAATCCTCTGCTAGTCCGGTCGCAGTCCAGGATTGCCG	AAGTCCGCGGAGGAAGTTTCACCGTCCGTGGACTATACTATGACAATCCTCTGCTAGTCCGGTCGCAGTCCAGGATTGCCG
AAGTCCGCGGAGGAAGTTTCACCGTCAGTGGACTATACTATGACAATCCTCTGCTAGTCCAGTCGCAGTCCAGGATTGCCG	3	35	2 Base Changes	0	0	KSAEEVSPSVDYTMTILC*	KSAEEVSPSVDYTMTILC*	AAGTCCGCGGAGGAAGTTTCACCGTCAGTGGACTATACTATGACAATCCTCTGCTAGTCCAGTCGCAGTCCAGGATTGCCG	AAGTCCGCGGAGGAAGTTTCACCGTCCGTGGACTATACTATGACAATCCTCTGCTAGTCCGGTCGCAGTCCAGGATTGCCG
AAGTCCGCGGAGGAAGTTTCACCGTCC-------ATACTATGACAATCCTCTGCTAGTCCGGTCGCAGTCCAGGATTGCCG	3	35	Deletion	0	-7	KSAEEVSPSIL*	KSAEEVSPSVDYTMTILC*	AAGTCCGCGGAGGAAGTTTCACCGTCC-------ATACTATGACAATCCTCTGCTAGTCCGGTCGCAGTCCAGGATTGCCG	AAGTCCGCGGAGGAAGTTTCACCGTCCGTGGACTATACTATGACAATCCTCTGCTAGTCCGGTCGCAGTCCAGGATTGCCG
AAGTCCGCGGAGGAAGTTTCACCGTCCAGTGACAtagtATACTATGACAATCCTCTGCTAGTCCGGTCGCAGTCCAGGATTGCCG	3	34	Insertion	0	4	KSAEEVSPSSDIVYYDNPLLVRSQSRIA	KSAEEVSPSVDYTMTILC*	AAGTCCGCGGAGGAAGTTTCACCGTCCAGTGACATAGTATACTATGACAATCCTCTGCTAGTCCGGTCGCAGTCCAGGATTGCCG	AAGTCCGCGGAGGAAGTTTCACCGTCCGTGGACTATACTATGACAATCCTCTGCTAGTCCGGTCGCAGTCCAGGATTGCCG
AAGTCCGCGGAGGAAGTTTCACCGTCCATGG---ATACTATGACAATCCTCTGCTAGTCCGGTCGCAGTCCAGGATTGCCG	3	35	Deletion	0	-3	KSAEEVSPSMDTMTILC*	KSAEEVSPSVDYTMTILC*	AAGTCCGCGGAGGAAGTTTCACCGTCCATGG---ATACTATGACAATCCTCTGCTAGTCCGGTCGCAGTCCAGGATTGCCG	AAGTCCGCGGAGGAAGTTTCACCGTCCGTGGACTATACTATGACAATCCTCTGCTAGTCCGGTCGCAGTCCAGGATTGCCG
AAGTCCGCGGAGGAAGTTTCACCGTCCCT------CACTATGACAATCCTCTGCTAGTCCGGTCGCAGTCCAGGATTGCCG	3	34	Deletion	0	-6	KSAEEVSPSLTMTILC*	KSAEEVSPSVDYTMTILC*	AAGTCCGCGGAGGAAGTTTCACCGTCCCT------CACTATGACAATCCTCTGCTAGTCCGGTCGCAGTCCAGGATTGCCG	AAGTCCGCGGAGGAAGTTTCACCGTCCGTGGACTATACTATGACAATCCTCTGCTAGTCCGGTCGCAGTCCAGGATTGCCG
AAGTCCGCGGAGGAAGTTTCACCGTCCCTGGA-TATACTATGACAATCCTCTGCTAGTCCGGTCGCAGTCCAGGATTGCCG	3	35	Deletion	0	-1	KSAEEVSPSLDIL*	KSAEEVSPSVDYTMTILC*	AAGTCCGCGGAGGAAGTTTCACCGTCCCTGGA-TATACTATGACAATCCTCTGCTAGTCCGGTCGCAGTCCAGGATTGCCG	AAGTCCGCGGAGGAAGTTTCACCGTCCGTGGACTATACTATGACAATCCTCTGCTAGTCCGGTCGCAGTCCAGGATTGCCG
AAGTCCGCGGAGGAAGTTTCACCGTCCG-------TAATATGACAATCCTCTGCTAGTCCGGTCGCAGTCCAGGATTGCCG	3	29	Deletion	0	-7	KSAEEVSPSVI*	KSAEEVSPSVDYTMTILC*	AAGTCCGCGGAGGAAGTTTCACCGTCCG-------TAATATGACAATCCTCTGCTAGTCCGGTCGCAGTCCAGGATTGCCG	AAGTCCGCGGAGGAAGTTTCACCGTCCGTGGACTATACTATGACAATCCTCTGCTAGTCCGGTCGCAGTCCAGGATTGCCG
AAGTCCGCGGAGGAAGTTTCACCGTCCG-------TACGATGACAATCCTCTGCTAGTCCGGTCGCAGTCCAGGATTGCCG	3	29	Deletion	0	-7	KSAEEVSPSVR*	KSAEEVSPSVDYTMTILC*	AAGTCCGCGGAGGAAGTTTCACCGTCCG-------TACGATGACAATCCTCTGCTAGTCCGGTCGCAGTCCAGGATTGCCG	AAGTCCGCGGAGGAAGTTTCACCGTCCGTGGACTATACTATGACAATCCTCTGCTAGTCCGGTCGCAGTCCAGGATTGCCG
AAGTCCGCGGAGGAAGTTTCACCGTCCG-------TACTAAGACAATCCTCTGCTAGTCCGGTCGCAGTCCAGGATTGCCG	3	29	Deletion	0	-7	KSAEEVSPSVLRQSSASPVAVQDC	KSAEEVSPSVDYTMTILC*	AAGTCCGCGGAGGAAGTTTCACCGTCCG-------TACTAAGACAATCCTCTGCTAGTCCGGTCGCAGTCCAGGATTGCCG	AAGTCCGCGGAGGAAGTTTCACCGTCCGTGGACTATACTATGACAATCCTCTGCTAGTCCGGTCGCAGTCCAGGATTGCCG
AAGTCCGCGGAGGAAGTTTCACCGTCCG-------TACTATGACAACCCTCTGCTAGTCCGGTCGCAGTCCAGGATTGCCG	3	35	Deletion	0	-7	KSAEEVSPSVL*	KSAEEVSPSVDYTMTILC*	AAGTCCGCGGAGGAAGTTTCACCGTCCG-------TACTATGACAACCCTCTGCTAGTCCGGTCGCAGTCCAGGATTGCCG	AAGTCCGCGGAGGAAGTTTCACCGTCCGTGGACTATACTATGACAATCCTCTGCTAGTCCGGTCGCAGTCCAGGATTGCCG
AAGTCCGCGGAGGAAGTTTCACCGTCCG-------TACTATGACAATCCTCTGCTAGCCCGGTCGCAGTCCAGGATTGCCG	3	35	Deletion	0	-7	KSAEEVSPSVL*	KSAEEVSPSVDYTMTILC*	AAGTCCGCGGAGGAAGTTTCACCGTCCG-------TACTATGACAATCCTCTGCTAGCCCGGTCGCAGTCCAGGATTGCCG	AAGTCCGCGGAGGAAGTTTCACCGTCCGTGGACTATACTATGACAATCCTCTGCTAGTCCGGTCGCAGTCCAGGATTGCCG
AAGTCCGCGGAGGAAGTTTCACCGTCCG-------TACTATGACAATCCTCTGCTAGTCCGGTCGCAGTCCAGTATTGCCG	3	35	Deletion	0	-7	KSAEEVSPSVL*	KSAEEVSPSVDYTMTILC*	AAGTCCGCGGAGGAAGTTTCACCGTCCG-------TACTATGACAATCCTCTGCTAGTCCGGTCGCAGTCCAGTATTGCCG	AAGTCCGCGGAGGAAGTTTCACCGTCCGTGGACTATACTATGACAATCCTCTGCTAGTCCGGTCGCAGTCCAGGATTGCCG
AAGTCCGCGGAGGAAGTTTCACCGTCCG-------TACTATGACAATCCTCTGCTATTCCGGTCGCAGTCCAGGATTGCCG	3	35	Deletion	0	-7	KSAEEVSPSVL*	KSAEEVSPSVDYTMTILC*	AAGTCCGCGGAGGAAGTTTCACCGTCCG-------TACTATGACAATCCTCTGCTATTCCGGTCGCAGTCCAGGATTGCCG	AAGTCCGCGGAGGAAGTTTCACCGTCCGTGGACTATACTATGACAATCCTCTGCTAGTCCGGTCGCAGTCCAGGATTGCCG
AAGTCCGCGGAGGAAGTTTCACCGTCCG-------TCCTATGACAATCCTCTGCTAGTCCGGTCGCAGTCCAGGATTGCCG	3	34	Deletion	0	-7	KSAEEVSPSVL*	KSAEEVSPSVDYTMTILC*	AAGTCCGCGGAGGAAGTTTCACCGTCCG-------TCCTATGACAATCCTCTGCTAGTCCGGTCGCAGTCCAGGATTGCCG	AAGTCCGCGGAGGAAGTTTCACCGTCCGTGGACTATACTATGACAATCCTCTGCTAGTCCGGTCGCAGTCCAGGATTGCCG
AAGTCCGCGGAGGAAGTTTCACCGTCCG-AGACGgtATACTATGACAATCCTCTGCTAGTCCGGTCGCAGTCCAGGATTGCCG	3	29	Insertion and Deletion	0	1	KSAEEVSPSETVYYDNPLLVRSQSRIA	KSAEEVSPSVDYTMTILC*	AAGTCCGCGGAGGAAGTTTCACCGTCCG-AGACGGTATACTATGACAATCCTCTGCTAGTCCGGTCGCAGTCCAGGATTGCCG	AAGTCCGCGGAGGAAGTTTCACCGTCCGTGGACTATACTATGACAATCCTCTGCTAGTCCGGTCGCAGTCCAGGATTGCCG
AAGTCCGCGGAGGAAGTTTCACCGTCCG-AGACTATACTATGACAATCCTCTGCTAGTCCGGTCGCAGTCCAGGATTGCCG	3	35	Deletion	0	-1	KSAEEVSPSETIL*	KSAEEVSPSVDYTMTILC*	AAGTCCGCGGAGGAAGTTTCACCGTCCG-AGACTATACTATGACAATCCTCTGCTAGTCCGGTCGCAGTCCAGGATTGCCG	AAGTCCGCGGAGGAAGTTTCACCGTCCGTGGACTATACTATGACAATCCTCTGCTAGTCCGGTCGCAGTCCAGGATTGCCG
AAGTCCGCGGAGGAAGTTTCACCGTCCGAGGA-------AAccgtccgtGACAATCCTCTGCTAGTCCGGTCGCAGTCCAGGATTGCCG	3	33	Insertion and Deletion	0	1	KSAEEVSPSEETVRDNPLLVRSQSRIA	KSAEEVSPSVDYTMTILC*	AAGTCCGCGGAGGAAGTTTCACCGTCCGAGGA-------AACCGTCCGTGACAATCCTCTGCTAGTCCGGTCGCAGTCCAGGATTGCCG	AAGTCCGCGGAGGAAGTTTCACCGTCCGTGGACTATACTATGACAATCCTCTGCTAGTCCGGTCGCAGTCCAGGATTGCCG
AAGTCCGCGGAGGAAGTTTCACCGTCCGAGGACAATACTATGACAATCCTCTGCTAGTCCGGTCGCAGTCCAGGATTGCCG	3	29	2 Base Changes	0	0	KSAEEVSPSEDNTMTILC*	KSAEEVSPSVDYTMTILC*	AAGTCCGCGGAGGAAGTTTCACCGTCCGAGGACAATACTATGACAATCCTCTGCTAGTCCGGTCGCAGTCCAGGATTGCCG	AAGTCCGCGGAGGAAGTTTCACCGTCCGTGGACTATACTATGACAATCCTCTGCTAGTCCGGTCGCAGTCCAGGATTGCCG
AAGTCCGCGGAGGAAGTTTCACCGTCCGGCGACAtagtATACTATGACAATCCTCTGCTAGTCCGGTCGCAGTCCAGGATTGCCG	3	35	Insertion	0	4	KSAEEVSPSGDIVYYDNPLLVRSQSRIA	KSAEEVSPSVDYTMTILC*	AAGTCCGCGGAGGAAGTTTCACCGTCCGGCGACATAGTATACTATGACAATCCTCTGCTAGTCCGGTCGCAGTCCAGGATTGCCG	AAGTCCGCGGAGGAAGTTTCACCGTCCGTGGACTATACTATGACAATCCTCTGCTAGTCCGGTCGCAGTCCAGGATTGCCG
AAGTCCGCGGAGGAAGTTTCACCGTCCGGTAACAtagtATACTATGACAATCCTCTGCTAGTCCGGTCGCAGTCCAGGATTGCCG	3	35	Insertion	0	4	KSAEEVSPSGNIVYYDNPLLVRSQSRIA	KSAEEVSPSVDYTMTILC*	AAGTCCGCGGAGGAAGTTTCACCGTCCGGTAACATAGTATACTATGACAATCCTCTGCTAGTCCGGTCGCAGTCCAGGATTGCCG	AAGTCCGCGGAGGAAGTTTCACCGTCCGTGGACTATACTATGACAATCCTCTGCTAGTCCGGTCGCAGTCCAGGATTGCCG
AAGTCCGCGGAGGAAGTTTCACCGTCCGGTGACAaagtATACTATGACAATCCTCTGCTAGTCCGGTCGCAGTCCAGGATTGCCG	3	32	Insertion	0	4	KSAEEVSPSGDKVYYDNPLLVRSQSRIA	KSAEEVSPSVDYTMTILC*	AAGTCCGCGGAGGAAGTTTCACCGTCCGGTGACAAAGTATACTATGACAATCCTCTGCTAGTCCGGTCGCAGTCCAGGATTGCCG	AAGTCCGCGGAGGAAGTTTCACCGTCCGTGGACTATACTATGACAATCCTCTGCTAGTCCGGTCGCAGTCCAGGATTGCCG
AAGTCCGCGGAGGAAGTTTCACCGTCCGGTGACAtagtATACTATGACAATACTCTGCTAGTCCGGTCGCAGTCCAGGATTGCCG	3	33	Insertion	0	4	KSAEEVSPSGDIVYYDNTLLVRSQSRIA	KSAEEVSPSVDYTMTILC*	AAGTCCGCGGAGGAAGTTTCACCGTCCGGTGACATAGTATACTATGACAATACTCTGCTAGTCCGGTCGCAGTCCAGGATTGCCG	AAGTCCGCGGAGGAAGTTTCACCGTCCGTGGACTATACTATGACAATCCTCTGCTAGTCCGGTCGCAGTCCAGGATTGCCG
AAGTCCGCGGAGGAAGTTTCACCGTCCGGTGACAtagtATACTATGACAATCATCTGCTAGTCCGGTCGCAGTCCAGGATTGCCG	3	34	Insertion	0	4	KSAEEVSPSGDIVYYDNHLLVRSQSRIA	KSAEEVSPSVDYTMTILC*	AAGTCCGCGGAGGAAGTTTCACCGTCCGGTGACATAGTATACTATGACAATCATCTGCTAGTCCGGTCGCAGTCCAGGATTGCCG	AAGTCCGCGGAGGAAGTTTCACCGTCCGTGGACTATACTATGACAATCCTCTGCTAGTCCGGTCGCAGTCCAGGATTGCCG
AAGTCCGCGGAGGAAGTTTCACCGTCCGGTGACAtagtATACTATGACAATCCTATGCTAGTCCGGTCGCAGTCCAGGATTGCCG	3	33	Insertion	0	4	KSAEEVSPSGDIVYYDNPMLVRSQSRIA	KSAEEVSPSVDYTMTILC*	AAGTCCGCGGAGGAAGTTTCACCGTCCGGTGACATAGTATACTATGACAATCCTATGCTAGTCCGGTCGCAGTCCAGGATTGCCG	AAGTCCGCGGAGGAAGTTTCACCGTCCGTGGACTATACTATGACAATCCTCTGCTAGTCCGGTCGCAGTCCAGGATTGCCG
AAGTCCGCGGAGGAAGTTTCACCGTCCGGTGACAtagtATACTATGACAATCCTCTGCTAGTCCGGTCGCAGTCCATGATTGCCG	3	35	Insertion	0	4	KSAEEVSPSGDIVYYDNPLLVRSQSMIA	KSAEEVSPSVDYTMTILC*	AAGTCCGCGGAGGAAGTTTCACCGTCCGGTGACATAGTATACTATGACAATCCTCTGCTAGTCCGGTCGCAGTCCATGATTGCCG	AAGTCCGCGGAGGAAGTTTCACCGTCCGTGGACTATACTATGACAATCCTCTGCTAGTCCGGTCGCAGTCCAGGATTGCCG
AAGTCCGCGGAGGAAGTTTCACCGTCCGGTGACAtagtATACTATGACAATCCTCTGCTAGTCTGGTCGCAGTCCAGGATTGCCG	3	35	Insertion	0	4	KSAEEVSPSGDIVYYDNPLLVWSQSRIA	KSAEEVSPSVDYTMTILC*	AAGTCCGCGGAGGAAGTTTCACCGTCCGGTGACATAGTATACTATGACAATCCTCTGCTAGTCTGGTCGCAGTCCAGGATTGCCG	AAGTCCGCGGAGGAAGTTTCACCGTCCGTGGACTATACTATGACAATCCTCTGCTAGTCCGGTCGCAGTCCAGGATTGCCG
AAGTCCGCGGAGGAAGTTTCACCGTCCGGTGACAtagtATACTATTACAATCCTCTGCTAGTCCGGTCGCAGTCCAGGATTGCCG	3	31	Insertion	0	4	KSAEEVSPSGDIVYYYNPLLVRSQSRIA	KSAEEVSPSVDYTMTILC*	AAGTCCGCGGAGGAAGTTTCACCGTCCGGTGACATAGTATACTATTACAATCCTCTGCTAGTCCGGTCGCAGTCCAGGATTGCCG	AAGTCCGCGGAGGAAGTTTCACCGTCCGTGGACTATACTATGACAATCCTCTGCTAGTCCGGTCGCAGTCCAGGATTGCCG
AAGTCCGCGGAGGAAGTTTCACCGTCCGT------CACTAATACAATCCTCTGCTAGTCCGGTCGCAGTCCAGGATTGCCG	3	30	Deletion	0	-6	KSAEEVSPSVTNTILC*	KSAEEVSPSVDYTMTILC*	AAGTCCGCGGAGGAAGTTTCACCGTCCGT------CACTAATACAATCCTCTGCTAGTCCGGTCGCAGTCCAGGATTGCCG	AAGTCCGCGGAGGAAGTTTCACCGTCCGTGGACTATACTATGACAATCCTCTGCTAGTCCGGTCGCAGTCCAGGATTGCCG
AAGTCCGCGGAGGAAGTTTCACCGTCCGT------CACTATGACAATCCTCTGCTAGTCAGGTCGCAGTCCAGGATTGCCG	3	34	Deletion	0	-6	KSAEEVSPSVTMTILC*	KSAEEVSPSVDYTMTILC*	AAGTCCGCGGAGGAAGTTTCACCGTCCGT------CACTATGACAATCCTCTGCTAGTCAGGTCGCAGTCCAGGATTGCCG	AAGTCCGCGGAGGAAGTTTCACCGTCCGTGGACTATACTATGACAATCCTCTGCTAGTCCGGTCGCAGTCCAGGATTGCCG
AAGTCCGCGGAGGAAGTTTCACCGTCCGT------CACTATGACAATCCTCTGCTAGTCCTGTCGCAGTCCAGGATTGCCG	3	35	Deletion	0	-6	KSAEEVSPSVTMTILC*	KSAEEVSPSVDYTMTILC*	AAGTCCGCGGAGGAAGTTTCACCGTCCGT------CACTATGACAATCCTCTGCTAGTCCTGTCGCAGTCCAGGATTGCCG	AAGTCCGCGGAGGAAGTTTCACCGTCCGTGGACTATACTATGACAATCCTCTGCTAGTCCGGTCGCAGTCCAGGATTGCCG
AAGTCCGCGGAGGAAGTTTCACCGTCCGT------CACTATGACACTCCTCTGCTAGTCCGGTCGCAGTCCAGGATTGCCG	3	34	Deletion	0	-6	KSAEEVSPSVTMTLLC*	KSAEEVSPSVDYTMTILC*	AAGTCCGCGGAGGAAGTTTCACCGTCCGT------CACTATGACACTCCTCTGCTAGTCCGGTCGCAGTCCAGGATTGCCG	AAGTCCGCGGAGGAAGTTTCACCGTCCGTGGACTATACTATGACAATCCTCTGCTAGTCCGGTCGCAGTCCAGGATTGCCG
AAGTCCGCGGAGGAAGTTTCACCGTCCGT-AACTATACTATGACAATCCTCTGCTAGTCCGGTCGCAGTCCAGGATTGCCG	3	33	Deletion	0	-1	KSAEEVSPSVTIL*	KSAEEVSPSVDYTMTILC*	AAGTCCGCGGAGGAAGTTTCACCGTCCGT-AACTATACTATGACAATCCTCTGCTAGTCCGGTCGCAGTCCAGGATTGCCG	AAGTCCGCGGAGGAAGTTTCACCGTCCGTGGACTATACTATGACAATCCTCTGCTAGTCCGGTCGCAGTCCAGGATTGCCG
AAGTCCGCGGAGGAAGTTTCACCGTCCGT-GACAaatatatATACTATGACAATCCTCTGCTAGTCCGGTCGCAGTCCAGGATTGCCG	3	35	Insertion and Deletion	0	6	KSAEEVSPSVTNIYTMTILC*	KSAEEVSPSVDYTMTILC*	AAGTCCGCGGAGGAAGTTTCACCGTCCGT-GACAAATATATATACTATGACAATCCTCTGCTAGTCCGGTCGCAGTCCAGGATTGCCG	AAGTCCGCGGAGGAAGTTTCACCGTCCGTGGACTATACTATGACAATCCTCTGCTAGTCCGGTCGCAGTCCAGGATTGCCG
AAGTCCGCGGAGGAAGTTTCACCGTCCGT-GACGgtATAATATGACAATCCTCTGCTAGTCCGGTCGCAGTCCAGGATTGCCG	3	32	Insertion and Deletion	0	1	KSAEEVSPSVTV*	KSAEEVSPSVDYTMTILC*	AAGTCCGCGGAGGAAGTTTCACCGTCCGT-GACGGTATAATATGACAATCCTCTGCTAGTCCGGTCGCAGTCCAGGATTGCCG	AAGTCCGCGGAGGAAGTTTCACCGTCCGTGGACTATACTATGACAATCCTCTGCTAGTCCGGTCGCAGTCCAGGATTGCCG
AAGTCCGCGGAGGAAGTTTCACCGTCCGT-GACGgtATACTATGACAATCCTCTGCTAGTCCGGTTGCAGTCCAGGATTGCCG	3	35	Insertion and Deletion	0	1	KSAEEVSPSVTVYYDNPLLVRLQSRIA	KSAEEVSPSVDYTMTILC*	AAGTCCGCGGAGGAAGTTTCACCGTCCGT-GACGGTATACTATGACAATCCTCTGCTAGTCCGGTTGCAGTCCAGGATTGCCG	AAGTCCGCGGAGGAAGTTTCACCGTCCGTGGACTATACTATGACAATCCTCTGCTAGTCCGGTCGCAGTCCAGGATTGCCG
AAGTCCGCGGAGGAAGTTTCACCGTCCGT-GACTAAACTATGACAATCCTCTGCTAGTCCGGTCGCAGTCCAGGATTGCCG	3	30	Deletion	0	-1	KSAEEVSPSVTKL*	KSAEEVSPSVDYTMTILC*	AAGTCCGCGGAGGAAGTTTCACCGTCCGT-GACTAAACTATGACAATCCTCTGCTAGTCCGGTCGCAGTCCAGGATTGCCG	AAGTCCGCGGAGGAAGTTTCACCGTCCGTGGACTATACTATGACAATCCTCTGCTAGTCCGGTCGCAGTCCAGGATTGCCG
AAGTCCGCGGAGGAAGTTTCACCGTCCGT-GACTATAATATGACAATCCTCTGCTAGTCCGGTCGCAGTCCAGGATTGCCG	3	34	Deletion	0	-1	KSAEEVSPSVTII*	KSAEEVSPSVDYTMTILC*	AAGTCCGCGGAGGAAGTTTCACCGTCCGT-GACTATAATATGACAATCCTCTGCTAGTCCGGTCGCAGTCCAGGATTGCCG	AAGTCCGCGGAGGAAGTTTCACCGTCCGTGGACTATACTATGACAATCCTCTGCTAGTCCGGTCGCAGTCCAGGATTGCCG
AAGTCCGCGGAGGAAGTTTCACCGTCCGT-GACTATACTAAGACAATCCTCTGCTAGTCCGGTCGCAGTCCAGGATTGCCG	3	30	Deletion	0	-1	KSAEEVSPSVTILRQSSASPVAVQDC	KSAEEVSPSVDYTMTILC*	AAGTCCGCGGAGGAAGTTTCACCGTCCGT-GACTATACTAAGACAATCCTCTGCTAGTCCGGTCGCAGTCCAGGATTGCCG	AAGTCCGCGGAGGAAGTTTCACCGTCCGTGGACTATACTATGACAATCCTCTGCTAGTCCGGTCGCAGTCCAGGATTGCCG
AAGTCCGCGGAGGAAGTTTCACCGTCCGT-GACTATACTATGACAATCCTCTGCTAGTACGGTCGCAGTCCAGGATTGCCG	3	35	Deletion	0	-1	KSAEEVSPSVTIL*	KSAEEVSPSVDYTMTILC*	AAGTCCGCGGAGGAAGTTTCACCGTCCGT-GACTATACTATGACAATCCTCTGCTAGTACGGTCGCAGTCCAGGATTGCCG	AAGTCCGCGGAGGAAGTTTCACCGTCCGTGGACTATACTATGACAATCCTCTGCTAGTCCGGTCGCAGTCCAGGATTGCCG
AAGTCCGCGGAGGAAGTTTCACCGTCCGT-GACTATACTATGACAATCCTCTGCTAGTCCGGTAGCAGTCCAGGATTGCCG	3	33	Deletion	0	-1	KSAEEVSPSVTIL*	KSAEEVSPSVDYTMTILC*	AAGTCCGCGGAGGAAGTTTCACCGTCCGT-GACTATACTATGACAATCCTCTGCTAGTCCGGTAGCAGTCCAGGATTGCCG	AAGTCCGCGGAGGAAGTTTCACCGTCCGTGGACTATACTATGACAATCCTCTGCTAGTCCGGTCGCAGTCCAGGATTGCCG
AAGTCCGCGGAGGAAGTTTCACCGTCCGT-GACTATACTATGACAATCCTCTGCTAGTCCGGTCGCAGTCCATGATTGCCG	3	35	Deletion	0	-1	KSAEEVSPSVTIL*	KSAEEVSPSVDYTMTILC*	AAGTCCGCGGAGGAAGTTTCACCGTCCGT-GACTATACTATGACAATCCTCTGCTAGTCCGGTCGCAGTCCATGATTGCCG	AAGTCCGCGGAGGAAGTTTCACCGTCCGTGGACTATACTATGACAATCCTCTGCTAGTCCGGTCGCAGTCCAGGATTGCCG
AAGTCCGCGGAGGAAGTTTCACCGTCCGT-GACTATACTATGACAATCCTCTGCTAGTCTGGTCGCAGTCCAGGATTGCCG	3	34	Deletion	0	-1	KSAEEVSPSVTIL*	KSAEEVSPSVDYTMTILC*	AAGTCCGCGGAGGAAGTTTCACCGTCCGT-GACTATACTATGACAATCCTCTGCTAGTCTGGTCGCAGTCCAGGATTGCCG	AAGTCCGCGGAGGAAGTTTCACCGTCCGTGGACTATACTATGACAATCCTCTGCTAGTCCGGTCGCAGTCCAGGATTGCCG
AAGTCCGCGGAGGAAGTTTCACCGTCCGT-GACTATACTATGACAATCCTCTGCTATTCCGGTCGCAGTCCAGGATTGCCG	3	35	Deletion	0	-1	KSAEEVSPSVTIL*	KSAEEVSPSVDYTMTILC*	AAGTCCGCGGAGGAAGTTTCACCGTCCGT-GACTATACTATGACAATCCTCTGCTATTCCGGTCGCAGTCCAGGATTGCCG	AAGTCCGCGGAGGAAGTTTCACCGTCCGTGGACTATACTATGACAATCCTCTGCTAGTCCGGTCGCAGTCCAGGATTGCCG
AAGTCCGCGGAGGAAGTTTCACCGTCCGT-GATGATACTATGACAATCCTCTGCTAGTCCGGTCGCAGTCCAGGATTGCCG	3	34	Deletion	0	-1	KSAEEVSPSVMIL*	KSAEEVSPSVDYTMTILC*	AAGTCCGCGGAGGAAGTTTCACCGTCCGT-GATGATACTATGACAATCCTCTGCTAGTCCGGTCGCAGTCCAGGATTGCCG	AAGTCCGCGGAGGAAGTTTCACCGTCCGTGGACTATACTATGACAATCCTCTGCTAGTCCGGTCGCAGTCCAGGATTGCCG
AAGTCCGCGGAGGAAGTTTCACCGTCCGTG---TAAacctTCCGTGACAATCCTCTGCTAGTCCGGTCGCAGTCCAGGATTGCCG	3	35	Insertion and Deletion	0	1	KSAEEVSPSV*	KSAEEVSPSVDYTMTILC*	AAGTCCGCGGAGGAAGTTTCACCGTCCGTG---TAAACCTTCCGTGACAATCCTCTGCTAGTCCGGTCGCAGTCCAGGATTGCCG	AAGTCCGCGGAGGAAGTTTCACCGTCCGTGGACTATACTATGACAATCCTCTGCTAGTCCGGTCGCAGTCCAGGATTGCCG
AAGTCCGCGGAGGAAGTTTCACCGTCCGTGAccgtatagtgACcTATACTATGACAATCCTCTGCTAGTCTGGTCGCAGTCCAGGATTGCCG	3	35	Insertion	0	11	KSAEEVSPSVTV*	KSAEEVSPSVDYTMTILC*	AAGTCCGCGGAGGAAGTTTCACCGTCCGTGACCGTATAGTGACCTATACTATGACAATCCTCTGCTAGTCTGGTCGCAGTCCAGGATTGCCG	AAGTCCGCGGAGGAAGTTTCACCGTCCGTGGACTATACTATGACAATCCTCTGCTAGTCCGGTCGCAGTCCAGGATTGCCG
AAGTCCGCGGAGGAAGTTTCACCGTCCGTGG---------TGACAATCCTCTGCTAGTCCGGTCGCAGTCCAGGATTGCCG	3	35	Deletion	0	-9	KSAEEVSPSVVTILC*	KSAEEVSPSVDYTMTILC*	AAGTCCGCGGAGGAAGTTTCACCGTCCGTGG---------TGACAATCCTCTGCTAGTCCGGTCGCAGTCCAGGATTGCCG	AAGTCCGCGGAGGAAGTTTCACCGTCCGTGGACTATACTATGACAATCCTCTGCTAGTCCGGTCGCAGTCCAGGATTGCCG
AAGTCCGCGGAGGAAGTTTCACCGTCCGTGG---ATACTATGAAAATCCTCTGCTAGTCCGGTCGCAGTCCAGGATTGCCG	3	31	Deletion	0	-3	KSAEEVSPSVDTMKILC*	KSAEEVSPSVDYTMTILC*	AAGTCCGCGGAGGAAGTTTCACCGTCCGTGG---ATACTATGAAAATCCTCTGCTAGTCCGGTCGCAGTCCAGGATTGCCG	AAGTCCGCGGAGGAAGTTTCACCGTCCGTGGACTATACTATGACAATCCTCTGCTAGTCCGGTCGCAGTCCAGGATTGCCG
AAGTCCGCGGAGGAAGTTTCACCGTCCGTGG---ATACTATGACAAACCTCTGCTAGTCCGGTCGCAGTCCAGGATTGCCG	3	29	Deletion	0	-3	KSAEEVSPSVDTMTNLC*	KSAEEVSPSVDYTMTILC*	AAGTCCGCGGAGGAAGTTTCACCGTCCGTGG---ATACTATGACAAACCTCTGCTAGTCCGGTCGCAGTCCAGGATTGCCG	AAGTCCGCGGAGGAAGTTTCACCGTCCGTGGACTATACTATGACAATCCTCTGCTAGTCCGGTCGCAGTCCAGGATTGCCG
AAGTCCGCGGAGGAAGTTTCACCGTCCGTGG---ATACTATGACAATCCTCTGCTAGTCCGGTCACAGTCCAGGATTGCCG	3	35	Deletion	0	-3	KSAEEVSPSVDTMTILC*	KSAEEVSPSVDYTMTILC*	AAGTCCGCGGAGGAAGTTTCACCGTCCGTGG---ATACTATGACAATCCTCTGCTAGTCCGGTCACAGTCCAGGATTGCCG	AAGTCCGCGGAGGAAGTTTCACCGTCCGTGGACTATACTATGACAATCCTCTGCTAGTCCGGTCGCAGTCCAGGATTGCCG
AAGTCCGCGGAGGAAGTTTCACCGTCCGTGG---ATACTATGACAATCCTCTGCTAGTCCGGTCGCAGTACAGGATTGCCG	3	34	Deletion	0	-3	KSAEEVSPSVDTMTILC*	KSAEEVSPSVDYTMTILC*	AAGTCCGCGGAGGAAGTTTCACCGTCCGTGG---ATACTATGACAATCCTCTGCTAGTCCGGTCGCAGTACAGGATTGCCG	AAGTCCGCGGAGGAAGTTTCACCGTCCGTGGACTATACTATGACAATCCTCTGCTAGTCCGGTCGCAGTCCAGGATTGCCG
AAGTCCGCGGAGGAAGTTTCACCGTCCGTGG---ATACTATGACAATCCTCTGCTAGTCCGGTCGCAGTCCAGGAATGCCG	3	29	Deletion	0	-3	KSAEEVSPSVDTMTILC*	KSAEEVSPSVDYTMTILC*	AAGTCCGCGGAGGAAGTTTCACCGTCCGTGG---ATACTATGACAATCCTCTGCTAGTCCGGTCGCAGTCCAGGAATGCCG	AAGTCCGCGGAGGAAGTTTCACCGTCCGTGGACTATACTATGACAATCCTCTGCTAGTCCGGTCGCAGTCCAGGATTGCCG
AAGTCCGCGGAGGAAGTTTCACCGTCCGTGG---ATACTATGACAATCCTCTGCTAGTCTGGTCGCAGTCCAGGATTGCCG	3	35	Deletion	0	-3	KSAEEVSPSVDTMTILC*	KSAEEVSPSVDYTMTILC*	AAGTCCGCGGAGGAAGTTTCACCGTCCGTGG---ATACTATGACAATCCTCTGCTAGTCTGGTCGCAGTCCAGGATTGCCG	AAGTCCGCGGAGGAAGTTTCACCGTCCGTGGACTATACTATGACAATCCTCTGCTAGTCCGGTCGCAGTCCAGGATTGCCG
AAGTCCGCGGAGGAAGTTTCACCGTCCGTGG--TGaAACTAAGACAATCCTCTGCTAGTCCGGTCGCAGTCCAGGATTGCCG	3	30	Insertion and Deletion	0	-1	KSAEEVSPSVVKLRQSSASPVAVQDC	KSAEEVSPSVDYTMTILC*	AAGTCCGCGGAGGAAGTTTCACCGTCCGTGG--TGAAACTAAGACAATCCTCTGCTAGTCCGGTCGCAGTCCAGGATTGCCG	AAGTCCGCGGAGGAAGTTTCACCGTCCGTGGACTATACTATGACAATCCTCTGCTAGTCCGGTCGCAGTCCAGGATTGCCG
AAGTCCGCGGAGGAAGTTTCACCGTCCGTGG--TGaAACTATGACAATCCTCTGCTAGTCCAGTCGCAGTCCAGGATTGCCG	3	34	Insertion and Deletion	0	-1	KSAEEVSPSVVKL*	KSAEEVSPSVDYTMTILC*	AAGTCCGCGGAGGAAGTTTCACCGTCCGTGG--TGAAACTATGACAATCCTCTGCTAGTCCAGTCGCAGTCCAGGATTGCCG	AAGTCCGCGGAGGAAGTTTCACCGTCCGTGGACTATACTATGACAATCCTCTGCTAGTCCGGTCGCAGTCCAGGATTGCCG
AAGTCCGCGGAGGAAGTTTCACCGTCCGTGG--TGaAACTATGACAATCCTCTGCTAGTCCGGTCGCAGTCAAGGATTGCCG	3	35	Insertion and Deletion	0	-1	KSAEEVSPSVVKL*	KSAEEVSPSVDYTMTILC*	AAGTCCGCGGAGGAAGTTTCACCGTCCGTGG--TGAAACTATGACAATCCTCTGCTAGTCCGGTCGCAGTCAAGGATTGCCG	AAGTCCGCGGAGGAAGTTTCACCGTCCGTGGACTATACTATGACAATCCTCTGCTAGTCCGGTCGCAGTCCAGGATTGCCG
AAGTCCGCGGAGGAAGTTTCACCGTCCGTGG--TGaAACTATTACAAACCTCTGCTAGTCCGGTCGCAGTCCAGGATTGCCG	3	27	Insertion and Deletion	0	-1	KSAEEVSPSVVKLLQTSASPVAVQDC	KSAEEVSPSVDYTMTILC*	AAGTCCGCGGAGGAAGTTTCACCGTCCGTGG--TGAAACTATTACAAACCTCTGCTAGTCCGGTCGCAGTCCAGGATTGCCG	AAGTCCGCGGAGGAAGTTTCACCGTCCGTGGACTATACTATGACAATCCTCTGCTAGTCCGGTCGCAGTCCAGGATTGCCG
AAGTCCGCGGAGGAAGTTTCACCGTCCGTGG--TGaAACTATTACAATCCTCTGCTAGTCCGGTCGCAGTCCAGGATTGCCG	3	30	Insertion and Deletion	0	-1	KSAEEVSPSVVKLLQSSASPVAVQDC	KSAEEVSPSVDYTMTILC*	AAGTCCGCGGAGGAAGTTTCACCGTCCGTGG--TGAAACTATTACAATCCTCTGCTAGTCCGGTCGCAGTCCAGGATTGCCG	AAGTCCGCGGAGGAAGTTTCACCGTCCGTGGACTATACTATGACAATCCTCTGCTAGTCCGGTCGCAGTCCAGGATTGCCG
AAGTCCGCGGAGGAAGTTTCACCGTCCGTGG--TGaTAATATGACAATCCTCTGCTAGTCCGGTCGCAGTCAAGGATTGCCG	3	33	Insertion and Deletion	0	-1	KSAEEVSPSVVII*	KSAEEVSPSVDYTMTILC*	AAGTCCGCGGAGGAAGTTTCACCGTCCGTGG--TGATAATATGACAATCCTCTGCTAGTCCGGTCGCAGTCAAGGATTGCCG	AAGTCCGCGGAGGAAGTTTCACCGTCCGTGGACTATACTATGACAATCCTCTGCTAGTCCGGTCGCAGTCCAGGATTGCCG
AAGTCCGCGGAGGAAGTTTCACCGTCCGTGG--TGaTACTAAGACAATCCTCTGCTAGTCCGGTCGCAGTCCAGGATTGCCG	3	33	Insertion and Deletion	0	-1	KSAEEVSPSVVILRQSSASPVAVQDC	KSAEEVSPSVDYTMTILC*	AAGTCCGCGGAGGAAGTTTCACCGTCCGTGG--TGATACTAAGACAATCCTCTGCTAGTCCGGTCGCAGTCCAGGATTGCCG	AAGTCCGCGGAGGAAGTTTCACCGTCCGTGGACTATACTATGACAATCCTCTGCTAGTCCGGTCGCAGTCCAGGATTGCCG
AAGTCCGCGGAGGAAGTTTCACCGTCCGTGG--TGaTACTATGACAATCCTCTGCTAGTCAGGTCGCAGTCCAGGATTGCCG	3	35	Insertion and Deletion	0	-1	KSAEEVSPSVVIL*	KSAEEVSPSVDYTMTILC*	AAGTCCGCGGAGGAAGTTTCACCGTCCGTGG--TGATACTATGACAATCCTCTGCTAGTCAGGTCGCAGTCCAGGATTGCCG	AAGTCCGCGGAGGAAGTTTCACCGTCCGTGGACTATACTATGACAATCCTCTGCTAGTCCGGTCGCAGTCCAGGATTGCCG
AAGTCCGCGGAGGAAGTTTCACCGTCCGTGG--TGaTACTATGACAATCCTCTGCTAGTCCGGTCGCAGTCCAGTATTGCCG	3	34	Insertion and Deletion	0	-1	KSAEEVSPSVVIL*	KSAEEVSPSVDYTMTILC*	AAGTCCGCGGAGGAAGTTTCACCGTCCGTGG--TGATACTATGACAATCCTCTGCTAGTCCGGTCGCAGTCCAGTATTGCCG	AAGTCCGCGGAGGAAGTTTCACCGTCCGTGGACTATACTATGACAATCCTCTGCTAGTCCGGTCGCAGTCCAGGATTGCCG
AAGTCCGCGGAGGAAGTTTCACCGTCCGTGG--TGaTACTATTACAATCCTCTGCTAGTCCGGTCGCAGTCCAGGATTGCCG	3	35	Insertion and Deletion	0	-1	KSAEEVSPSVVILLQSSASPVAVQDC	KSAEEVSPSVDYTMTILC*	AAGTCCGCGGAGGAAGTTTCACCGTCCGTGG--TGATACTATTACAATCCTCTGCTAGTCCGGTCGCAGTCCAGGATTGCCG	AAGTCCGCGGAGGAAGTTTCACCGTCCGTGGACTATACTATGACAATCCTCTGCTAGTCCGGTCGCAGTCCAGGATTGCCG
AAGTCCGCGGAGGAAGTTTCACCGTCCGTGGA-------AAccgtcagtGACAAACCTCTGCTAGTCCGGTCGCAGTCCAGGATTGCCG	3	31	Insertion and Deletion	0	1	KSAEEVSPSVETVSDKPLLVRSQSRIA	KSAEEVSPSVDYTMTILC*	AAGTCCGCGGAGGAAGTTTCACCGTCCGTGGA-------AACCGTCAGTGACAAACCTCTGCTAGTCCGGTCGCAGTCCAGGATTGCCG	AAGTCCGCGGAGGAAGTTTCACCGTCCGTGGACTATACTATGACAATCCTCTGCTAGTCCGGTCGCAGTCCAGGATTGCCG
AAGTCCGCGGAGGAAGTTTCACCGTCCGTGGA-------AAccgtccgtGACAATCCTCTGCTAGTCCGGTCGCAGTCAAGGATTGCCG	3	35	Insertion and Deletion	0	1	KSAEEVSPSVETVRDNPLLVRSQSRIA	KSAEEVSPSVDYTMTILC*	AAGTCCGCGGAGGAAGTTTCACCGTCCGTGGA-------AACCGTCCGTGACAATCCTCTGCTAGTCCGGTCGCAGTCAAGGATTGCCG	AAGTCCGCGGAGGAAGTTTCACCGTCCGTGGACTATACTATGACAATCCTCTGCTAGTCCGGTCGCAGTCCAGGATTGCCG
AAGTCCGCGGAGGAAGTTTCACCGTCCGTGGA-TAAACTATGACAATCCTCTGCTAGTCCGGTCGCAGTCCAGGATTGCCG	3	28	Deletion	0	-1	KSAEEVSPSVDKL*	KSAEEVSPSVDYTMTILC*	AAGTCCGCGGAGGAAGTTTCACCGTCCGTGGA-TAAACTATGACAATCCTCTGCTAGTCCGGTCGCAGTCCAGGATTGCCG	AAGTCCGCGGAGGAAGTTTCACCGTCCGTGGACTATACTATGACAATCCTCTGCTAGTCCGGTCGCAGTCCAGGATTGCCG
AAGTCCGCGGAGGAAGTTTCACCGTCCGTGGA-TATACTAAGACAATCCTCTGCTAGTCCGGTCGCAGTCCAGGATTGCCG	3	32	Deletion	0	-1	KSAEEVSPSVDILRQSSASPVAVQDC	KSAEEVSPSVDYTMTILC*	AAGTCCGCGGAGGAAGTTTCACCGTCCGTGGA-TATACTAAGACAATCCTCTGCTAGTCCGGTCGCAGTCCAGGATTGCCG	AAGTCCGCGGAGGAAGTTTCACCGTCCGTGGACTATACTATGACAATCCTCTGCTAGTCCGGTCGCAGTCCAGGATTGCCG
AAGTCCGCGGAGGAAGTTTCACCGTCCGTGGA-TATACTATGACAATCCTCTGCTAGTCCGGTCACAGTCCAGGATTGCCG	3	34	Deletion	0	-1	KSAEEVSPSVDIL*	KSAEEVSPSVDYTMTILC*	AAGTCCGCGGAGGAAGTTTCACCGTCCGTGGA-TATACTATGACAATCCTCTGCTAGTCCGGTCACAGTCCAGGATTGCCG	AAGTCCGCGGAGGAAGTTTCACCGTCCGTGGACTATACTATGACAATCCTCTGCTAGTCCGGTCGCAGTCCAGGATTGCCG
AAGTCCGCGGAGGAAGTTTCACCGTCCGTGGA-TATACTATGACAATCCTCTGCTAGTCCGGTCGCAGTACAGGATTGCCG	3	34	Deletion	0	-1	KSAEEVSPSVDIL*	KSAEEVSPSVDYTMTILC*	AAGTCCGCGGAGGAAGTTTCACCGTCCGTGGA-TATACTATGACAATCCTCTGCTAGTCCGGTCGCAGTACAGGATTGCCG	AAGTCCGCGGAGGAAGTTTCACCGTCCGTGGACTATACTATGACAATCCTCTGCTAGTCCGGTCGCAGTCCAGGATTGCCG
AAGTCCGCGGAGGAAGTTTCACCGTCCGTGGA-TATACTATGACAATCCTCTGCTAGTCCGGTCGCAGTCCATGATTGCCG	3	35	Deletion	0	-1	KSAEEVSPSVDIL*	KSAEEVSPSVDYTMTILC*	AAGTCCGCGGAGGAAGTTTCACCGTCCGTGGA-TATACTATGACAATCCTCTGCTAGTCCGGTCGCAGTCCATGATTGCCG	AAGTCCGCGGAGGAAGTTTCACCGTCCGTGGACTATACTATGACAATCCTCTGCTAGTCCGGTCGCAGTCCAGGATTGCCG
AAGTCCGCGGAGGAAGTTTCACCGTCCGTGGA-TATACTATGACAATCCTCTGCTAGTCCGGTCTCAGTCCAGGATTGCCG	3	34	Deletion	0	-1	KSAEEVSPSVDIL*	KSAEEVSPSVDYTMTILC*	AAGTCCGCGGAGGAAGTTTCACCGTCCGTGGA-TATACTATGACAATCCTCTGCTAGTCCGGTCTCAGTCCAGGATTGCCG	AAGTCCGCGGAGGAAGTTTCACCGTCCGTGGACTATACTATGACAATCCTCTGCTAGTCCGGTCGCAGTCCAGGATTGCCG
AAGTCCGCGGAGGAAGTTTCACCGTCCGTGGA-TATACTATGACAATCCTCTTCTAGTCCGGTCGCAGTCCAGGATTGCCG	3	35	Deletion	0	-1	KSAEEVSPSVDIL*	KSAEEVSPSVDYTMTILC*	AAGTCCGCGGAGGAAGTTTCACCGTCCGTGGA-TATACTATGACAATCCTCTTCTAGTCCGGTCGCAGTCCAGGATTGCCG	AAGTCCGCGGAGGAAGTTTCACCGTCCGTGGACTATACTATGACAATCCTCTGCTAGTCCGGTCGCAGTCCAGGATTGCCG
AAGTCCGCGGAGGAAGTTTCACCGTCCGTGGA-TATACTCTGACAATCCTCTGCTAGTCCGGTCGCAGTCCAGGATTGCCG	3	35	Deletion	0	-1	KSAEEVSPSVDIL*	KSAEEVSPSVDYTMTILC*	AAGTCCGCGGAGGAAGTTTCACCGTCCGTGGA-TATACTCTGACAATCCTCTGCTAGTCCGGTCGCAGTCCAGGATTGCCG	AAGTCCGCGGAGGAAGTTTCACCGTCCGTGGACTATACTATGACAATCCTCTGCTAGTCCGGTCGCAGTCCAGGATTGCCG
AAGTCCGCGGAGGAAGTTTCACCGTCCGTGGAaaCCGTCCT-TGACAATCCTCTGCTAGTCCGGTCGCAGTCCATGATTGCCG	3	34	Insertion and Deletion	0	1	KSAEEVSPSVETVLDNPLLVRSQSMIA	KSAEEVSPSVDYTMTILC*	AAGTCCGCGGAGGAAGTTTCACCGTCCGTGGAAACCGTCCT-TGACAATCCTCTGCTAGTCCGGTCGCAGTCCATGATTGCCG	AAGTCCGCGGAGGAAGTTTCACCGTCCGTGGACTATACTATGACAATCCTCTGCTAGTCCGGTCGCAGTCCAGGATTGCCG
AAGTCCGCGGAGGAAGTTTCACCGTCCGTGGAaaCTGT-CCGTGACAATCCTCTGCTAGTCCGGTCGCAGTCCAGGATTGCCG	3	35	Insertion and Deletion	0	1	KSAEEVSPSVETVRDNPLLVRSQSRIA	KSAEEVSPSVDYTMTILC*	AAGTCCGCGGAGGAAGTTTCACCGTCCGTGGAAACTGT-CCGTGACAATCCTCTGCTAGTCCGGTCGCAGTCCAGGATTGCCG	AAGTCCGCGGAGGAAGTTTCACCGTCCGTGGACTATACTATGACAATCCTCTGCTAGTCCGGTCGCAGTCCAGGATTGCCG
AAGTCCGCGGAGGAAGTTTCACCGTCCGTGGAATATAATATGACAATCCTCTGCTAGTCCGGTCGCAGTCCAGGATTGCCG	3	31	2 Base Changes	0	0	KSAEEVSPSVEYNMTILC*	KSAEEVSPSVDYTMTILC*	AAGTCCGCGGAGGAAGTTTCACCGTCCGTGGAATATAATATGACAATCCTCTGCTAGTCCGGTCGCAGTCCAGGATTGCCG	AAGTCCGCGGAGGAAGTTTCACCGTCCGTGGACTATACTATGACAATCCTCTGCTAGTCCGGTCGCAGTCCAGGATTGCCG
AAGTCCGCGGAGGAAGTTTCACCGTCCGTGGACTAAAATATGACAAACCTCTGCTAGTCCGGTCGCAGTCCAGGATTGCCG	3	28	3 Base Changes	0	0	KSAEEVSPSVD*	KSAEEVSPSVDYTMTILC*	AAGTCCGCGGAGGAAGTTTCACCGTCCGTGGACTAAAATATGACAAACCTCTGCTAGTCCGGTCGCAGTCCAGGATTGCCG	AAGTCCGCGGAGGAAGTTTCACCGTCCGTGGACTATACTATGACAATCCTCTGCTAGTCCGGTCGCAGTCCAGGATTGCCG
AAGTCCGCGGAGGAAGTTTCACCGTCCGTGGACTAGACTATGACAATCCTCTGCTAGTCCGGTCGCAGTCCAGGATTGCCG	3	32	1 Base Change	0	0	KSAEEVSPSVD*	KSAEEVSPSVDYTMTILC*	AAGTCCGCGGAGGAAGTTTCACCGTCCGTGGACTAGACTATGACAATCCTCTGCTAGTCCGGTCGCAGTCCAGGATTGCCG	AAGTCCGCGGAGGAAGTTTCACCGTCCGTGGACTATACTATGACAATCCTCTGCTAGTCCGGTCGCAGTCCAGGATTGCCG
AAGTCCGCGGAGGAAGTTTCACCGTCCGTGGACTATACTATGAAAATCCTCTGCTAGTCCGGTCGAAGTCCAGGATTGCCG	3	35	2 Base Changes	0	0	KSAEEVSPSVDYTMKILC*	KSAEEVSPSVDYTMTILC*	AAGTCCGCGGAGGAAGTTTCACCGTCCGTGGACTATACTATGAAAATCCTCTGCTAGTCCGGTCGAAGTCCAGGATTGCCG	AAGTCCGCGGAGGAAGTTTCACCGTCCGTGGACTATACTATGACAATCCTCTGCTAGTCCGGTCGCAGTCCAGGATTGCCG
AAGTCCGCGGAGGAAGTTTCACCGTCCGTGGACTATACTATGACAATCCCCTGCTAGTCCGGTCGCAGTCCAGGATTGCCG	3	35	1 Base Change	0	0	KSAEEVSPSVDYTMTIPC*	KSAEEVSPSVDYTMTILC*	AAGTCCGCGGAGGAAGTTTCACCGTCCGTGGACTATACTATGACAATCCCCTGCTAGTCCGGTCGCAGTCCAGGATTGCCG	AAGTCCGCGGAGGAAGTTTCACCGTCCGTGGACTATACTATGACAATCCTCTGCTAGTCCGGTCGCAGTCCAGGATTGCCG
AAGTCCGCGGAGGAAGTTTCACCGTCCGTGGACTATACTATGACAATCCTCTGCTAATCCGGTCGCAGTCCAGGATTGCCG	3	34	1 Base Change	0	0	KSAEEVSPSVDYTMTILC*	KSAEEVSPSVDYTMTILC*	AAGTCCGCGGAGGAAGTTTCACCGTCCGTGGACTATACTATGACAATCCTCTGCTAATCCGGTCGCAGTCCAGGATTGCCG	AAGTCCGCGGAGGAAGTTTCACCGTCCGTGGACTATACTATGACAATCCTCTGCTAGTCCGGTCGCAGTCCAGGATTGCCG
AAGTCCGCGGAGGAAGTTTCACCGTCCGTGGACTATACTATGACAATCCTCTGCTAGCCCGGTCGCAGTCCAGGATTGCCG	3	35	1 Base Change	0	0	KSAEEVSPSVDYTMTILC*	KSAEEVSPSVDYTMTILC*	AAGTCCGCGGAGGAAGTTTCACCGTCCGTGGACTATACTATGACAATCCTCTGCTAGCCCGGTCGCAGTCCAGGATTGCCG	AAGTCCGCGGAGGAAGTTTCACCGTCCGTGGACTATACTATGACAATCCTCTGCTAGTCCGGTCGCAGTCCAGGATTGCCG
AAGTCCGCGGAGGAAGTTTCACCGTCCGTGGACTATACTATGACAATCCTCTGCTAGTCCGGTCGCAGTCGAGGATTGCCG	3	33	1 Base Change	0	0	KSAEEVSPSVDYTMTILC*	KSAEEVSPSVDYTMTILC*	AAGTCCGCGGAGGAAGTTTCACCGTCCGTGGACTATACTATGACAATCCTCTGCTAGTCCGGTCGCAGTCGAGGATTGCCG	AAGTCCGCGGAGGAAGTTTCACCGTCCGTGGACTATACTATGACAATCCTCTGCTAGTCCGGTCGCAGTCCAGGATTGCCG
AAGTCCGCGGAGGAAGTTTCACCGTCCGTGGACTATACTATGACAATCCTCTGCTAGTCCGGTCGCGGTCCAGGATTGCCG	3	33	1 Base Change	0	0	KSAEEVSPSVDYTMTILC*	KSAEEVSPSVDYTMTILC*	AAGTCCGCGGAGGAAGTTTCACCGTCCGTGGACTATACTATGACAATCCTCTGCTAGTCCGGTCGCGGTCCAGGATTGCCG	AAGTCCGCGGAGGAAGTTTCACCGTCCGTGGACTATACTATGACAATCCTCTGCTAGTCCGGTCGCAGTCCAGGATTGCCG
AAGTCCGCGGAGGAAGTTTCACCGTCCGTGGACTATACTATTACAAACCTCTGCTAGTCCGGTCGCAGTCCAGGATTGCCG	3	28	2 Base Changes	0	0	KSAEEVSPSVDYTITNLC*	KSAEEVSPSVDYTMTILC*	AAGTCCGCGGAGGAAGTTTCACCGTCCGTGGACTATACTATTACAAACCTCTGCTAGTCCGGTCGCAGTCCAGGATTGCCG	AAGTCCGCGGAGGAAGTTTCACCGTCCGTGGACTATACTATGACAATCCTCTGCTAGTCCGGTCGCAGTCCAGGATTGCCG
AAGTCCGCGGAGGAAGTTTCACCGTCCGTGGagACAATCCTATGACAATCCTCTGCTAGTCCGGTCGCAGTCCAGGATTGCCG	3	31	Insertion	0	2	KSAEEVSPSVETIL*	KSAEEVSPSVDYTMTILC*	AAGTCCGCGGAGGAAGTTTCACCGTCCGTGGAGACAATCCTATGACAATCCTCTGCTAGTCCGGTCGCAGTCCAGGATTGCCG	AAGTCCGCGGAGGAAGTTTCACCGTCCGTGGACTATACTATGACAATCCTCTGCTAGTCCGGTCGCAGTCCAGGATTGCCG
AAGTCCGCGGAGGAAGTTTCACCGTCCGTGGTactattatactaCTATACTAAGACAATCCTCTGCTAGTCCGGTCGCAGTCCAGGATTGCCG	3	31	Insertion	0	12	KSAEEVSPSVVLLYYYTKTILC*	KSAEEVSPSVDYTMTILC*	AAGTCCGCGGAGGAAGTTTCACCGTCCGTGGTACTATTATACTACTATACTAAGACAATCCTCTGCTAGTCCGGTCGCAGTCCAGGATTGCCG	AAGTCCGCGGAGGAAGTTTCACCGTCCGTGGACTATACTATGACAATCCTCTGCTAGTCCGGTCGCAGTCCAGGATTGCCG
AAGTCCGCGGAGGAAGTTTCACCGTCCGTGGTactattatactaCTATACTATGACAAACCTCTGCTAGTCCGGTCGCAGTCCAGGATTGCCG	3	31	Insertion	0	12	KSAEEVSPSVVLLYYYTMTNLC*	KSAEEVSPSVDYTMTILC*	AAGTCCGCGGAGGAAGTTTCACCGTCCGTGGTACTATTATACTACTATACTATGACAAACCTCTGCTAGTCCGGTCGCAGTCCAGGATTGCCG	AAGTCCGCGGAGGAAGTTTCACCGTCCGTGGACTATACTATGACAATCCTCTGCTAGTCCGGTCGCAGTCCAGGATTGCCG
AAGTCCGCGGAGGAAGTTTCACCGTCCGTGGTactattatactaCTATACTATGACAATCCTATGCTAGTCCGGTCGCAGTCCAGGATTGCCG	3	35	Insertion	0	12	KSAEEVSPSVVLLYYYTMTILC*	KSAEEVSPSVDYTMTILC*	AAGTCCGCGGAGGAAGTTTCACCGTCCGTGGTACTATTATACTACTATACTATGACAATCCTATGCTAGTCCGGTCGCAGTCCAGGATTGCCG	AAGTCCGCGGAGGAAGTTTCACCGTCCGTGGACTATACTATGACAATCCTCTGCTAGTCCGGTCGCAGTCCAGGATTGCCG
AAGTCCGCGGAGGAAGTTTCACCGTCCGTGGTactattatactaCTATACTATGACAATCCTCTGCTAGTCCGGTCGCAGTCCAGTATTGCCG	3	35	Insertion	0	12	KSAEEVSPSVVLLYYYTMTILC*	KSAEEVSPSVDYTMTILC*	AAGTCCGCGGAGGAAGTTTCACCGTCCGTGGTACTATTATACTACTATACTATGACAATCCTCTGCTAGTCCGGTCGCAGTCCAGTATTGCCG	AAGTCCGCGGAGGAAGTTTCACCGTCCGTGGACTATACTATGACAATCCTCTGCTAGTCCGGTCGCAGTCCAGGATTGCCG
AAGTCCGCGGAGGAAGTTTCACCGTCCGTGGtgACAATCCTATGACAATCCTCTGCTAGTCCGGTCGCAGTCAAGGATTGCCG	3	33	Insertion	0	2	KSAEEVSPSVVTIL*	KSAEEVSPSVDYTMTILC*	AAGTCCGCGGAGGAAGTTTCACCGTCCGTGGTGACAATCCTATGACAATCCTCTGCTAGTCCGGTCGCAGTCAAGGATTGCCG	AAGTCCGCGGAGGAAGTTTCACCGTCCGTGGACTATACTATGACAATCCTCTGCTAGTCCGGTCGCAGTCCAGGATTGCCG
AAGTCCGCGGAGGAAGTTTCACCGTCCGTGGTgacataGTATACTATGACAATCCTCTGCTAGTCCGGTCGCAGTCCAGGATTGCCG	3	34	Insertion	0	6	KSAEEVSPSVVT*	KSAEEVSPSVDYTMTILC*	AAGTCCGCGGAGGAAGTTTCACCGTCCGTGGTGACATAGTATACTATGACAATCCTCTGCTAGTCCGGTCGCAGTCCAGGATTGCCG	AAGTCCGCGGAGGAAGTTTCACCGTCCGTGGACTATACTATGACAATCCTCTGCTAGTCCGGTCGCAGTCCAGGATTGCCG
AAGTCCGCGGAGGAAGTTTCACCGTCCGTGGTtaaaCTATACTATGACAATCCTCTGCTAGTCCGGTCGCAGTCCAGGATTGCCG	3	35	Insertion	0	4	KSAEEVSPSVVKLYYDNPLLVRSQSRIA	KSAEEVSPSVDYTMTILC*	AAGTCCGCGGAGGAAGTTTCACCGTCCGTGGTTAAACTATACTATGACAATCCTCTGCTAGTCCGGTCGCAGTCCAGGATTGCCG	AAGTCCGCGGAGGAAGTTTCACCGTCCGTGGACTATACTATGACAATCCTCTGCTAGTCCGGTCGCAGTCCAGGATTGCCG
AAGTCCGCGGAGGAAGTTTCACCGTCCGTTG-TTAAACTATGACAATCCTCTGCTAGTCCGGTCGCAGTCCAGGATTGCCG	3	35	Deletion	0	-1	KSAEEVSPSVVKL*	KSAEEVSPSVDYTMTILC*	AAGTCCGCGGAGGAAGTTTCACCGTCCGTTG-TTAAACTATGACAATCCTCTGCTAGTCCGGTCGCAGTCCAGGATTGCCG	AAGTCCGCGGAGGAAGTTTCACCGTCCGTGGACTATACTATGACAATCCTCTGCTAGTCCGGTCGCAGTCCAGGATTGCCG
AAGTCCGCGGAGGAAGTTTCACCGTCCGTTGACTATAATATGACAATCCTCTGCTAGTCCGGTCGCAGTCCAGGATTGCCG	3	31	2 Base Changes	0	0	KSAEEVSPSVDYNMTILC*	KSAEEVSPSVDYTMTILC*	AAGTCCGCGGAGGAAGTTTCACCGTCCGTTGACTATAATATGACAATCCTCTGCTAGTCCGGTCGCAGTCCAGGATTGCCG	AAGTCCGCGGAGGAAGTTTCACCGTCCGTGGACTATACTATGACAATCCTCTGCTAGTCCGGTCGCAGTCCAGGATTGCCG
AAGTCCGCGGAGGAAGTTTCACCGTCCGTTGACTATACTATGACAATCCTCTGCTAGTCCGGTCGCAGTCCATGATTGCCG	3	34	2 Base Changes	0	0	KSAEEVSPSVDYTMTILC*	KSAEEVSPSVDYTMTILC*	AAGTCCGCGGAGGAAGTTTCACCGTCCGTTGACTATACTATGACAATCCTCTGCTAGTCCGGTCGCAGTCCATGATTGCCG	AAGTCCGCGGAGGAAGTTTCACCGTCCGTGGACTATACTATGACAATCCTCTGCTAGTCCGGTCGCAGTCCAGGATTGCCG
AAGTCCGCGGAGGAAGTTTCACCGTCCTTGGA----AAccgtcTGTGACAATCCTCTGCTAGTCCGGTCGCAGTCCAGGATTGCCG	3	35	Insertion and Deletion	0	1	KSAEEVSPSLETVCDNPLLVRSQSRIA	KSAEEVSPSVDYTMTILC*	AAGTCCGCGGAGGAAGTTTCACCGTCCTTGGA----AACCGTCTGTGACAATCCTCTGCTAGTCCGGTCGCAGTCCAGGATTGCCG	AAGTCCGCGGAGGAAGTTTCACCGTCCGTGGACTATACTATGACAATCCTCTGCTAGTCCGGTCGCAGTCCAGGATTGCCG
AAGTCCGCGGAGGAAGTTTCACCGTCCTTGGTactattatactaCTATACTATGACAATCCTCTGCTAGTCCGGTCGCAGTCCAGGATTGCCG	3	34	Insertion	0	12	KSAEEVSPSLVLLYYYTMTILC*	KSAEEVSPSVDYTMTILC*	AAGTCCGCGGAGGAAGTTTCACCGTCCTTGGTACTATTATACTACTATACTATGACAATCCTCTGCTAGTCCGGTCGCAGTCCAGGATTGCCG	AAGTCCGCGGAGGAAGTTTCACCGTCCGTGGACTATACTATGACAATCCTCTGCTAGTCCGGTCGCAGTCCAGGATTGCCG
AAGTCCGCGGAGGAAGTTTCACCGTCCTTGTACTATACTATGACAATCCTCTGCTAGTCCGGTCGCAGTCCAGGATTGCCG	3	34	2 Base Changes	0	0	KSAEEVSPSLYYTMTILC*	KSAEEVSPSVDYTMTILC*	AAGTCCGCGGAGGAAGTTTCACCGTCCTTGTACTATACTATGACAATCCTCTGCTAGTCCGGTCGCAGTCCAGGATTGCCG	AAGTCCGCGGAGGAAGTTTCACCGTCCGTGGACTATACTATGACAATCCTCTGCTAGTCCGGTCGCAGTCCAGGATTGCCG
AAGTCCGCGGAGGAAGTTTCACCGTCTGTTGACAtagtATACTATGACAATCCTCTGCTAGTCCGGTCGCAGTCCAGGATTGCCG	3	34	Insertion	0	4	KSAEEVSPSVDIVYYDNPLLVRSQSRIA	KSAEEVSPSVDYTMTILC*	AAGTCCGCGGAGGAAGTTTCACCGTCTGTTGACATAGTATACTATGACAATCCTCTGCTAGTCCGGTCGCAGTCCAGGATTGCCG	AAGTCCGCGGAGGAAGTTTCACCGTCCGTGGACTATACTATGACAATCCTCTGCTAGTCCGGTCGCAGTCCAGGATTGCCG
AAGTCCGCGGAGGAAGTTTCACTGTCCGTGGA-------AAccgtccgtGACAATCCTCTGCTAGTCCGGTCGCAGTCCAGGATTGCCG	3	35	Insertion and Deletion	0	1	KSAEEVSLSVETVRDNPLLVRSQSRIA	KSAEEVSPSVDYTMTILC*	AAGTCCGCGGAGGAAGTTTCACTGTCCGTGGA-------AACCGTCCGTGACAATCCTCTGCTAGTCCGGTCGCAGTCCAGGATTGCCG	AAGTCCGCGGAGGAAGTTTCACCGTCCGTGGACTATACTATGACAATCCTCTGCTAGTCCGGTCGCAGTCCAGGATTGCCG
AAGTCCGCGGAGGAAGTTTCATCGTCCGTGGTactattatactaCTATACTATGACAATCCTCTGCTAGTCCGGTCGCAGTCCAGGATTGCCG	3	35	Insertion	0	12	KSAEEVSSSVVLLYYYTMTILC*	KSAEEVSPSVDYTMTILC*	AAGTCCGCGGAGGAAGTTTCATCGTCCGTGGTACTATTATACTACTATACTATGACAATCCTCTGCTAGTCCGGTCGCAGTCCAGGATTGCCG	AAGTCCGCGGAGGAAGTTTCACCGTCCGTGGACTATACTATGACAATCCTCTGCTAGTCCGGTCGCAGTCCAGGATTGCCG
AAGTCCGCGGAGGAATTTTCACCGTCCG-------TACTATGACAATCCTCTGCTAGTCCGGTCGCAGTCCAGGATTGCCG	3	31	Deletion	0	-7	KSAEEFSPSVL*	KSAEEVSPSVDYTMTILC*	AAGTCCGCGGAGGAATTTTCACCGTCCG-------TACTATGACAATCCTCTGCTAGTCCGGTCGCAGTCCAGGATTGCCG	AAGTCCGCGGAGGAAGTTTCACCGTCCGTGGACTATACTATGACAATCCTCTGCTAGTCCGGTCGCAGTCCAGGATTGCCG
AAGTCCGCGGAGGAATTTTCACCGTCCGT-GACTATACTATGACAATCCTCTGCTAGTCCGGTCGCAGTCCAGGATTGCCG	3	31	Deletion	0	-1	KSAEEFSPSVTIL*	KSAEEVSPSVDYTMTILC*	AAGTCCGCGGAGGAATTTTCACCGTCCGT-GACTATACTATGACAATCCTCTGCTAGTCCGGTCGCAGTCCAGGATTGCCG	AAGTCCGCGGAGGAAGTTTCACCGTCCGTGGACTATACTATGACAATCCTCTGCTAGTCCGGTCGCAGTCCAGGATTGCCG
AAGTCCGCGGAGGACGTTTCACCG-----------TACTATGACAATCCTCTGCTAGTCCGGTCGCAGTCCAGGATTGCCG	3	31	Deletion	0	-11	KSAEDVSPYYDNPLLVRSQSRIA	KSAEEVSPSVDYTMTILC*	AAGTCCGCGGAGGACGTTTCACCG-----------TACTATGACAATCCTCTGCTAGTCCGGTCGCAGTCCAGGATTGCCG	AAGTCCGCGGAGGAAGTTTCACCGTCCGTGGACTATACTATGACAATCCTCTGCTAGTCCGGTCGCAGTCCAGGATTGCCG
AAGTCCGCGGAGGACGTTTCACCG---------TATACTATGACAATCCTCTGCTAGTCCGGTCGCAGTCCAGGATTGCCG	3	32	Deletion	0	-9	KSAEDVSPYTMTILC*	KSAEEVSPSVDYTMTILC*	AAGTCCGCGGAGGACGTTTCACCG---------TATACTATGACAATCCTCTGCTAGTCCGGTCGCAGTCCAGGATTGCCG	AAGTCCGCGGAGGAAGTTTCACCGTCCGTGGACTATACTATGACAATCCTCTGCTAGTCCGGTCGCAGTCCAGGATTGCCG
AAGTCCGCGGAGGACGTTTCACCGTCCGGTGACAtagtATACTATGACAATCCTCTGCTAGTCCGGTCGCAGTCCAGGATTGCCG	3	32	Insertion	0	4	KSAEDVSPSGDIVYYDNPLLVRSQSRIA	KSAEEVSPSVDYTMTILC*	AAGTCCGCGGAGGACGTTTCACCGTCCGGTGACATAGTATACTATGACAATCCTCTGCTAGTCCGGTCGCAGTCCAGGATTGCCG	AAGTCCGCGGAGGAAGTTTCACCGTCCGTGGACTATACTATGACAATCCTCTGCTAGTCCGGTCGCAGTCCAGGATTGCCG
AAGTCCGCGGAGGACGTTTCACCGTCCGT-GACTATACTATGACAATCCTCTGCTAGTCCGGTCGCAGTCCAGGATTGCCG	3	33	Deletion	0	-1	KSAEDVSPSVTIL*	KSAEEVSPSVDYTMTILC*	AAGTCCGCGGAGGACGTTTCACCGTCCGT-GACTATACTATGACAATCCTCTGCTAGTCCGGTCGCAGTCCAGGATTGCCG	AAGTCCGCGGAGGAAGTTTCACCGTCCGTGGACTATACTATGACAATCCTCTGCTAGTCCGGTCGCAGTCCAGGATTGCCG
AAGTCCGCGGAGGACGTTTCACCGTCCGTGG---ATACTATGACAATCCTCTGCTAGTCCGGTCGCAGTCCAGGATTGCCG	3	31	Deletion	0	-3	KSAEDVSPSVDTMTILC*	KSAEEVSPSVDYTMTILC*	AAGTCCGCGGAGGACGTTTCACCGTCCGTGG---ATACTATGACAATCCTCTGCTAGTCCGGTCGCAGTCCAGGATTGCCG	AAGTCCGCGGAGGAAGTTTCACCGTCCGTGGACTATACTATGACAATCCTCTGCTAGTCCGGTCGCAGTCCAGGATTGCCG
AAGTCCGCGGAGGANGTTTCACCGTCCGTGGACTATACTATGACAATCCTCTGCTAGTCCGGTCGCAGTCCAGGATTGCCG	3	33	1 Base Change	0	0	KSAEXVSPSVDYTMTILC*	KSAEEVSPSVDYTMTILC*	AAGTCCGCGGAGGANGTTTCACCGTCCGTGGACTATACTATGACAATCCTCTGCTAGTCCGGTCGCAGTCCAGGATTGCCG	AAGTCCGCGGAGGAAGTTTCACCGTCCGTGGACTATACTATGACAATCCTCTGCTAGTCCGGTCGCAGTCCAGGATTGCCG
AAGTCCGCGGAGTAAGTTTCACCGTCCGTGG--TGaTACTATGACAATCCTCTGCTAGTCCGGTCGCAGTCCAGGATTGCCG	3	34	Insertion and Deletion	0	-1	KSAE*	KSAEEVSPSVDYTMTILC*	AAGTCCGCGGAGTAAGTTTCACCGTCCGTGG--TGATACTATGACAATCCTCTGCTAGTCCGGTCGCAGTCCAGGATTGCCG	AAGTCCGCGGAGGAAGTTTCACCGTCCGTGGACTATACTATGACAATCCTCTGCTAGTCCGGTCGCAGTCCAGGATTGCCG
AAGTCCGCGGTGGAAGTTTCACCGTCCGTGGACTATACTATGACAATCCTCTGCTAGTCCGGTCGCAGTCCAGGATTGCCG	3	35	1 Base Change	0	0	KSAVEVSPSVDYTMTILC*	KSAEEVSPSVDYTMTILC*	AAGTCCGCGGTGGAAGTTTCACCGTCCGTGGACTATACTATGACAATCCTCTGCTAGTCCGGTCGCAGTCCAGGATTGCCG	AAGTCCGCGGAGGAAGTTTCACCGTCCGTGGACTATACTATGACAATCCTCTGCTAGTCCGGTCGCAGTCCAGGATTGCCG
AAGTCCGCGTAGGAAGTTTCACCGTCCGTGGA--ATACTATGACAATCCTCTGCTAGTCCGGTCGCAGTCCAGGATTGCCG	3	33	Deletion	0	-2	KSA*	KSAEEVSPSVDYTMTILC*	AAGTCCGCGTAGGAAGTTTCACCGTCCGTGGA--ATACTATGACAATCCTCTGCTAGTCCGGTCGCAGTCCAGGATTGCCG	AAGTCCGCGGAGGAAGTTTCACCGTCCGTGGACTATACTATGACAATCCTCTGCTAGTCCGGTCGCAGTCCAGGATTGCCG
AAGTCCGCTGAGGAAGTTACACCGTCCGTGGACTATACTATGACAATCCTCTGCTAGTCCGGTCGCAGTCCAGGATTGCCG	3	33	2 Base Changes	0	0	KSAEEVTPSVDYTMTILC*	KSAEEVSPSVDYTMTILC*	AAGTCCGCTGAGGAAGTTACACCGTCCGTGGACTATACTATGACAATCCTCTGCTAGTCCGGTCGCAGTCCAGGATTGCCG	AAGTCCGCGGAGGAAGTTTCACCGTCCGTGGACTATACTATGACAATCCTCTGCTAGTCCGGTCGCAGTCCAGGATTGCCG
AAGTCCGCTGAGGAAGTTTCACCGTCCGTGGTactattatactaCTATACTATGACAATCCTCTGCTAGTCCGGTCGCAGTCCAGGATTGCCG	3	35	Insertion	0	12	KSAEEVSPSVVLLYYYTMTILC*	KSAEEVSPSVDYTMTILC*	AAGTCCGCTGAGGAAGTTTCACCGTCCGTGGTACTATTATACTACTATACTATGACAATCCTCTGCTAGTCCGGTCGCAGTCCAGGATTGCCG	AAGTCCGCGGAGGAAGTTTCACCGTCCGTGGACTATACTATGACAATCCTCTGCTAGTCCGGTCGCAGTCCAGGATTGCCG
AAGTCCGCTGAGGAAGTTTCACCGTCCGTTGACTATACTATGACAATCCTCTGCTAGTCCGGTCGCAGTCCAGGATTGCCG	3	35	2 Base Changes	0	0	KSAEEVSPSVDYTMTILC*	KSAEEVSPSVDYTMTILC*	AAGTCCGCTGAGGAAGTTTCACCGTCCGTTGACTATACTATGACAATCCTCTGCTAGTCCGGTCGCAGTCCAGGATTGCCG	AAGTCCGCGGAGGAAGTTTCACCGTCCGTGGACTATACTATGACAATCCTCTGCTAGTCCGGTCGCAGTCCAGGATTGCCG
AAGTCCGTGGAGGAAGTTTCACCGTCCGTGGTactattatactaCTATACTATGACAATCCTCTGCTAGTCCGGTCGCAGTCCAGGATTGCCG	3	34	Insertion	0	12	KSVEEVSPSVVLLYYYTMTILC*	KSAEEVSPSVDYTMTILC*	AAGTCCGTGGAGGAAGTTTCACCGTCCGTGGTACTATTATACTACTATACTATGACAATCCTCTGCTAGTCCGGTCGCAGTCCAGGATTGCCG	AAGTCCGCGGAGGAAGTTTCACCGTCCGTGGACTATACTATGACAATCCTCTGCTAGTCCGGTCGCAGTCCAGGATTGCCG
AAGTCCGTGGAGGAAGTTTCACCGTCCGTGGtgACAATCCTATGACAATCCTCTGCTAGTCCGGTCGCAGTCCAGGATTGCCG	3	32	Insertion	0	2	KSVEEVSPSVVTIL*	KSAEEVSPSVDYTMTILC*	AAGTCCGTGGAGGAAGTTTCACCGTCCGTGGTGACAATCCTATGACAATCCTCTGCTAGTCCGGTCGCAGTCCAGGATTGCCG	AAGTCCGCGGAGGAAGTTTCACCGTCCGTGGACTATACTATGACAATCCTCTGCTAGTCCGGTCGCAGTCCAGGATTGCCG
AAGTCCTCGGAGGAAGTTTCACCGTCCG-------TACTATGACAATCCTCTGCTAGTCCGGTCGCAGTCCAGGATTGCCG	3	33	Deletion	0	-7	KSSEEVSPSVL*	KSAEEVSPSVDYTMTILC*	AAGTCCTCGGAGGAAGTTTCACCGTCCG-------TACTATGACAATCCTCTGCTAGTCCGGTCGCAGTCCAGGATTGCCG	AAGTCCGCGGAGGAAGTTTCACCGTCCGTGGACTATACTATGACAATCCTCTGCTAGTCCGGTCGCAGTCCAGGATTGCCG
AAGTCCTCGGAGGAAGTTTCACCGTCCGGTGACAtagtATACTATGACAATCCTCTGCTAGTCCGGTCGCAGTCCAGGATTGCCG	3	34	Insertion	0	4	KSSEEVSPSGDIVYYDNPLLVRSQSRIA	KSAEEVSPSVDYTMTILC*	AAGTCCTCGGAGGAAGTTTCACCGTCCGGTGACATAGTATACTATGACAATCCTCTGCTAGTCCGGTCGCAGTCCAGGATTGCCG	AAGTCCGCGGAGGAAGTTTCACCGTCCGTGGACTATACTATGACAATCCTCTGCTAGTCCGGTCGCAGTCCAGGATTGCCG
AAGTCAGCGGAGGAAGTTTCACAGTCCGTGGACTATACTATGACAATCCTCTGCTAGTCCGGTCGCAGTCCAGGATTGCCG	2	28	2 Base Changes	0	0	KSAEEVSQSVDYTMTILC*	KSAEEVSPSVDYTMTILC*	AAGTCAGCGGAGGAAGTTTCACAGTCCGTGGACTATACTATGACAATCCTCTGCTAGTCCGGTCGCAGTCCAGGATTGCCG	AAGTCCGCGGAGGAAGTTTCACCGTCCGTGGACTATACTATGACAATCCTCTGCTAGTCCGGTCGCAGTCCAGGATTGCCG
AAGTCAGCGGAGGAAGTTTCACCGTCCGAGGACTATACTATGACAATCCTCTGCTAGTCCGGTCGCAGTCCAGGATTGCCG	2	29	2 Base Changes	0	0	KSAEEVSPSEDYTMTILC*	KSAEEVSPSVDYTMTILC*	AAGTCAGCGGAGGAAGTTTCACCGTCCGAGGACTATACTATGACAATCCTCTGCTAGTCCGGTCGCAGTCCAGGATTGCCG	AAGTCCGCGGAGGAAGTTTCACCGTCCGTGGACTATACTATGACAATCCTCTGCTAGTCCGGTCGCAGTCCAGGATTGCCG
AAGTCAGCGGAGGAAGTTTCACCGTCCGT------CACTATGACAATCCTCTGCTAGTCAGGTCGCAGTCCAGGATTGCCG	2	35	Deletion	0	-6	KSAEEVSPSVTMTILC*	KSAEEVSPSVDYTMTILC*	AAGTCAGCGGAGGAAGTTTCACCGTCCGT------CACTATGACAATCCTCTGCTAGTCAGGTCGCAGTCCAGGATTGCCG	AAGTCCGCGGAGGAAGTTTCACCGTCCGTGGACTATACTATGACAATCCTCTGCTAGTCCGGTCGCAGTCCAGGATTGCCG
AAGTCAGCGGAGGAAGTTTCACCGTCCGT-GACTATACTATGACAATCCTCTGCTAGTCCGGTCGCAGTCCAGGGTTGCCG	2	33	Deletion	0	-1	KSAEEVSPSVTIL*	KSAEEVSPSVDYTMTILC*	AAGTCAGCGGAGGAAGTTTCACCGTCCGT-GACTATACTATGACAATCCTCTGCTAGTCCGGTCGCAGTCCAGGGTTGCCG	AAGTCCGCGGAGGAAGTTTCACCGTCCGTGGACTATACTATGACAATCCTCTGCTAGTCCGGTCGCAGTCCAGGATTGCCG
AAGTCAGCGGAGGAAGTTTCACCGTCCGTGGACTATACTATGACAATCCTCTGATAGTCCGGTCGCAGTCCAGGATTGCCG	2	29	2 Base Changes	0	0	KSAEEVSPSVDYTMTIL*	KSAEEVSPSVDYTMTILC*	AAGTCAGCGGAGGAAGTTTCACCGTCCGTGGACTATACTATGACAATCCTCTGATAGTCCGGTCGCAGTCCAGGATTGCCG	AAGTCCGCGGAGGAAGTTTCACCGTCCGTGGACTATACTATGACAATCCTCTGCTAGTCCGGTCGCAGTCCAGGATTGCCG
AAGTCAGCGGAGGAAGTTTCACCGTCCGTGGACTATACTATGACAATCCTCTGCTAGTCAGGTCGCAGTCCAGGATTGCCG	2	30	2 Base Changes	0	0	KSAEEVSPSVDYTMTILC*	KSAEEVSPSVDYTMTILC*	AAGTCAGCGGAGGAAGTTTCACCGTCCGTGGACTATACTATGACAATCCTCTGCTAGTCAGGTCGCAGTCCAGGATTGCCG	AAGTCCGCGGAGGAAGTTTCACCGTCCGTGGACTATACTATGACAATCCTCTGCTAGTCCGGTCGCAGTCCAGGATTGCCG
AAGTCAGCGGAGGAAGTTTCACCGTCCGTGGACTATACTATGACAATCCTCTGCTAGTCCGGTCGCAGTACAGGATTGCCG	2	35	2 Base Changes	0	0	KSAEEVSPSVDYTMTILC*	KSAEEVSPSVDYTMTILC*	AAGTCAGCGGAGGAAGTTTCACCGTCCGTGGACTATACTATGACAATCCTCTGCTAGTCCGGTCGCAGTACAGGATTGCCG	AAGTCCGCGGAGGAAGTTTCACCGTCCGTGGACTATACTATGACAATCCTCTGCTAGTCCGGTCGCAGTCCAGGATTGCCG
AAGTCAGCGGAGGAAGTTTCACCGTCCGTGTACTATACTATGACAATCCTCTGCTAGTCCGGTCGCAGTCCAGGATTGCCG	2	29	2 Base Changes	0	0	KSAEEVSPSVYYTMTILC*	KSAEEVSPSVDYTMTILC*	AAGTCAGCGGAGGAAGTTTCACCGTCCGTGTACTATACTATGACAATCCTCTGCTAGTCCGGTCGCAGTCCAGGATTGCCG	AAGTCCGCGGAGGAAGTTTCACCGTCCGTGGACTATACTATGACAATCCTCTGCTAGTCCGGTCGCAGTCCAGGATTGCCG
AAGTCCACGGAGGAAGTTTCACCG-----------TACTATGACAATCCTCTGCTAGTCCGGTCGCAGTACAGGATTGCCG	2	34	Deletion	0	-11	KSTEEVSPYYDNPLLVRSQYRIA	KSAEEVSPSVDYTMTILC*	AAGTCCACGGAGGAAGTTTCACCG-----------TACTATGACAATCCTCTGCTAGTCCGGTCGCAGTACAGGATTGCCG	AAGTCCGCGGAGGAAGTTTCACCGTCCGTGGACTATACTATGACAATCCTCTGCTAGTCCGGTCGCAGTCCAGGATTGCCG
AAGTCCGAGGAGGAAGTTTCACCG---------TATACTATGACAATCCTCTGCTAGTCCGGTCGCAGTCCAGGATTGCCG	2	28	Deletion	0	-9	KSEEEVSPYTMTILC*	KSAEEVSPSVDYTMTILC*	AAGTCCGAGGAGGAAGTTTCACCG---------TATACTATGACAATCCTCTGCTAGTCCGGTCGCAGTCCAGGATTGCCG	AAGTCCGCGGAGGAAGTTTCACCGTCCGTGGACTATACTATGACAATCCTCTGCTAGTCCGGTCGCAGTCCAGGATTGCCG
AAGTCCGAGGAGGAAGTTTCACCGTCCGT-GACTATACTATGACAATCCTCTGCTAGTCCGGTCGCAGTCCAGGATTGCCG	2	35	Deletion	0	-1	KSEEEVSPSVTIL*	KSAEEVSPSVDYTMTILC*	AAGTCCGAGGAGGAAGTTTCACCGTCCGT-GACTATACTATGACAATCCTCTGCTAGTCCGGTCGCAGTCCAGGATTGCCG	AAGTCCGCGGAGGAAGTTTCACCGTCCGTGGACTATACTATGACAATCCTCTGCTAGTCCGGTCGCAGTCCAGGATTGCCG
AAGTCCGAGGAGGAAGTTTCACCGTCCGTGG---ATACTATGACAATCCTCTGCTAGTCCGGTCGCAGTCCAGGATTGCCG	2	32	Deletion	0	-3	KSEEEVSPSVDTMTILC*	KSAEEVSPSVDYTMTILC*	AAGTCCGAGGAGGAAGTTTCACCGTCCGTGG---ATACTATGACAATCCTCTGCTAGTCCGGTCGCAGTCCAGGATTGCCG	AAGTCCGCGGAGGAAGTTTCACCGTCCGTGGACTATACTATGACAATCCTCTGCTAGTCCGGTCGCAGTCCAGGATTGCCG
AAGTCCGAGGAGGAAGTTTCACCGTCCGTGGA-------AAccgtccgtGACAATCCTCTGCTAGTCCGGTCGCAGTCCAGGATTGCCG	2	33	Insertion and Deletion	0	1	KSEEEVSPSVETVRDNPLLVRSQSRIA	KSAEEVSPSVDYTMTILC*	AAGTCCGAGGAGGAAGTTTCACCGTCCGTGGA-------AACCGTCCGTGACAATCCTCTGCTAGTCCGGTCGCAGTCCAGGATTGCCG	AAGTCCGCGGAGGAAGTTTCACCGTCCGTGGACTATACTATGACAATCCTCTGCTAGTCCGGTCGCAGTCCAGGATTGCCG
AAGTCCGAGGAGGAAGTTTCACCGTCCGTGGtgACAATCCTATGACAATCCTCTGCTAGTCCGGTCGCAGTCCAGGATTGCCG	2	32	Insertion	0	2	KSEEEVSPSVVTIL*	KSAEEVSPSVDYTMTILC*	AAGTCCGAGGAGGAAGTTTCACCGTCCGTGGTGACAATCCTATGACAATCCTCTGCTAGTCCGGTCGCAGTCCAGGATTGCCG	AAGTCCGCGGAGGAAGTTTCACCGTCCGTGGACTATACTATGACAATCCTCTGCTAGTCCGGTCGCAGTCCAGGATTGCCG
AAGTCCGCAGAGGAAGTTTCACCGTCCGT-GACGgtATACTATGACAATCCTCTGCTAGTCCGGTCGCAGTCCAGGATTGCCG	2	35	Insertion and Deletion	0	1	KSAEEVSPSVTVYYDNPLLVRSQSRIA	KSAEEVSPSVDYTMTILC*	AAGTCCGCAGAGGAAGTTTCACCGTCCGT-GACGGTATACTATGACAATCCTCTGCTAGTCCGGTCGCAGTCCAGGATTGCCG	AAGTCCGCGGAGGAAGTTTCACCGTCCGTGGACTATACTATGACAATCCTCTGCTAGTCCGGTCGCAGTCCAGGATTGCCG
AAGTCCGCAGAGGAAGTTTCACCGTCCGTGG--TGaTACTATGACAATCCTCTGCTAGTCCGGTCGCAGTCCAGGATTGCCG	2	35	Insertion and Deletion	0	-1	KSAEEVSPSVVIL*	KSAEEVSPSVDYTMTILC*	AAGTCCGCAGAGGAAGTTTCACCGTCCGTGG--TGATACTATGACAATCCTCTGCTAGTCCGGTCGCAGTCCAGGATTGCCG	AAGTCCGCGGAGGAAGTTTCACCGTCCGTGGACTATACTATGACAATCCTCTGCTAGTCCGGTCGCAGTCCAGGATTGCCG
AAGTCCGCGAAGGAAGTTTCACCGTCCGTGGACTATACTATGACAATCCTCTGCTAGTCCGGTCGCAGTCCAGGATTGCCG	2	35	1 Base Change	0	0	KSAKEVSPSVDYTMTILC*	KSAEEVSPSVDYTMTILC*	AAGTCCGCGAAGGAAGTTTCACCGTCCGTGGACTATACTATGACAATCCTCTGCTAGTCCGGTCGCAGTCCAGGATTGCCG	AAGTCCGCGGAGGAAGTTTCACCGTCCGTGGACTATACTATGACAATCCTCTGCTAGTCCGGTCGCAGTCCAGGATTGCCG
AAGTCCGCGGAAGAAGTTTCACCGTCCGT------CACTATGACAATCCTCTGCTAGTCCGGTCGCAGTCCAGGATTGCCG	2	34	Deletion	0	-6	KSAEEVSPSVTMTILC*	KSAEEVSPSVDYTMTILC*	AAGTCCGCGGAAGAAGTTTCACCGTCCGT------CACTATGACAATCCTCTGCTAGTCCGGTCGCAGTCCAGGATTGCCG	AAGTCCGCGGAGGAAGTTTCACCGTCCGTGGACTATACTATGACAATCCTCTGCTAGTCCGGTCGCAGTCCAGGATTGCCG
AAGTCCGCGGAAGAAGTTTCACCGTCCGTGGACTATACTATGACAATCCTCTGCTAGTCCGGTCGCAGTCCAGGATTGCCG	2	35	1 Base Change	0	0	KSAEEVSPSVDYTMTILC*	KSAEEVSPSVDYTMTILC*	AAGTCCGCGGAAGAAGTTTCACCGTCCGTGGACTATACTATGACAATCCTCTGCTAGTCCGGTCGCAGTCCAGGATTGCCG	AAGTCCGCGGAGGAAGTTTCACCGTCCGTGGACTATACTATGACAATCCTCTGCTAGTCCGGTCGCAGTCCAGGATTGCCG
AAGTCCGCGGAGCAAGTTTCACCGTCCGTGGA-TATACTATGACAATCCTCTGCTAGTCCGGTCGCAGTCCAGGATTGCCG	2	35	Deletion	0	-1	KSAEQVSPSVDIL*	KSAEEVSPSVDYTMTILC*	AAGTCCGCGGAGCAAGTTTCACCGTCCGTGGA-TATACTATGACAATCCTCTGCTAGTCCGGTCGCAGTCCAGGATTGCCG	AAGTCCGCGGAGGAAGTTTCACCGTCCGTGGACTATACTATGACAATCCTCTGCTAGTCCGGTCGCAGTCCAGGATTGCCG
AAGTCCGCGGAGGAAATTTCACCGTCCG-------TACTATGACAATCCTCTGCTAGTCCGGTCGCAGTCCAGGATTGCCG	2	35	Deletion	0	-7	KSAEEISPSVL*	KSAEEVSPSVDYTMTILC*	AAGTCCGCGGAGGAAATTTCACCGTCCG-------TACTATGACAATCCTCTGCTAGTCCGGTCGCAGTCCAGGATTGCCG	AAGTCCGCGGAGGAAGTTTCACCGTCCGTGGACTATACTATGACAATCCTCTGCTAGTCCGGTCGCAGTCCAGGATTGCCG
AAGTCCGCGGAGGAAGATTCACCGTCCGAGGACTATACTATGACAATCCTCTGCTAGTCCGGTCGCAGTCCAGGATTGCCG	2	30	2 Base Changes	0	0	KSAEEDSPSEDYTMTILC*	KSAEEVSPSVDYTMTILC*	AAGTCCGCGGAGGAAGATTCACCGTCCGAGGACTATACTATGACAATCCTCTGCTAGTCCGGTCGCAGTCCAGGATTGCCG	AAGTCCGCGGAGGAAGTTTCACCGTCCGTGGACTATACTATGACAATCCTCTGCTAGTCCGGTCGCAGTCCAGGATTGCCG
AAGTCCGCGGAGGAAGATTCACCGTCCGT------CACTATGACAATCCTCTGCTAGTCCGGTCGCAGTCCAGGATTGCCG	2	32	Deletion	0	-6	KSAEEDSPSVTMTILC*	KSAEEVSPSVDYTMTILC*	AAGTCCGCGGAGGAAGATTCACCGTCCGT------CACTATGACAATCCTCTGCTAGTCCGGTCGCAGTCCAGGATTGCCG	AAGTCCGCGGAGGAAGTTTCACCGTCCGTGGACTATACTATGACAATCCTCTGCTAGTCCGGTCGCAGTCCAGGATTGCCG
AAGTCCGCGGAGGAAGATTCACCGTCCGTGGA-------AAccgtccgtGACAATCCTCTGCTAGTCCGGTCGCAGTCCAGGATTGCCG	2	29	Insertion and Deletion	0	1	KSAEEDSPSVETVRDNPLLVRSQSRIA	KSAEEVSPSVDYTMTILC*	AAGTCCGCGGAGGAAGATTCACCGTCCGTGGA-------AACCGTCCGTGACAATCCTCTGCTAGTCCGGTCGCAGTCCAGGATTGCCG	AAGTCCGCGGAGGAAGTTTCACCGTCCGTGGACTATACTATGACAATCCTCTGCTAGTCCGGTCGCAGTCCAGGATTGCCG
AAGTCCGCGGAGGAAGCTTCACCGTCCGTGGA-TATACTATGACAATCCTCTGCTAGTCCGGTCGCAGTCCAGGATTGCCG	2	35	Deletion	0	-1	KSAEEASPSVDIL*	KSAEEVSPSVDYTMTILC*	AAGTCCGCGGAGGAAGCTTCACCGTCCGTGGA-TATACTATGACAATCCTCTGCTAGTCCGGTCGCAGTCCAGGATTGCCG	AAGTCCGCGGAGGAAGTTTCACCGTCCGTGGACTATACTATGACAATCCTCTGCTAGTCCGGTCGCAGTCCAGGATTGCCG
AAGTCCGCGGAGGAAGGTTCACCGTCCG-------TACTATGACAATCCTCTGCTAGTCCGGTCGCAGTCCAGGATTGCCG	2	29	Deletion	0	-7	KSAEEGSPSVL*	KSAEEVSPSVDYTMTILC*	AAGTCCGCGGAGGAAGGTTCACCGTCCG-------TACTATGACAATCCTCTGCTAGTCCGGTCGCAGTCCAGGATTGCCG	AAGTCCGCGGAGGAAGTTTCACCGTCCGTGGACTATACTATGACAATCCTCTGCTAGTCCGGTCGCAGTCCAGGATTGCCG
AAGTCCGCGGAGGAAGGTTCACCGTCCGGTGACAtagtATACTATGACAATCCTCTGCTAGTCCGGTCGCAGTCCAGGATTGCCG	2	32	Insertion	0	4	KSAEEGSPSGDIVYYDNPLLVRSQSRIA	KSAEEVSPSVDYTMTILC*	AAGTCCGCGGAGGAAGGTTCACCGTCCGGTGACATAGTATACTATGACAATCCTCTGCTAGTCCGGTCGCAGTCCAGGATTGCCG	AAGTCCGCGGAGGAAGTTTCACCGTCCGTGGACTATACTATGACAATCCTCTGCTAGTCCGGTCGCAGTCCAGGATTGCCG
AAGTCCGCGGAGGAAGGTTCACCGTCCGTGGACTATACTATGACAATCCTCTGCTAGTCCGGTCGCAGTCCAGGATTGCCG	2	33	1 Base Change	0	0	KSAEEGSPSVDYTMTILC*	KSAEEVSPSVDYTMTILC*	AAGTCCGCGGAGGAAGGTTCACCGTCCGTGGACTATACTATGACAATCCTCTGCTAGTCCGGTCGCAGTCCAGGATTGCCG	AAGTCCGCGGAGGAAGTTTCACCGTCCGTGGACTATACTATGACAATCCTCTGCTAGTCCGGTCGCAGTCCAGGATTGCCG
AAGTCCGCGGAGGAAGTATCACCGTCCGT-GACGgtATACTATGACAATCCTCTGCTAGTCCGGTCGCAGTCCAGGATTGCCG	2	34	Insertion and Deletion	0	1	KSAEEVSPSVTVYYDNPLLVRSQSRIA	KSAEEVSPSVDYTMTILC*	AAGTCCGCGGAGGAAGTATCACCGTCCGT-GACGGTATACTATGACAATCCTCTGCTAGTCCGGTCGCAGTCCAGGATTGCCG	AAGTCCGCGGAGGAAGTTTCACCGTCCGTGGACTATACTATGACAATCCTCTGCTAGTCCGGTCGCAGTCCAGGATTGCCG
AAGTCCGCGGAGGAAGTATCACCGTCCGTGG---ATACTATGACAATCCTCTGCTAGTCCGGTCGCAGTCCAGGATTGCCG	2	34	Deletion	0	-3	KSAEEVSPSVDTMTILC*	KSAEEVSPSVDYTMTILC*	AAGTCCGCGGAGGAAGTATCACCGTCCGTGG---ATACTATGACAATCCTCTGCTAGTCCGGTCGCAGTCCAGGATTGCCG	AAGTCCGCGGAGGAAGTTTCACCGTCCGTGGACTATACTATGACAATCCTCTGCTAGTCCGGTCGCAGTCCAGGATTGCCG
AAGTCCGCGGAGGAAGTCTCACCGTCCGTGG--TGaAACTATGACAATCCTCTGCTAGTCCGGTCGCAGTCCAGGATTGCCG	2	35	Insertion and Deletion	0	-1	KSAEEVSPSVVKL*	KSAEEVSPSVDYTMTILC*	AAGTCCGCGGAGGAAGTCTCACCGTCCGTGG--TGAAACTATGACAATCCTCTGCTAGTCCGGTCGCAGTCCAGGATTGCCG	AAGTCCGCGGAGGAAGTTTCACCGTCCGTGGACTATACTATGACAATCCTCTGCTAGTCCGGTCGCAGTCCAGGATTGCCG
AAGTCCGCGGAGGAAGTCTCACCGTCCGTGGA-TATACTATGACAATCCTCTGCTAGTCCGGTCGCAGTCCAGGATTGCCG	2	35	Deletion	0	-1	KSAEEVSPSVDIL*	KSAEEVSPSVDYTMTILC*	AAGTCCGCGGAGGAAGTCTCACCGTCCGTGGA-TATACTATGACAATCCTCTGCTAGTCCGGTCGCAGTCCAGGATTGCCG	AAGTCCGCGGAGGAAGTTTCACCGTCCGTGGACTATACTATGACAATCCTCTGCTAGTCCGGTCGCAGTCCAGGATTGCCG
AAGTCCGCGGAGGAAGTTACACCGTCCG-------TACTATGACAATCCTCTGCTAGTCCGGTCGCAGTCCAGGATTGCCG	2	32	Deletion	0	-7	KSAEEVTPSVL*	KSAEEVSPSVDYTMTILC*	AAGTCCGCGGAGGAAGTTACACCGTCCG-------TACTATGACAATCCTCTGCTAGTCCGGTCGCAGTCCAGGATTGCCG	AAGTCCGCGGAGGAAGTTTCACCGTCCGTGGACTATACTATGACAATCCTCTGCTAGTCCGGTCGCAGTCCAGGATTGCCG
AAGTCCGCGGAGGAAGTTACACCGTCCGGTGACAtagtATACTATGACAATCCTCTGCTAGTCCGGTCGCAGTCCAGGATTGCCG	2	34	Insertion	0	4	KSAEEVTPSGDIVYYDNPLLVRSQSRIA	KSAEEVSPSVDYTMTILC*	AAGTCCGCGGAGGAAGTTACACCGTCCGGTGACATAGTATACTATGACAATCCTCTGCTAGTCCGGTCGCAGTCCAGGATTGCCG	AAGTCCGCGGAGGAAGTTTCACCGTCCGTGGACTATACTATGACAATCCTCTGCTAGTCCGGTCGCAGTCCAGGATTGCCG
AAGTCCGCGGAGGAAGTTACACCGTCCGTGG---ATACTATGACAATCCTCTGCTAGTCCGGTCGCAGTCCAGGATTGCCG	2	31	Deletion	0	-3	KSAEEVTPSVDTMTILC*	KSAEEVSPSVDYTMTILC*	AAGTCCGCGGAGGAAGTTACACCGTCCGTGG---ATACTATGACAATCCTCTGCTAGTCCGGTCGCAGTCCAGGATTGCCG	AAGTCCGCGGAGGAAGTTTCACCGTCCGTGGACTATACTATGACAATCCTCTGCTAGTCCGGTCGCAGTCCAGGATTGCCG
AAGTCCGCGGAGGAAGTTACACCGTCCGTGGTactattatactaCTATACTATGACAATCCTCTGCTAGTCCGGTCGCAGTCCAGGATTGCCG	2	30	Insertion	0	12	KSAEEVTPSVVLLYYYTMTILC*	KSAEEVSPSVDYTMTILC*	AAGTCCGCGGAGGAAGTTACACCGTCCGTGGTACTATTATACTACTATACTATGACAATCCTCTGCTAGTCCGGTCGCAGTCCAGGATTGCCG	AAGTCCGCGGAGGAAGTTTCACCGTCCGTGGACTATACTATGACAATCCTCTGCTAGTCCGGTCGCAGTCCAGGATTGCCG
AAGTCCGCGGAGGAAGTTCCACCG-----------TACTATGACAATCCTCTGCTAGTCCGGTCGCAGTCCAGGATTGCCG	2	35	Deletion	0	-11	KSAEEVPPYYDNPLLVRSQSRIA	KSAEEVSPSVDYTMTILC*	AAGTCCGCGGAGGAAGTTCCACCG-----------TACTATGACAATCCTCTGCTAGTCCGGTCGCAGTCCAGGATTGCCG	AAGTCCGCGGAGGAAGTTTCACCGTCCGTGGACTATACTATGACAATCCTCTGCTAGTCCGGTCGCAGTCCAGGATTGCCG
AAGTCCGCGGAGGAAGTTTAACCGTACGTGGACTATACTATGACAATCCTCTGCTAGTCCGGTCGCAGTCCAGGATTGCCG	2	34	2 Base Changes	0	0	KSAEEV*	KSAEEVSPSVDYTMTILC*	AAGTCCGCGGAGGAAGTTTAACCGTACGTGGACTATACTATGACAATCCTCTGCTAGTCCGGTCGCAGTCCAGGATTGCCG	AAGTCCGCGGAGGAAGTTTCACCGTCCGTGGACTATACTATGACAATCCTCTGCTAGTCCGGTCGCAGTCCAGGATTGCCG
AAGTCCGCGGAGGAAGTTTAACCGTCCGTGG--TGaAACTATGACAATCCTCTGCTAGTCCGGTCGCAGTCCAGGATTGCCG	2	31	Insertion and Deletion	0	-1	KSAEEV*	KSAEEVSPSVDYTMTILC*	AAGTCCGCGGAGGAAGTTTAACCGTCCGTGG--TGAAACTATGACAATCCTCTGCTAGTCCGGTCGCAGTCCAGGATTGCCG	AAGTCCGCGGAGGAAGTTTCACCGTCCGTGGACTATACTATGACAATCCTCTGCTAGTCCGGTCGCAGTCCAGGATTGCCG
AAGTCCGCGGAGGAAGTTTAACCGTCCGTGGA-TATACTATGACAATCCTCTGCTAGTCCGGTCGCAGTCCAGGATTGCCG	2	32	Deletion	0	-1	KSAEEV*	KSAEEVSPSVDYTMTILC*	AAGTCCGCGGAGGAAGTTTAACCGTCCGTGGA-TATACTATGACAATCCTCTGCTAGTCCGGTCGCAGTCCAGGATTGCCG	AAGTCCGCGGAGGAAGTTTCACCGTCCGTGGACTATACTATGACAATCCTCTGCTAGTCCGGTCGCAGTCCAGGATTGCCG
AAGTCCGCGGAGGAAGTTTAACCGTCCGTGGACTATACTATGACAATCCTATGCTAGTCCGGTCGCAGTCCAGGATTGCCG	2	35	2 Base Changes	0	0	KSAEEV*	KSAEEVSPSVDYTMTILC*	AAGTCCGCGGAGGAAGTTTAACCGTCCGTGGACTATACTATGACAATCCTATGCTAGTCCGGTCGCAGTCCAGGATTGCCG	AAGTCCGCGGAGGAAGTTTCACCGTCCGTGGACTATACTATGACAATCCTCTGCTAGTCCGGTCGCAGTCCAGGATTGCCG
AAGTCCGCGGAGGAAGTTTC-----------ACTGTACTATGACAATCCTCTGCTAGTCCGGTCGCAGTCCAGGATTGCCG	2	34	Deletion	0	-11	KSAEEVSLYYDNPLLVRSQSRIA	KSAEEVSPSVDYTMTILC*	AAGTCCGCGGAGGAAGTTTC-----------ACTGTACTATGACAATCCTCTGCTAGTCCGGTCGCAGTCCAGGATTGCCG	AAGTCCGCGGAGGAAGTTTCACCGTCCGTGGACTATACTATGACAATCCTCTGCTAGTCCGGTCGCAGTCCAGGATTGCCG
AAGTCCGCGGAGGAAGTTTCAACGTACGT------CACTATGACAATCCTCTGCTAGTCCGGTCGCAGTCCAGGATTGCCG	2	35	Deletion	0	-6	KSAEEVSTYVTMTILC*	KSAEEVSPSVDYTMTILC*	AAGTCCGCGGAGGAAGTTTCAACGTACGT------CACTATGACAATCCTCTGCTAGTCCGGTCGCAGTCCAGGATTGCCG	AAGTCCGCGGAGGAAGTTTCACCGTCCGTGGACTATACTATGACAATCCTCTGCTAGTCCGGTCGCAGTCCAGGATTGCCG
AAGTCCGCGGAGGAAGTTTCAACGTCCGAGGACTATACTATGACAATCCTCTGCTAGTCCGGTCGCAGTCCAGGATTGCCG	2	34	2 Base Changes	0	0	KSAEEVSTSEDYTMTILC*	KSAEEVSPSVDYTMTILC*	AAGTCCGCGGAGGAAGTTTCAACGTCCGAGGACTATACTATGACAATCCTCTGCTAGTCCGGTCGCAGTCCAGGATTGCCG	AAGTCCGCGGAGGAAGTTTCACCGTCCGTGGACTATACTATGACAATCCTCTGCTAGTCCGGTCGCAGTCCAGGATTGCCG
AAGTCCGCGGAGGAAGTTTCAACGTCCGTGGTactattatactaCTATACTATGACAATCCTCTGCTAGTCCGGTCGCAGTCCAGGATTGCCG	2	35	Insertion	0	12	KSAEEVSTSVVLLYYYTMTILC*	KSAEEVSPSVDYTMTILC*	AAGTCCGCGGAGGAAGTTTCAACGTCCGTGGTACTATTATACTACTATACTATGACAATCCTCTGCTAGTCCGGTCGCAGTCCAGGATTGCCG	AAGTCCGCGGAGGAAGTTTCACCGTCCGTGGACTATACTATGACAATCCTCTGCTAGTCCGGTCGCAGTCCAGGATTGCCG
AAGTCCGCGGAGGAAGTTTCAACGTCCGTTGACTATACTATGACAATCCTCTGCTAGTCCGGTCGCAGTCCAGGATTGCCG	2	34	2 Base Changes	0	0	KSAEEVSTSVDYTMTILC*	KSAEEVSPSVDYTMTILC*	AAGTCCGCGGAGGAAGTTTCAACGTCCGTTGACTATACTATGACAATCCTCTGCTAGTCCGGTCGCAGTCCAGGATTGCCG	AAGTCCGCGGAGGAAGTTTCACCGTCCGTGGACTATACTATGACAATCCTCTGCTAGTCCGGTCGCAGTCCAGGATTGCCG
AAGTCCGCGGAGGAAGTTTCACAGTCCGTAGACTATACTATGACAATCCTCTGCTAGTCCGGTCGCAGTCCAGGATTGCCG	2	35	2 Base Changes	0	0	KSAEEVSQSVDYTMTILC*	KSAEEVSPSVDYTMTILC*	AAGTCCGCGGAGGAAGTTTCACAGTCCGTAGACTATACTATGACAATCCTCTGCTAGTCCGGTCGCAGTCCAGGATTGCCG	AAGTCCGCGGAGGAAGTTTCACCGTCCGTGGACTATACTATGACAATCCTCTGCTAGTCCGGTCGCAGTCCAGGATTGCCG
AAGTCCGCGGAGGAAGTTTCACAGTCCGTGGA--ATACTATGACAATCCTCTGCTAGTCCGGTCGCAGTCCAGGATTGCCG	2	35	Deletion	0	-2	KSAEEVSQSVEYYDNPLLVRSQSRIA	KSAEEVSPSVDYTMTILC*	AAGTCCGCGGAGGAAGTTTCACAGTCCGTGGA--ATACTATGACAATCCTCTGCTAGTCCGGTCGCAGTCCAGGATTGCCG	AAGTCCGCGGAGGAAGTTTCACCGTCCGTGGACTATACTATGACAATCCTCTGCTAGTCCGGTCGCAGTCCAGGATTGCCG
AAGTCCGCGGAGGAAGTTTCACAGTCCGTGGTactattatactaCTATACTATGACAATCCTCTGCTAGTCCGGTCGCAGTCCAGGATTGCCG	2	35	Insertion	0	12	KSAEEVSQSVVLLYYYTMTILC*	KSAEEVSPSVDYTMTILC*	AAGTCCGCGGAGGAAGTTTCACAGTCCGTGGTACTATTATACTACTATACTATGACAATCCTCTGCTAGTCCGGTCGCAGTCCAGGATTGCCG	AAGTCCGCGGAGGAAGTTTCACCGTCCGTGGACTATACTATGACAATCCTCTGCTAGTCCGGTCGCAGTCCAGGATTGCCG
AAGTCCGCGGAGGAAGTTTCACC-----------CTACTATGACAATCCTCTGCTAGTCCGGTCGCAGTCCAGGATTGCCG	2	34	Deletion	0	-11	KSAEEVSPYYDNPLLVRSQSRIA	KSAEEVSPSVDYTMTILC*	AAGTCCGCGGAGGAAGTTTCACC-----------CTACTATGACAATCCTCTGCTAGTCCGGTCGCAGTCCAGGATTGCCG	AAGTCCGCGGAGGAAGTTTCACCGTCCGTGGACTATACTATGACAATCCTCTGCTAGTCCGGTCGCAGTCCAGGATTGCCG
AAGTCCGCGGAGGAAGTTTCACC---------CTATACTATGACAATCCTCTGCTAGTCCGGTCGCAGTCCAGGATTGCCG	2	27	Deletion	0	-9	KSAEEVSPYTMTILC*	KSAEEVSPSVDYTMTILC*	AAGTCCGCGGAGGAAGTTTCACC---------CTATACTATGACAATCCTCTGCTAGTCCGGTCGCAGTCCAGGATTGCCG	AAGTCCGCGGAGGAAGTTTCACCGTCCGTGGACTATACTATGACAATCCTCTGCTAGTCCGGTCGCAGTCCAGGATTGCCG
AAGTCCGCGGAGGAAGTTTCACCATCCG------------TGACAATCCTCTGCTAGTCCGGTCGCAGTCCAGGATTGCCG	2	35	Deletion	0	-12	KSAEEVSPSVTILC*	KSAEEVSPSVDYTMTILC*	AAGTCCGCGGAGGAAGTTTCACCATCCG------------TGACAATCCTCTGCTAGTCCGGTCGCAGTCCAGGATTGCCG	AAGTCCGCGGAGGAAGTTTCACCGTCCGTGGACTATACTATGACAATCCTCTGCTAGTCCGGTCGCAGTCCAGGATTGCCG
AAGTCCGCGGAGGAAGTTTCACCATCCGT------CACTATGACAATCCTCTGCTAGTCCGGTCGCAGTCCAGGATTGCCG	2	35	Deletion	0	-6	KSAEEVSPSVTMTILC*	KSAEEVSPSVDYTMTILC*	AAGTCCGCGGAGGAAGTTTCACCATCCGT------CACTATGACAATCCTCTGCTAGTCCGGTCGCAGTCCAGGATTGCCG	AAGTCCGCGGAGGAAGTTTCACCGTCCGTGGACTATACTATGACAATCCTCTGCTAGTCCGGTCGCAGTCCAGGATTGCCG
AAGTCCGCGGAGGAAGTTTCACCATCCGTGG--TGaAACTATGACAATCCTCTGCTAGTCCGGTCGCAGTCCAGGATTGCCG	2	35	Insertion and Deletion	0	-1	KSAEEVSPSVVKL*	KSAEEVSPSVDYTMTILC*	AAGTCCGCGGAGGAAGTTTCACCATCCGTGG--TGAAACTATGACAATCCTCTGCTAGTCCGGTCGCAGTCCAGGATTGCCG	AAGTCCGCGGAGGAAGTTTCACCGTCCGTGGACTATACTATGACAATCCTCTGCTAGTCCGGTCGCAGTCCAGGATTGCCG
AAGTCCGCGGAGGAAGTTTCACCATCCGTGGA----AAccgtcCATGACAATCCTCTGCTAGTCCGGTCGCAGTCCAGGATTGCCG	2	34	Insertion and Deletion	0	1	KSAEEVSPSVETVHDNPLLVRSQSRIA	KSAEEVSPSVDYTMTILC*	AAGTCCGCGGAGGAAGTTTCACCATCCGTGGA----AACCGTCCATGACAATCCTCTGCTAGTCCGGTCGCAGTCCAGGATTGCCG	AAGTCCGCGGAGGAAGTTTCACCGTCCGTGGACTATACTATGACAATCCTCTGCTAGTCCGGTCGCAGTCCAGGATTGCCG
AAGTCCGCGGAGGAAGTTTCACCATCCGTTGACTATACTATGACAATCCTCTGCTAGTCCGGTCGCAGTCCAGGATTGCCG	2	34	2 Base Changes	0	0	KSAEEVSPSVDYTMTILC*	KSAEEVSPSVDYTMTILC*	AAGTCCGCGGAGGAAGTTTCACCATCCGTTGACTATACTATGACAATCCTCTGCTAGTCCGGTCGCAGTCCAGGATTGCCG	AAGTCCGCGGAGGAAGTTTCACCGTCCGTGGACTATACTATGACAATCCTCTGCTAGTCCGGTCGCAGTCCAGGATTGCCG
AAGTCCGCGGAGGAAGTTTCACCG-----------CACTATGACAATCCTCTGCTAGTCCGGTCGCAGTCCAGGATTGCCG	2	35	Deletion	0	-11	KSAEEVSPHYDNPLLVRSQSRIA	KSAEEVSPSVDYTMTILC*	AAGTCCGCGGAGGAAGTTTCACCG-----------CACTATGACAATCCTCTGCTAGTCCGGTCGCAGTCCAGGATTGCCG	AAGTCCGCGGAGGAAGTTTCACCGTCCGTGGACTATACTATGACAATCCTCTGCTAGTCCGGTCGCAGTCCAGGATTGCCG
AAGTCCGCGGAGGAAGTTTCACCG-----------TACCATGACAATCCTCTGCTAGTCCGGTCGCAGTCCAGGATTGCCG	2	34	Deletion	0	-11	KSAEEVSPYHDNPLLVRSQSRIA	KSAEEVSPSVDYTMTILC*	AAGTCCGCGGAGGAAGTTTCACCG-----------TACCATGACAATCCTCTGCTAGTCCGGTCGCAGTCCAGGATTGCCG	AAGTCCGCGGAGGAAGTTTCACCGTCCGTGGACTATACTATGACAATCCTCTGCTAGTCCGGTCGCAGTCCAGGATTGCCG
AAGTCCGCGGAGGAAGTTTCACCG-----------TACTATCACAATCCTCTGCTAGTCCGGTCGCAGTCCAGGATTGCCG	2	29	Deletion	0	-11	KSAEEVSPYYHNPLLVRSQSRIA	KSAEEVSPSVDYTMTILC*	AAGTCCGCGGAGGAAGTTTCACCG-----------TACTATCACAATCCTCTGCTAGTCCGGTCGCAGTCCAGGATTGCCG	AAGTCCGCGGAGGAAGTTTCACCGTCCGTGGACTATACTATGACAATCCTCTGCTAGTCCGGTCGCAGTCCAGGATTGCCG
AAGTCCGCGGAGGAAGTTTCACCG-----------TACTATGACAAACCTCTGCTAGTCCGGTCGCAGTCCAGGAATGCCG	2	25	Deletion	0	-11	KSAEEVSPYYDKPLLVRSQSRNA	KSAEEVSPSVDYTMTILC*	AAGTCCGCGGAGGAAGTTTCACCG-----------TACTATGACAAACCTCTGCTAGTCCGGTCGCAGTCCAGGAATGCCG	AAGTCCGCGGAGGAAGTTTCACCGTCCGTGGACTATACTATGACAATCCTCTGCTAGTCCGGTCGCAGTCCAGGATTGCCG
AAGTCCGCGGAGGAAGTTTCACCG-----------TACTATGACAATCCTCTGCCAGTCCGGTCGCAGTCCAGGATTGCCG	2	35	Deletion	0	-11	KSAEEVSPYYDNPLPVRSQSRIA	KSAEEVSPSVDYTMTILC*	AAGTCCGCGGAGGAAGTTTCACCG-----------TACTATGACAATCCTCTGCCAGTCCGGTCGCAGTCCAGGATTGCCG	AAGTCCGCGGAGGAAGTTTCACCGTCCGTGGACTATACTATGACAATCCTCTGCTAGTCCGGTCGCAGTCCAGGATTGCCG
AAGTCCGCGGAGGAAGTTTCACCG-----------TACTATGACAATCCTCTGCTAGTCCGGTCGCAGTCCAGGAATGCCG	2	29	Deletion	0	-11	KSAEEVSPYYDNPLLVRSQSRNA	KSAEEVSPSVDYTMTILC*	AAGTCCGCGGAGGAAGTTTCACCG-----------TACTATGACAATCCTCTGCTAGTCCGGTCGCAGTCCAGGAATGCCG	AAGTCCGCGGAGGAAGTTTCACCGTCCGTGGACTATACTATGACAATCCTCTGCTAGTCCGGTCGCAGTCCAGGATTGCCG
AAGTCCGCGGAGGAAGTTTCACCG-----------TACTATGACAATCCTCTGCTAGTCCGGTCGCAGTCCAGGACTGCCG	2	35	Deletion	0	-11	KSAEEVSPYYDNPLLVRSQSRTA	KSAEEVSPSVDYTMTILC*	AAGTCCGCGGAGGAAGTTTCACCG-----------TACTATGACAATCCTCTGCTAGTCCGGTCGCAGTCCAGGACTGCCG	AAGTCCGCGGAGGAAGTTTCACCGTCCGTGGACTATACTATGACAATCCTCTGCTAGTCCGGTCGCAGTCCAGGATTGCCG
AAGTCCGCGGAGGAAGTTTCACCG-----------TACTATGACAATCCTCTGCTAGTCCGGTCGCAGTCGAGGATTGCCG	2	35	Deletion	0	-11	KSAEEVSPYYDNPLLVRSQSRIA	KSAEEVSPSVDYTMTILC*	AAGTCCGCGGAGGAAGTTTCACCG-----------TACTATGACAATCCTCTGCTAGTCCGGTCGCAGTCGAGGATTGCCG	AAGTCCGCGGAGGAAGTTTCACCGTCCGTGGACTATACTATGACAATCCTCTGCTAGTCCGGTCGCAGTCCAGGATTGCCG
AAGTCCGCGGAGGAAGTTTCACCG-----------TACTATGACAATCCTCTGCTAGTCTGGTCTCAGTCCAGGATTGCCG	2	34	Deletion	0	-11	KSAEEVSPYYDNPLLVWSQSRIA	KSAEEVSPSVDYTMTILC*	AAGTCCGCGGAGGAAGTTTCACCG-----------TACTATGACAATCCTCTGCTAGTCTGGTCTCAGTCCAGGATTGCCG	AAGTCCGCGGAGGAAGTTTCACCGTCCGTGGACTATACTATGACAATCCTCTGCTAGTCCGGTCGCAGTCCAGGATTGCCG
AAGTCCGCGGAGGAAGTTTCACCG-----------TACTATGACAATCCTCTGCTAGTTCGGTCGCAGTCCAGGATTGCCG	2	35	Deletion	0	-11	KSAEEVSPYYDNPLLVRSQSRIA	KSAEEVSPSVDYTMTILC*	AAGTCCGCGGAGGAAGTTTCACCG-----------TACTATGACAATCCTCTGCTAGTTCGGTCGCAGTCCAGGATTGCCG	AAGTCCGCGGAGGAAGTTTCACCGTCCGTGGACTATACTATGACAATCCTCTGCTAGTCCGGTCGCAGTCCAGGATTGCCG
AAGTCCGCGGAGGAAGTTTCACCG-----------TACTATGACAATCCTCTTCTAGTCCGGTCGCAGTCCAGGATTGCCG	2	31	Deletion	0	-11	KSAEEVSPYYDNPLLVRSQSRIA	KSAEEVSPSVDYTMTILC*	AAGTCCGCGGAGGAAGTTTCACCG-----------TACTATGACAATCCTCTTCTAGTCCGGTCGCAGTCCAGGATTGCCG	AAGTCCGCGGAGGAAGTTTCACCGTCCGTGGACTATACTATGACAATCCTCTGCTAGTCCGGTCGCAGTCCAGGATTGCCG
AAGTCCGCGGAGGAAGTTTCACCG-----------TACTATGACCATCCTCTGCTAGTCCGGTCGCAGTCCAGGATTGCCG	2	35	Deletion	0	-11	KSAEEVSPYYDHPLLVRSQSRIA	KSAEEVSPSVDYTMTILC*	AAGTCCGCGGAGGAAGTTTCACCG-----------TACTATGACCATCCTCTGCTAGTCCGGTCGCAGTCCAGGATTGCCG	AAGTCCGCGGAGGAAGTTTCACCGTCCGTGGACTATACTATGACAATCCTCTGCTAGTCCGGTCGCAGTCCAGGATTGCCG
AAGTCCGCGGAGGAAGTTTCACCG-----------TACTATGGCAATCCTCTGCTAGTCCGGTCGCAGTCCAGGATTGCCG	2	35	Deletion	0	-11	KSAEEVSPYYGNPLLVRSQSRIA	KSAEEVSPSVDYTMTILC*	AAGTCCGCGGAGGAAGTTTCACCG-----------TACTATGGCAATCCTCTGCTAGTCCGGTCGCAGTCCAGGATTGCCG	AAGTCCGCGGAGGAAGTTTCACCGTCCGTGGACTATACTATGACAATCCTCTGCTAGTCCGGTCGCAGTCCAGGATTGCCG
AAGTCCGCGGAGGAAGTTTCACCG-----------TACTTTGACAATCCTCTGCTAGTCCGGTCGCAGTCCAGGATTGCCG	2	30	Deletion	0	-11	KSAEEVSPYFDNPLLVRSQSRIA	KSAEEVSPSVDYTMTILC*	AAGTCCGCGGAGGAAGTTTCACCG-----------TACTTTGACAATCCTCTGCTAGTCCGGTCGCAGTCCAGGATTGCCG	AAGTCCGCGGAGGAAGTTTCACCGTCCGTGGACTATACTATGACAATCCTCTGCTAGTCCGGTCGCAGTCCAGGATTGCCG
AAGTCCGCGGAGGAAGTTTCACCG---------TATACTATGACAATCCTCTGCTAGCCCGGTCGCAGTCCAGGATTGCCG	2	35	Deletion	0	-9	KSAEEVSPYTMTILC*	KSAEEVSPSVDYTMTILC*	AAGTCCGCGGAGGAAGTTTCACCG---------TATACTATGACAATCCTCTGCTAGCCCGGTCGCAGTCCAGGATTGCCG	AAGTCCGCGGAGGAAGTTTCACCGTCCGTGGACTATACTATGACAATCCTCTGCTAGTCCGGTCGCAGTCCAGGATTGCCG
AAGTCCGCGGAGGAAGTTTCACCG---------TATACTATGACAATCCTCTGCTAGTCCGGTCGCAGTCCAGGAATGCCG	2	29	Deletion	0	-9	KSAEEVSPYTMTILC*	KSAEEVSPSVDYTMTILC*	AAGTCCGCGGAGGAAGTTTCACCG---------TATACTATGACAATCCTCTGCTAGTCCGGTCGCAGTCCAGGAATGCCG	AAGTCCGCGGAGGAAGTTTCACCGTCCGTGGACTATACTATGACAATCCTCTGCTAGTCCGGTCGCAGTCCAGGATTGCCG
AAGTCCGCGGAGGAAGTTTCACCG---------TATACTATGACAATCCTCTGCTAGTCCGGTCGCAGTCCAGGGTTGCCG	2	35	Deletion	0	-9	KSAEEVSPYTMTILC*	KSAEEVSPSVDYTMTILC*	AAGTCCGCGGAGGAAGTTTCACCG---------TATACTATGACAATCCTCTGCTAGTCCGGTCGCAGTCCAGGGTTGCCG	AAGTCCGCGGAGGAAGTTTCACCGTCCGTGGACTATACTATGACAATCCTCTGCTAGTCCGGTCGCAGTCCAGGATTGCCG
AAGTCCGCGGAGGAAGTTTCACCG---------TATACTATGACAATCCTCTGCTAGTCCGGTCTCAGTCCAGGATTGCCG	2	34	Deletion	0	-9	KSAEEVSPYTMTILC*	KSAEEVSPSVDYTMTILC*	AAGTCCGCGGAGGAAGTTTCACCG---------TATACTATGACAATCCTCTGCTAGTCCGGTCTCAGTCCAGGATTGCCG	AAGTCCGCGGAGGAAGTTTCACCGTCCGTGGACTATACTATGACAATCCTCTGCTAGTCCGGTCGCAGTCCAGGATTGCCG
AAGTCCGCGGAGGAAGTTTCACCG---------TATACTATGACAATCCTCTGCTAGTCTGGTCGCAGTCCAGGATTGCCG	2	32	Deletion	0	-9	KSAEEVSPYTMTILC*	KSAEEVSPSVDYTMTILC*	AAGTCCGCGGAGGAAGTTTCACCG---------TATACTATGACAATCCTCTGCTAGTCTGGTCGCAGTCCAGGATTGCCG	AAGTCCGCGGAGGAAGTTTCACCGTCCGTGGACTATACTATGACAATCCTCTGCTAGTCCGGTCGCAGTCCAGGATTGCCG
AAGTCCGCGGAGGAAGTTTCACCGACCGTGGA-------AAccgtccgtGACAATCCTCTGCTAGTCCGGTCGCAGTCCAGGATTGCCG	2	34	Insertion and Deletion	0	1	KSAEEVSPTVETVRDNPLLVRSQSRIA	KSAEEVSPSVDYTMTILC*	AAGTCCGCGGAGGAAGTTTCACCGACCGTGGA-------AACCGTCCGTGACAATCCTCTGCTAGTCCGGTCGCAGTCCAGGATTGCCG	AAGTCCGCGGAGGAAGTTTCACCGTCCGTGGACTATACTATGACAATCCTCTGCTAGTCCGGTCGCAGTCCAGGATTGCCG
AAGTCCGCGGAGGAAGTTTCACCGACCGTGGTactattatactaCTATACTATGACAATCCTCTGCTAGTCCGGTCGCAGTCCAGGATTGCCG	2	33	Insertion	0	12	KSAEEVSPTVVLLYYYTMTILC*	KSAEEVSPSVDYTMTILC*	AAGTCCGCGGAGGAAGTTTCACCGACCGTGGTACTATTATACTACTATACTATGACAATCCTCTGCTAGTCCGGTCGCAGTCCAGGATTGCCG	AAGTCCGCGGAGGAAGTTTCACCGTCCGTGGACTATACTATGACAATCCTCTGCTAGTCCGGTCGCAGTCCAGGATTGCCG
AAGTCCGCGGAGGAAGTTTCACCGTACGT-----------TGACAATCCTCTGCTAGTCCGGTCGCAGTCCAGGATTGCCG	2	30	Deletion	0	-11	KSAEEVSPYVDNPLLVRSQSRIA	KSAEEVSPSVDYTMTILC*	AAGTCCGCGGAGGAAGTTTCACCGTACGT-----------TGACAATCCTCTGCTAGTCCGGTCGCAGTCCAGGATTGCCG	AAGTCCGCGGAGGAAGTTTCACCGTCCGTGGACTATACTATGACAATCCTCTGCTAGTCCGGTCGCAGTCCAGGATTGCCG
AAGTCCGCGGAGGAAGTTTCACCGTACGTGGA-------AAccgtccgtGACAATCCTCTGCTAGTCCGGTCGCAGTCCAGGATTGCCG	2	35	Insertion and Deletion	0	1	KSAEEVSPYVETVRDNPLLVRSQSRIA	KSAEEVSPSVDYTMTILC*	AAGTCCGCGGAGGAAGTTTCACCGTACGTGGA-------AACCGTCCGTGACAATCCTCTGCTAGTCCGGTCGCAGTCCAGGATTGCCG	AAGTCCGCGGAGGAAGTTTCACCGTCCGTGGACTATACTATGACAATCCTCTGCTAGTCCGGTCGCAGTCCAGGATTGCCG
AAGTCCGCGGAGGAAGTTTCACCGTACGTGGACTATACTATGACAATCCTCTGATAGTCCGGTCGCAGTCCAGGATTGCCG	2	35	2 Base Changes	0	0	KSAEEVSPYVDYTMTIL*	KSAEEVSPSVDYTMTILC*	AAGTCCGCGGAGGAAGTTTCACCGTACGTGGACTATACTATGACAATCCTCTGATAGTCCGGTCGCAGTCCAGGATTGCCG	AAGTCCGCGGAGGAAGTTTCACCGTCCGTGGACTATACTATGACAATCCTCTGCTAGTCCGGTCGCAGTCCAGGATTGCCG
AAGTCCGCGGAGGAAGTTTCACCGTC-----------CTATGACAATCCTCTGCTAGTCCGGTCGCAGTCCAGGAGTGCCG	2	30	Deletion	0	-11	KSAEEVSPSYDNPLLVRSQSRSA	KSAEEVSPSVDYTMTILC*	AAGTCCGCGGAGGAAGTTTCACCGTC-----------CTATGACAATCCTCTGCTAGTCCGGTCGCAGTCCAGGAGTGCCG	AAGTCCGCGGAGGAAGTTTCACCGTCCGTGGACTATACTATGACAATCCTCTGCTAGTCCGGTCGCAGTCCAGGATTGCCG
AAGTCCGCGGAGGAAGTTTCACCGTC-----------CTATGACTATCCTCTGCTAGTCCGGTCGCAGTCCAGGATTGCCG	2	31	Deletion	0	-11	KSAEEVSPSYDYPLLVRSQSRIA	KSAEEVSPSVDYTMTILC*	AAGTCCGCGGAGGAAGTTTCACCGTC-----------CTATGACTATCCTCTGCTAGTCCGGTCGCAGTCCAGGATTGCCG	AAGTCCGCGGAGGAAGTTTCACCGTCCGTGGACTATACTATGACAATCCTCTGCTAGTCCGGTCGCAGTCCAGGATTGCCG
AAGTCCGCGGAGGAAGTTTCACCGTC---------TACTATGACAATCCTCTGCTAGTCCGGTCGCAGTCCAGGATTGCCG	2	27	Deletion	0	-9	KSAEEVSPSTMTILC*	KSAEEVSPSVDYTMTILC*	AAGTCCGCGGAGGAAGTTTCACCGTC---------TACTATGACAATCCTCTGCTAGTCCGGTCGCAGTCCAGGATTGCCG	AAGTCCGCGGAGGAAGTTTCACCGTCCGTGGACTATACTATGACAATCCTCTGCTAGTCCGGTCGCAGTCCAGGATTGCCG
AAGTCCGCGGAGGAAGTTTCACCGTCAG------------TGACAATCCTCTGCTAGTCCGGTCACAGTCCAGGATTGCCG	2	35	Deletion	0	-12	KSAEEVSPSVTILC*	KSAEEVSPSVDYTMTILC*	AAGTCCGCGGAGGAAGTTTCACCGTCAG------------TGACAATCCTCTGCTAGTCCGGTCACAGTCCAGGATTGCCG	AAGTCCGCGGAGGAAGTTTCACCGTCCGTGGACTATACTATGACAATCCTCTGCTAGTCCGGTCGCAGTCCAGGATTGCCG
AAGTCCGCGGAGGAAGTTTCACCGTCAGTGGACTATACTATGACAAACCTCTGCTAGTCCGGTCGCAGTCCAGGATTGCCG	2	32	2 Base Changes	0	0	KSAEEVSPSVDYTMTNLC*	KSAEEVSPSVDYTMTILC*	AAGTCCGCGGAGGAAGTTTCACCGTCAGTGGACTATACTATGACAAACCTCTGCTAGTCCGGTCGCAGTCCAGGATTGCCG	AAGTCCGCGGAGGAAGTTTCACCGTCCGTGGACTATACTATGACAATCCTCTGCTAGTCCGGTCGCAGTCCAGGATTGCCG
AAGTCCGCGGAGGAAGTTTCACCGTCCAT-GACTATACTATGACAATCCTCTGCTAGTCCGGTCGCAGTCCAGGATTGCCG	2	35	Deletion	0	-1	KSAEEVSPSMTIL*	KSAEEVSPSVDYTMTILC*	AAGTCCGCGGAGGAAGTTTCACCGTCCAT-GACTATACTATGACAATCCTCTGCTAGTCCGGTCGCAGTCCAGGATTGCCG	AAGTCCGCGGAGGAAGTTTCACCGTCCGTGGACTATACTATGACAATCCTCTGCTAGTCCGGTCGCAGTCCAGGATTGCCG
AAGTCCGCGGAGGAAGTTTCACCGTCCCGTGACAtagtATACTATGACAATCCTCTGCTAGTCCGGTCGCAGTCCAGGATTGCCG	2	34	Insertion	0	4	KSAEEVSPSRDIVYYDNPLLVRSQSRIA	KSAEEVSPSVDYTMTILC*	AAGTCCGCGGAGGAAGTTTCACCGTCCCGTGACATAGTATACTATGACAATCCTCTGCTAGTCCGGTCGCAGTCCAGGATTGCCG	AAGTCCGCGGAGGAAGTTTCACCGTCCGTGGACTATACTATGACAATCCTCTGCTAGTCCGGTCGCAGTCCAGGATTGCCG
AAGTCCGCGGAGGAAGTTTCACCGTCCG---------------------TCTGCTAGTCCGGTCGCAGTCCAGGATTGCCG	2	35	Deletion	0	-21	KSAEEVSPSVC*	KSAEEVSPSVDYTMTILC*	AAGTCCGCGGAGGAAGTTTCACCGTCCG---------------------TCTGCTAGTCCGGTCGCAGTCCAGGATTGCCG	AAGTCCGCGGAGGAAGTTTCACCGTCCGTGGACTATACTATGACAATCCTCTGCTAGTCCGGTCGCAGTCCAGGATTGCCG
AAGTCCGCGGAGGAAGTTTCACCGTCCG-------GACTATGACAATCCTCTGCTAGTCCGGTCGCAGTCCAGGATTGCCG	2	28	Deletion	0	-7	KSAEEVSPSGL*	KSAEEVSPSVDYTMTILC*	AAGTCCGCGGAGGAAGTTTCACCGTCCG-------GACTATGACAATCCTCTGCTAGTCCGGTCGCAGTCCAGGATTGCCG	AAGTCCGCGGAGGAAGTTTCACCGTCCGTGGACTATACTATGACAATCCTCTGCTAGTCCGGTCGCAGTCCAGGATTGCCG
AAGTCCGCGGAGGAAGTTTCACCGTCCG-------TACTATGAAAATCCTCTGCTAGTCCGGTCGCAGTCCAGGATTGCCG	2	35	Deletion	0	-7	KSAEEVSPSVL*	KSAEEVSPSVDYTMTILC*	AAGTCCGCGGAGGAAGTTTCACCGTCCG-------TACTATGAAAATCCTCTGCTAGTCCGGTCGCAGTCCAGGATTGCCG	AAGTCCGCGGAGGAAGTTTCACCGTCCGTGGACTATACTATGACAATCCTCTGCTAGTCCGGTCGCAGTCCAGGATTGCCG
AAGTCCGCGGAGGAAGTTTCACCGTCCG-------TACTATGACAATACTCTGCTAGTCCGGTCGCAGTCCAGGATTGCCG	2	35	Deletion	0	-7	KSAEEVSPSVL*	KSAEEVSPSVDYTMTILC*	AAGTCCGCGGAGGAAGTTTCACCGTCCG-------TACTATGACAATACTCTGCTAGTCCGGTCGCAGTCCAGGATTGCCG	AAGTCCGCGGAGGAAGTTTCACCGTCCGTGGACTATACTATGACAATCCTCTGCTAGTCCGGTCGCAGTCCAGGATTGCCG
AAGTCCGCGGAGGAAGTTTCACCGTCCG-------TACTATGACAATCCTATGCTAGTCAGGTCGCAGTCCAGGATTGCCG	2	35	Deletion	0	-7	KSAEEVSPSVL*	KSAEEVSPSVDYTMTILC*	AAGTCCGCGGAGGAAGTTTCACCGTCCG-------TACTATGACAATCCTATGCTAGTCAGGTCGCAGTCCAGGATTGCCG	AAGTCCGCGGAGGAAGTTTCACCGTCCGTGGACTATACTATGACAATCCTCTGCTAGTCCGGTCGCAGTCCAGGATTGCCG
AAGTCCGCGGAGGAAGTTTCACCGTCCG-------TACTATGACAATCCTCTGCAAGTCCGGTCGCAGTCCAGGATTGCCG	2	30	Deletion	0	-7	KSAEEVSPSVL*	KSAEEVSPSVDYTMTILC*	AAGTCCGCGGAGGAAGTTTCACCGTCCG-------TACTATGACAATCCTCTGCAAGTCCGGTCGCAGTCCAGGATTGCCG	AAGTCCGCGGAGGAAGTTTCACCGTCCGTGGACTATACTATGACAATCCTCTGCTAGTCCGGTCGCAGTCCAGGATTGCCG
AAGTCCGCGGAGGAAGTTTCACCGTCCG-------TACTATGACAATCCTCTGCGAGTCCGGTCGCAGTCCAGGATTGCCG	2	31	Deletion	0	-7	KSAEEVSPSVL*	KSAEEVSPSVDYTMTILC*	AAGTCCGCGGAGGAAGTTTCACCGTCCG-------TACTATGACAATCCTCTGCGAGTCCGGTCGCAGTCCAGGATTGCCG	AAGTCCGCGGAGGAAGTTTCACCGTCCGTGGACTATACTATGACAATCCTCTGCTAGTCCGGTCGCAGTCCAGGATTGCCG
AAGTCCGCGGAGGAAGTTTCACCGTCCG-------TACTATGACAATCCTCTGCTAGTCCAGTCGCAGTCCAGGATTGCCG	2	35	Deletion	0	-7	KSAEEVSPSVL*	KSAEEVSPSVDYTMTILC*	AAGTCCGCGGAGGAAGTTTCACCGTCCG-------TACTATGACAATCCTCTGCTAGTCCAGTCGCAGTCCAGGATTGCCG	AAGTCCGCGGAGGAAGTTTCACCGTCCGTGGACTATACTATGACAATCCTCTGCTAGTCCGGTCGCAGTCCAGGATTGCCG
AAGTCCGCGGAGGAAGTTTCACCGTCCG-------TACTATGACAATCCTCTGCTAGTCCGGTCGAAGTCCAGGATTGCCG	2	33	Deletion	0	-7	KSAEEVSPSVL*	KSAEEVSPSVDYTMTILC*	AAGTCCGCGGAGGAAGTTTCACCGTCCG-------TACTATGACAATCCTCTGCTAGTCCGGTCGAAGTCCAGGATTGCCG	AAGTCCGCGGAGGAAGTTTCACCGTCCGTGGACTATACTATGACAATCCTCTGCTAGTCCGGTCGCAGTCCAGGATTGCCG
AAGTCCGCGGAGGAAGTTTCACCGTCCG-------TACTATGACAATCCTCTGCTAGTCCGGTCGCAGTCAAGGATTGCCG	2	32	Deletion	0	-7	KSAEEVSPSVL*	KSAEEVSPSVDYTMTILC*	AAGTCCGCGGAGGAAGTTTCACCGTCCG-------TACTATGACAATCCTCTGCTAGTCCGGTCGCAGTCAAGGATTGCCG	AAGTCCGCGGAGGAAGTTTCACCGTCCGTGGACTATACTATGACAATCCTCTGCTAGTCCGGTCGCAGTCCAGGATTGCCG
AAGTCCGCGGAGGAAGTTTCACCGTCCG-------TACTATGACAATCCTCTGCTAGTCCGGTCGCAGTCCAGGGTTGCCG	2	35	Deletion	0	-7	KSAEEVSPSVL*	KSAEEVSPSVDYTMTILC*	AAGTCCGCGGAGGAAGTTTCACCGTCCG-------TACTATGACAATCCTCTGCTAGTCCGGTCGCAGTCCAGGGTTGCCG	AAGTCCGCGGAGGAAGTTTCACCGTCCGTGGACTATACTATGACAATCCTCTGCTAGTCCGGTCGCAGTCCAGGATTGCCG
AAGTCCGCGGAGGAAGTTTCACCGTCCGAGGACTATACTATGACAAACCTCTGCTAGTCCGGTCGCAGTCCAGGATTGCCG	2	26	2 Base Changes	0	0	KSAEEVSPSEDYTMTNLC*	KSAEEVSPSVDYTMTILC*	AAGTCCGCGGAGGAAGTTTCACCGTCCGAGGACTATACTATGACAAACCTCTGCTAGTCCGGTCGCAGTCCAGGATTGCCG	AAGTCCGCGGAGGAAGTTTCACCGTCCGTGGACTATACTATGACAATCCTCTGCTAGTCCGGTCGCAGTCCAGGATTGCCG
AAGTCCGCGGAGGAAGTTTCACCGTCCGAGGACTCTACTATGACAATCCTCTGCTAGTCCGGTCGCAGTCCAGGATTGCCG	2	27	2 Base Changes	0	0	KSAEEVSPSEDSTMTILC*	KSAEEVSPSVDYTMTILC*	AAGTCCGCGGAGGAAGTTTCACCGTCCGAGGACTCTACTATGACAATCCTCTGCTAGTCCGGTCGCAGTCCAGGATTGCCG	AAGTCCGCGGAGGAAGTTTCACCGTCCGTGGACTATACTATGACAATCCTCTGCTAGTCCGGTCGCAGTCCAGGATTGCCG
AAGTCCGCGGAGGAAGTTTCACCGTCCGAGTACTATACTATTACAATCCTCTGCTAGTCCGGTCGCAGTCCAGGATTGCCG	2	28	3 Base Changes	0	0	KSAEEVSPSEYYTITILC*	KSAEEVSPSVDYTMTILC*	AAGTCCGCGGAGGAAGTTTCACCGTCCGAGTACTATACTATTACAATCCTCTGCTAGTCCGGTCGCAGTCCAGGATTGCCG	AAGTCCGCGGAGGAAGTTTCACCGTCCGTGGACTATACTATGACAATCCTCTGCTAGTCCGGTCGCAGTCCAGGATTGCCG
AAGTCCGCGGAGGAAGTTTCACCGTCCGATGACAtagtATACTATGACAATCCTCTGCTAGTCCGGTCGCAGTCCAGGATTGCCG	2	35	Insertion	0	4	KSAEEVSPSDDIVYYDNPLLVRSQSRIA	KSAEEVSPSVDYTMTILC*	AAGTCCGCGGAGGAAGTTTCACCGTCCGATGACATAGTATACTATGACAATCCTCTGCTAGTCCGGTCGCAGTCCAGGATTGCCG	AAGTCCGCGGAGGAAGTTTCACCGTCCGTGGACTATACTATGACAATCCTCTGCTAGTCCGGTCGCAGTCCAGGATTGCCG
AAGTCCGCGGAGGAAGTTTCACCGTCCGATGACTATACTATGACAATCCTCTGCTAGTCCGGTCGCAGTCCAGGATTGCCG	2	30	2 Base Changes	0	0	KSAEEVSPSDDYTMTILC*	KSAEEVSPSVDYTMTILC*	AAGTCCGCGGAGGAAGTTTCACCGTCCGATGACTATACTATGACAATCCTCTGCTAGTCCGGTCGCAGTCCAGGATTGCCG	AAGTCCGCGGAGGAAGTTTCACCGTCCGTGGACTATACTATGACAATCCTCTGCTAGTCCGGTCGCAGTCCAGGATTGCCG
AAGTCCGCGGAGGAAGTTTCACCGTCCGCGGTgaaaCTATACTATGACAATCCTCTGCTAGTCCGGTCGCAGTCCAGGATTGCCG	2	35	Insertion	0	4	KSAEEVSPSAVKLYYDNPLLVRSQSRIA	KSAEEVSPSVDYTMTILC*	AAGTCCGCGGAGGAAGTTTCACCGTCCGCGGTGAAACTATACTATGACAATCCTCTGCTAGTCCGGTCGCAGTCCAGGATTGCCG	AAGTCCGCGGAGGAAGTTTCACCGTCCGTGGACTATACTATGACAATCCTCTGCTAGTCCGGTCGCAGTCCAGGATTGCCG
AAGTCCGCGGAGGAAGTTTCACCGTCCGGGG--TGaTACTATGACAATCCTCTGCTAGTCCGGTCGCAGTCCAGGATTGCCG	2	29	Insertion and Deletion	0	-1	KSAEEVSPSGVIL*	KSAEEVSPSVDYTMTILC*	AAGTCCGCGGAGGAAGTTTCACCGTCCGGGG--TGATACTATGACAATCCTCTGCTAGTCCGGTCGCAGTCCAGGATTGCCG	AAGTCCGCGGAGGAAGTTTCACCGTCCGTGGACTATACTATGACAATCCTCTGCTAGTCCGGTCGCAGTCCAGGATTGCCG
AAGTCCGCGGAGGAAGTTTCACCGTCCGGTGACAgagtATACTATGACAATCCTCTGCTAGTCCGGTCGCAGTCCAGGATTGCCG	2	34	Insertion	0	4	KSAEEVSPSGDRVYYDNPLLVRSQSRIA	KSAEEVSPSVDYTMTILC*	AAGTCCGCGGAGGAAGTTTCACCGTCCGGTGACAGAGTATACTATGACAATCCTCTGCTAGTCCGGTCGCAGTCCAGGATTGCCG	AAGTCCGCGGAGGAAGTTTCACCGTCCGTGGACTATACTATGACAATCCTCTGCTAGTCCGGTCGCAGTCCAGGATTGCCG
AAGTCCGCGGAGGAAGTTTCACCGTCCGGTGACAtagaATACTATGACAATCCTCTGCTAGTCCGGTCGCAGTCCAGGATTGCCG	2	29	Insertion	0	4	KSAEEVSPSGDIEYYDNPLLVRSQSRIA	KSAEEVSPSVDYTMTILC*	AAGTCCGCGGAGGAAGTTTCACCGTCCGGTGACATAGAATACTATGACAATCCTCTGCTAGTCCGGTCGCAGTCCAGGATTGCCG	AAGTCCGCGGAGGAAGTTTCACCGTCCGTGGACTATACTATGACAATCCTCTGCTAGTCCGGTCGCAGTCCAGGATTGCCG
AAGTCCGCGGAGGAAGTTTCACCGTCCGGTGACAtagtAAACTATGACAAACCTCTGCTAGTCCGGTCGCAGTCCAGGATTGCCG	2	28	Insertion	0	4	KSAEEVSPSGDIVNYDKPLLVRSQSRIA	KSAEEVSPSVDYTMTILC*	AAGTCCGCGGAGGAAGTTTCACCGTCCGGTGACATAGTAAACTATGACAAACCTCTGCTAGTCCGGTCGCAGTCCAGGATTGCCG	AAGTCCGCGGAGGAAGTTTCACCGTCCGTGGACTATACTATGACAATCCTCTGCTAGTCCGGTCGCAGTCCAGGATTGCCG
AAGTCCGCGGAGGAAGTTTCACCGTCCGGTGACAtagtAAACTATGACAATCCTCTGCTAGTCCGGTCGCAGTCCAGGATTGCCG	2	34	Insertion	0	4	KSAEEVSPSGDIVNYDNPLLVRSQSRIA	KSAEEVSPSVDYTMTILC*	AAGTCCGCGGAGGAAGTTTCACCGTCCGGTGACATAGTAAACTATGACAATCCTCTGCTAGTCCGGTCGCAGTCCAGGATTGCCG	AAGTCCGCGGAGGAAGTTTCACCGTCCGTGGACTATACTATGACAATCCTCTGCTAGTCCGGTCGCAGTCCAGGATTGCCG
AAGTCCGCGGAGGAAGTTTCACCGTCCGGTGACAtagtAGACTATGACAATCCTCTGCTAGTCCGGTCGCAGTCCAGGATTGCCG	2	35	Insertion	0	4	KSAEEVSPSGDIVDYDNPLLVRSQSRIA	KSAEEVSPSVDYTMTILC*	AAGTCCGCGGAGGAAGTTTCACCGTCCGGTGACATAGTAGACTATGACAATCCTCTGCTAGTCCGGTCGCAGTCCAGGATTGCCG	AAGTCCGCGGAGGAAGTTTCACCGTCCGTGGACTATACTATGACAATCCTCTGCTAGTCCGGTCGCAGTCCAGGATTGCCG
AAGTCCGCGGAGGAAGTTTCACCGTCCGGTGACAtagtATACTAAGACAAACCTCTGCTAGTCCGGTCGCAGTCCAGGATTGCCG	2	27	Insertion	0	4	KSAEEVSPSGDIVY*	KSAEEVSPSVDYTMTILC*	AAGTCCGCGGAGGAAGTTTCACCGTCCGGTGACATAGTATACTAAGACAAACCTCTGCTAGTCCGGTCGCAGTCCAGGATTGCCG	AAGTCCGCGGAGGAAGTTTCACCGTCCGTGGACTATACTATGACAATCCTCTGCTAGTCCGGTCGCAGTCCAGGATTGCCG
AAGTCCGCGGAGGAAGTTTCACCGTCCGGTGACAtagtATACTATGACAATCCTCTGCTAGTCCAGTCGCAGTCCAGGATTGCCG	2	34	Insertion	0	4	KSAEEVSPSGDIVYYDNPLLVQSQSRIA	KSAEEVSPSVDYTMTILC*	AAGTCCGCGGAGGAAGTTTCACCGTCCGGTGACATAGTATACTATGACAATCCTCTGCTAGTCCAGTCGCAGTCCAGGATTGCCG	AAGTCCGCGGAGGAAGTTTCACCGTCCGTGGACTATACTATGACAATCCTCTGCTAGTCCGGTCGCAGTCCAGGATTGCCG
AAGTCCGCGGAGGAAGTTTCACCGTCCGGTGACAtagtATACTATGACAATCCTCTGCTAGTCCGGTCGAAGTCCAGGATTGCCG	2	35	Insertion	0	4	KSAEEVSPSGDIVYYDNPLLVRSKSRIA	KSAEEVSPSVDYTMTILC*	AAGTCCGCGGAGGAAGTTTCACCGTCCGGTGACATAGTATACTATGACAATCCTCTGCTAGTCCGGTCGAAGTCCAGGATTGCCG	AAGTCCGCGGAGGAAGTTTCACCGTCCGTGGACTATACTATGACAATCCTCTGCTAGTCCGGTCGCAGTCCAGGATTGCCG
AAGTCCGCGGAGGAAGTTTCACCGTCCGGTGACAtagtATACTATGACAATCCTCTGCTAGTCCGGTCGCAGTCCAGGAATGCCG	2	33	Insertion	0	4	KSAEEVSPSGDIVYYDNPLLVRSQSRNA	KSAEEVSPSVDYTMTILC*	AAGTCCGCGGAGGAAGTTTCACCGTCCGGTGACATAGTATACTATGACAATCCTCTGCTAGTCCGGTCGCAGTCCAGGAATGCCG	AAGTCCGCGGAGGAAGTTTCACCGTCCGTGGACTATACTATGACAATCCTCTGCTAGTCCGGTCGCAGTCCAGGATTGCCG
AAGTCCGCGGAGGAAGTTTCACCGTCCGGTGACAtagtATACTATGACAATCCTCTGCTAGTCCGGTCGCAGTCCAGGAGTGCCG	2	32	Insertion	0	4	KSAEEVSPSGDIVYYDNPLLVRSQSRSA	KSAEEVSPSVDYTMTILC*	AAGTCCGCGGAGGAAGTTTCACCGTCCGGTGACATAGTATACTATGACAATCCTCTGCTAGTCCGGTCGCAGTCCAGGAGTGCCG	AAGTCCGCGGAGGAAGTTTCACCGTCCGTGGACTATACTATGACAATCCTCTGCTAGTCCGGTCGCAGTCCAGGATTGCCG
AAGTCCGCGGAGGAAGTTTCACCGTCCGGTGACAtagtATACTATGACAATCCTCTGCTAGTCCGTTCGCAGTCCAGGATTGCCG	2	34	Insertion	0	4	KSAEEVSPSGDIVYYDNPLLVRSQSRIA	KSAEEVSPSVDYTMTILC*	AAGTCCGCGGAGGAAGTTTCACCGTCCGGTGACATAGTATACTATGACAATCCTCTGCTAGTCCGTTCGCAGTCCAGGATTGCCG	AAGTCCGCGGAGGAAGTTTCACCGTCCGTGGACTATACTATGACAATCCTCTGCTAGTCCGGTCGCAGTCCAGGATTGCCG
AAGTCCGCGGAGGAAGTTTCACCGTCCGGTGACAtagtATACTATGACAATCCTCTTCTAGTCCGGTCGCAGTCCAGGATTGCCG	2	35	Insertion	0	4	KSAEEVSPSGDIVYYDNPLLVRSQSRIA	KSAEEVSPSVDYTMTILC*	AAGTCCGCGGAGGAAGTTTCACCGTCCGGTGACATAGTATACTATGACAATCCTCTTCTAGTCCGGTCGCAGTCCAGGATTGCCG	AAGTCCGCGGAGGAAGTTTCACCGTCCGTGGACTATACTATGACAATCCTCTGCTAGTCCGGTCGCAGTCCAGGATTGCCG
AAGTCCGCGGAGGAAGTTTCACCGTCCGGTGACAtagtCTACTATGACAATCCTCTGCTAGTCCGGTCGCAGTCCAGGATTGCCG	2	35	Insertion	0	4	KSAEEVSPSGDIVYYDNPLLVRSQSRIA	KSAEEVSPSVDYTMTILC*	AAGTCCGCGGAGGAAGTTTCACCGTCCGGTGACATAGTCTACTATGACAATCCTCTGCTAGTCCGGTCGCAGTCCAGGATTGCCG	AAGTCCGCGGAGGAAGTTTCACCGTCCGTGGACTATACTATGACAATCCTCTGCTAGTCCGGTCGCAGTCCAGGATTGCCG
AAGTCCGCGGAGGAAGTTTCACCGTCCGGTGACCtagtATACTATGACAATCCTCTGCTAGTCCGGTCGCAGTCCAGGATTGCCG	2	30	Insertion	0	4	KSAEEVSPSGDLVYYDNPLLVRSQSRIA	KSAEEVSPSVDYTMTILC*	AAGTCCGCGGAGGAAGTTTCACCGTCCGGTGACCTAGTATACTATGACAATCCTCTGCTAGTCCGGTCGCAGTCCAGGATTGCCG	AAGTCCGCGGAGGAAGTTTCACCGTCCGTGGACTATACTATGACAATCCTCTGCTAGTCCGGTCGCAGTCCAGGATTGCCG
AAGTCCGCGGAGGAAGTTTCACCGTCCGGtgatATAGTATACTATGACAATCCTCTGCTAGTCCGGTCGCAGTCCAGGATTGCCG	2	35	Insertion	0	4	KSAEEVSPSGDIVYYDNPLLVRSQSRIA	KSAEEVSPSVDYTMTILC*	AAGTCCGCGGAGGAAGTTTCACCGTCCGGTGATATAGTATACTATGACAATCCTCTGCTAGTCCGGTCGCAGTCCAGGATTGCCG	AAGTCCGCGGAGGAAGTTTCACCGTCCGTGGACTATACTATGACAATCCTCTGCTAGTCCGGTCGCAGTCCAGGATTGCCG
AAGTCCGCGGAGGAAGTTTCACCGTCCGT-----------TGACAATCCTCTGCTAGTCCGGTCGCAGTCCAGGATTGCCG	2	30	Deletion	0	-11	KSAEEVSPSVDNPLLVRSQSRIA	KSAEEVSPSVDYTMTILC*	AAGTCCGCGGAGGAAGTTTCACCGTCCGT-----------TGACAATCCTCTGCTAGTCCGGTCGCAGTCCAGGATTGCCG	AAGTCCGCGGAGGAAGTTTCACCGTCCGTGGACTATACTATGACAATCCTCTGCTAGTCCGGTCGCAGTCCAGGATTGCCG
AAGTCCGCGGAGGAAGTTTCACCGTCCGT------CACTATGAAAATCCTCTGCTAGTCCGGTCGCAGTCCAGGATTGCCG	2	30	Deletion	0	-6	KSAEEVSPSVTMKILC*	KSAEEVSPSVDYTMTILC*	AAGTCCGCGGAGGAAGTTTCACCGTCCGT------CACTATGAAAATCCTCTGCTAGTCCGGTCGCAGTCCAGGATTGCCG	AAGTCCGCGGAGGAAGTTTCACCGTCCGTGGACTATACTATGACAATCCTCTGCTAGTCCGGTCGCAGTCCAGGATTGCCG
AAGTCCGCGGAGGAAGTTTCACCGTCCGT------CACTATGACAATCCTCTGATAGTCCGGTCGCAGTCCAGGATTGCCG	2	35	Deletion	0	-6	KSAEEVSPSVTMTIL*	KSAEEVSPSVDYTMTILC*	AAGTCCGCGGAGGAAGTTTCACCGTCCGT------CACTATGACAATCCTCTGATAGTCCGGTCGCAGTCCAGGATTGCCG	AAGTCCGCGGAGGAAGTTTCACCGTCCGTGGACTATACTATGACAATCCTCTGCTAGTCCGGTCGCAGTCCAGGATTGCCG
AAGTCCGCGGAGGAAGTTTCACCGTCCGT------CACTATGACAATCCTCTGCTAGTACGGTCGCAGTCCAGGATTGCCG	2	35	Deletion	0	-6	KSAEEVSPSVTMTILC*	KSAEEVSPSVDYTMTILC*	AAGTCCGCGGAGGAAGTTTCACCGTCCGT------CACTATGACAATCCTCTGCTAGTACGGTCGCAGTCCAGGATTGCCG	AAGTCCGCGGAGGAAGTTTCACCGTCCGTGGACTATACTATGACAATCCTCTGCTAGTCCGGTCGCAGTCCAGGATTGCCG
AAGTCCGCGGAGGAAGTTTCACCGTCCGT------CACTATGACAATCCTCTGCTAGTCCGGTCACAGTCCAGGATTGCCG	2	35	Deletion	0	-6	KSAEEVSPSVTMTILC*	KSAEEVSPSVDYTMTILC*	AAGTCCGCGGAGGAAGTTTCACCGTCCGT------CACTATGACAATCCTCTGCTAGTCCGGTCACAGTCCAGGATTGCCG	AAGTCCGCGGAGGAAGTTTCACCGTCCGTGGACTATACTATGACAATCCTCTGCTAGTCCGGTCGCAGTCCAGGATTGCCG
AAGTCCGCGGAGGAAGTTTCACCGTCCGT------CACTATGACAATCCTCTGCTAGTCCGGTCGAAGTCCAGGATTGCCG	2	32	Deletion	0	-6	KSAEEVSPSVTMTILC*	KSAEEVSPSVDYTMTILC*	AAGTCCGCGGAGGAAGTTTCACCGTCCGT------CACTATGACAATCCTCTGCTAGTCCGGTCGAAGTCCAGGATTGCCG	AAGTCCGCGGAGGAAGTTTCACCGTCCGTGGACTATACTATGACAATCCTCTGCTAGTCCGGTCGCAGTCCAGGATTGCCG
AAGTCCGCGGAGGAAGTTTCACCGTCCGT------CACTATGACAATCCTCTGCTAGTCCGGTCGCAATCCAGGATTGCCG	2	35	Deletion	0	-6	KSAEEVSPSVTMTILC*	KSAEEVSPSVDYTMTILC*	AAGTCCGCGGAGGAAGTTTCACCGTCCGT------CACTATGACAATCCTCTGCTAGTCCGGTCGCAATCCAGGATTGCCG	AAGTCCGCGGAGGAAGTTTCACCGTCCGTGGACTATACTATGACAATCCTCTGCTAGTCCGGTCGCAGTCCAGGATTGCCG
AAGTCCGCGGAGGAAGTTTCACCGTCCGT------CACTATGACAATCCTCTGCTAGTCCGGTCGCAGTCCAGGAGTGCCG	2	29	Deletion	0	-6	KSAEEVSPSVTMTILC*	KSAEEVSPSVDYTMTILC*	AAGTCCGCGGAGGAAGTTTCACCGTCCGT------CACTATGACAATCCTCTGCTAGTCCGGTCGCAGTCCAGGAGTGCCG	AAGTCCGCGGAGGAAGTTTCACCGTCCGTGGACTATACTATGACAATCCTCTGCTAGTCCGGTCGCAGTCCAGGATTGCCG
AAGTCCGCGGAGGAAGTTTCACCGTCCGT------CACTATGACAATCCTCTGCTAGTCCGGTCGCAGTCCAGTATTGCCG	2	33	Deletion	0	-6	KSAEEVSPSVTMTILC*	KSAEEVSPSVDYTMTILC*	AAGTCCGCGGAGGAAGTTTCACCGTCCGT------CACTATGACAATCCTCTGCTAGTCCGGTCGCAGTCCAGTATTGCCG	AAGTCCGCGGAGGAAGTTTCACCGTCCGTGGACTATACTATGACAATCCTCTGCTAGTCCGGTCGCAGTCCAGGATTGCCG
AAGTCCGCGGAGGAAGTTTCACCGTCCGT------CACTATGACAATCCTCTGCTAGTCCGGTCGCATTCCAGGATTGCCG	2	35	Deletion	0	-6	KSAEEVSPSVTMTILC*	KSAEEVSPSVDYTMTILC*	AAGTCCGCGGAGGAAGTTTCACCGTCCGT------CACTATGACAATCCTCTGCTAGTCCGGTCGCATTCCAGGATTGCCG	AAGTCCGCGGAGGAAGTTTCACCGTCCGTGGACTATACTATGACAATCCTCTGCTAGTCCGGTCGCAGTCCAGGATTGCCG
AAGTCCGCGGAGGAAGTTTCACCGTCCGT------CACTATGATAATCCTCTGCTAGTCCGGTCGCAGTCCAGGATTGCCG	2	35	Deletion	0	-6	KSAEEVSPSVTMIILC*	KSAEEVSPSVDYTMTILC*	AAGTCCGCGGAGGAAGTTTCACCGTCCGT------CACTATGATAATCCTCTGCTAGTCCGGTCGCAGTCCAGGATTGCCG	AAGTCCGCGGAGGAAGTTTCACCGTCCGTGGACTATACTATGACAATCCTCTGCTAGTCCGGTCGCAGTCCAGGATTGCCG
AAGTCCGCGGAGGAAGTTTCACCGTCCGT-CACTATACTATGACAATCCTCTGCTAGTCCGGTCGCAGTCCAGGATTGCCG	2	32	Deletion	0	-1	KSAEEVSPSVTIL*	KSAEEVSPSVDYTMTILC*	AAGTCCGCGGAGGAAGTTTCACCGTCCGT-CACTATACTATGACAATCCTCTGCTAGTCCGGTCGCAGTCCAGGATTGCCG	AAGTCCGCGGAGGAAGTTTCACCGTCCGTGGACTATACTATGACAATCCTCTGCTAGTCCGGTCGCAGTCCAGGATTGCCG
AAGTCCGCGGAGGAAGTTTCACCGTCCGT-GACAATCCTATGACAATCCTCTGCTAGTCCGGTCGCAGTCCAGGATTGCCG	2	35	Deletion	0	-1	KSAEEVSPSVTIL*	KSAEEVSPSVDYTMTILC*	AAGTCCGCGGAGGAAGTTTCACCGTCCGT-GACAATCCTATGACAATCCTCTGCTAGTCCGGTCGCAGTCCAGGATTGCCG	AAGTCCGCGGAGGAAGTTTCACCGTCCGTGGACTATACTATGACAATCCTCTGCTAGTCCGGTCGCAGTCCAGGATTGCCG
AAGTCCGCGGAGGAAGTTTCACCGTCCGT-GACGgtATACTAAGACAATCCTCTGCTAGTCCGGTCGCAGTCCAGGATTGCCG	2	31	Insertion and Deletion	0	1	KSAEEVSPSVTVY*	KSAEEVSPSVDYTMTILC*	AAGTCCGCGGAGGAAGTTTCACCGTCCGT-GACGGTATACTAAGACAATCCTCTGCTAGTCCGGTCGCAGTCCAGGATTGCCG	AAGTCCGCGGAGGAAGTTTCACCGTCCGTGGACTATACTATGACAATCCTCTGCTAGTCCGGTCGCAGTCCAGGATTGCCG
AAGTCCGCGGAGGAAGTTTCACCGTCCGT-GACGgtATACTATGACAATCCTCTGCTAGTACGGTCGCAGTCCAGGATTGCCG	2	35	Insertion and Deletion	0	1	KSAEEVSPSVTVYYDNPLLVRSQSRIA	KSAEEVSPSVDYTMTILC*	AAGTCCGCGGAGGAAGTTTCACCGTCCGT-GACGGTATACTATGACAATCCTCTGCTAGTACGGTCGCAGTCCAGGATTGCCG	AAGTCCGCGGAGGAAGTTTCACCGTCCGTGGACTATACTATGACAATCCTCTGCTAGTCCGGTCGCAGTCCAGGATTGCCG
AAGTCCGCGGAGGAAGTTTCACCGTCCGT-GACGgtATACTATGACAATCCTCTGCTAGTCCAGTCGCAGTCCAGGATTGCCG	2	33	Insertion and Deletion	0	1	KSAEEVSPSVTVYYDNPLLVQSQSRIA	KSAEEVSPSVDYTMTILC*	AAGTCCGCGGAGGAAGTTTCACCGTCCGT-GACGGTATACTATGACAATCCTCTGCTAGTCCAGTCGCAGTCCAGGATTGCCG	AAGTCCGCGGAGGAAGTTTCACCGTCCGTGGACTATACTATGACAATCCTCTGCTAGTCCGGTCGCAGTCCAGGATTGCCG
AAGTCCGCGGAGGAAGTTTCACCGTCCGT-GACGgtATACTATGACAATCCTCTGCTAGTCCTGTCGCAGTCCAGGATTGCCG	2	35	Insertion and Deletion	0	1	KSAEEVSPSVTVYYDNPLLVLSQSRIA	KSAEEVSPSVDYTMTILC*	AAGTCCGCGGAGGAAGTTTCACCGTCCGT-GACGGTATACTATGACAATCCTCTGCTAGTCCTGTCGCAGTCCAGGATTGCCG	AAGTCCGCGGAGGAAGTTTCACCGTCCGTGGACTATACTATGACAATCCTCTGCTAGTCCGGTCGCAGTCCAGGATTGCCG
AAGTCCGCGGAGGAAGTTTCACCGTCCGT-GACGgtATACTATGACAATCCTCTGCTAGTCTGGTCGCAGTCCAGGATTGCCG	2	35	Insertion and Deletion	0	1	KSAEEVSPSVTVYYDNPLLVWSQSRIA	KSAEEVSPSVDYTMTILC*	AAGTCCGCGGAGGAAGTTTCACCGTCCGT-GACGGTATACTATGACAATCCTCTGCTAGTCTGGTCGCAGTCCAGGATTGCCG	AAGTCCGCGGAGGAAGTTTCACCGTCCGTGGACTATACTATGACAATCCTCTGCTAGTCCGGTCGCAGTCCAGGATTGCCG
AAGTCCGCGGAGGAAGTTTCACCGTCCGT-GACGgtATACTATTACAATCCTCTGCTAGTCCGGTCGCAGTCCAGGATTGCCG	2	35	Insertion and Deletion	0	1	KSAEEVSPSVTVYYYNPLLVRSQSRIA	KSAEEVSPSVDYTMTILC*	AAGTCCGCGGAGGAAGTTTCACCGTCCGT-GACGGTATACTATTACAATCCTCTGCTAGTCCGGTCGCAGTCCAGGATTGCCG	AAGTCCGCGGAGGAAGTTTCACCGTCCGTGGACTATACTATGACAATCCTCTGCTAGTCCGGTCGCAGTCCAGGATTGCCG
AAGTCCGCGGAGGAAGTTTCACCGTCCGT-GACGgtCTACTATGACAATCCTCTGCTAGTCCGGTCGCAGTCCAGGATTGCCG	2	32	Insertion and Deletion	0	1	KSAEEVSPSVTVYYDNPLLVRSQSRIA	KSAEEVSPSVDYTMTILC*	AAGTCCGCGGAGGAAGTTTCACCGTCCGT-GACGGTCTACTATGACAATCCTCTGCTAGTCCGGTCGCAGTCCAGGATTGCCG	AAGTCCGCGGAGGAAGTTTCACCGTCCGTGGACTATACTATGACAATCCTCTGCTAGTCCGGTCGCAGTCCAGGATTGCCG
AAGTCCGCGGAGGAAGTTTCACCGTCCGT-GACTATACTATGACAATCCTCTGATAGTCCGGTCGCAGTCCAGGATTGCCG	2	35	Deletion	0	-1	KSAEEVSPSVTIL*	KSAEEVSPSVDYTMTILC*	AAGTCCGCGGAGGAAGTTTCACCGTCCGT-GACTATACTATGACAATCCTCTGATAGTCCGGTCGCAGTCCAGGATTGCCG	AAGTCCGCGGAGGAAGTTTCACCGTCCGTGGACTATACTATGACAATCCTCTGCTAGTCCGGTCGCAGTCCAGGATTGCCG
AAGTCCGCGGAGGAAGTTTCACCGTCCGT-GACTATACTATGACAATCCTCTGCTAGTCCGGCCGCAGTCCAGGATTGCCG	2	35	Deletion	0	-1	KSAEEVSPSVTIL*	KSAEEVSPSVDYTMTILC*	AAGTCCGCGGAGGAAGTTTCACCGTCCGT-GACTATACTATGACAATCCTCTGCTAGTCCGGCCGCAGTCCAGGATTGCCG	AAGTCCGCGGAGGAAGTTTCACCGTCCGTGGACTATACTATGACAATCCTCTGCTAGTCCGGTCGCAGTCCAGGATTGCCG
AAGTCCGCGGAGGAAGTTTCACCGTCCGT-GACTATACTATGACAATCCTCTGCTAGTCCGGTCTCAGTCCAGGATTGCCG	2	35	Deletion	0	-1	KSAEEVSPSVTIL*	KSAEEVSPSVDYTMTILC*	AAGTCCGCGGAGGAAGTTTCACCGTCCGT-GACTATACTATGACAATCCTCTGCTAGTCCGGTCTCAGTCCAGGATTGCCG	AAGTCCGCGGAGGAAGTTTCACCGTCCGTGGACTATACTATGACAATCCTCTGCTAGTCCGGTCGCAGTCCAGGATTGCCG
AAGTCCGCGGAGGAAGTTTCACCGTCCGT-GACTATACTATGTCAATCCTCTGCTAGTCCGGTCGCAGTCCAGGATTGCCG	2	34	Deletion	0	-1	KSAEEVSPSVTILCQSSASPVAVQDC	KSAEEVSPSVDYTMTILC*	AAGTCCGCGGAGGAAGTTTCACCGTCCGT-GACTATACTATGTCAATCCTCTGCTAGTCCGGTCGCAGTCCAGGATTGCCG	AAGTCCGCGGAGGAAGTTTCACCGTCCGTGGACTATACTATGACAATCCTCTGCTAGTCCGGTCGCAGTCCAGGATTGCCG
AAGTCCGCGGAGGAAGTTTCACCGTCCGTAacgG--TATACTATGACAATCCTCTGCTAGTCCGGTCGCAGTCCAGGATTGCCG	2	35	Insertion and Deletion	0	1	KSAEEVSPSVTVYYDNPLLVRSQSRIA	KSAEEVSPSVDYTMTILC*	AAGTCCGCGGAGGAAGTTTCACCGTCCGTAACGG--TATACTATGACAATCCTCTGCTAGTCCGGTCGCAGTCCAGGATTGCCG	AAGTCCGCGGAGGAAGTTTCACCGTCCGTGGACTATACTATGACAATCCTCTGCTAGTCCGGTCGCAGTCCAGGATTGCCG
AAGTCCGCGGAGGAAGTTTCACCGTCCGTAGA-TATACTATGACAATCCTCTGCTAGTCCGGTCGCAGTCCAGGATTGCCG	2	35	Deletion	0	-1	KSAEEVSPSVDIL*	KSAEEVSPSVDYTMTILC*	AAGTCCGCGGAGGAAGTTTCACCGTCCGTAGA-TATACTATGACAATCCTCTGCTAGTCCGGTCGCAGTCCAGGATTGCCG	AAGTCCGCGGAGGAAGTTTCACCGTCCGTGGACTATACTATGACAATCCTCTGCTAGTCCGGTCGCAGTCCAGGATTGCCG
AAGTCCGCGGAGGAAGTTTCACCGTCCGTAGTactattatactaCTATACTATGACAATCCTCTGCTAGTCCGGTCGCAGTCCAGGATTGCCG	2	33	Insertion	0	12	KSAEEVSPSVVLLYYYTMTILC*	KSAEEVSPSVDYTMTILC*	AAGTCCGCGGAGGAAGTTTCACCGTCCGTAGTACTATTATACTACTATACTATGACAATCCTCTGCTAGTCCGGTCGCAGTCCAGGATTGCCG	AAGTCCGCGGAGGAAGTTTCACCGTCCGTGGACTATACTATGACAATCCTCTGCTAGTCCGGTCGCAGTCCAGGATTGCCG
AAGTCCGCGGAGGAAGTTTCACCGTCCGTCGA-TATACTATGACAATCCTCTGCTAGTCCGGTCGCAGTCCAGGATTGCCG	2	34	Deletion	0	-1	KSAEEVSPSVDIL*	KSAEEVSPSVDYTMTILC*	AAGTCCGCGGAGGAAGTTTCACCGTCCGTCGA-TATACTATGACAATCCTCTGCTAGTCCGGTCGCAGTCCAGGATTGCCG	AAGTCCGCGGAGGAAGTTTCACCGTCCGTGGACTATACTATGACAATCCTCTGCTAGTCCGGTCGCAGTCCAGGATTGCCG
AAGTCCGCGGAGGAAGTTTCACCGTCCGTG-------CTATGACAATCCTCTGCTAGTCCGGTCGCAGTCCAGGATTGCCG	2	34	Deletion	0	-7	KSAEEVSPSVL*	KSAEEVSPSVDYTMTILC*	AAGTCCGCGGAGGAAGTTTCACCGTCCGTG-------CTATGACAATCCTCTGCTAGTCCGGTCGCAGTCCAGGATTGCCG	AAGTCCGCGGAGGAAGTTTCACCGTCCGTGGACTATACTATGACAATCCTCTGCTAGTCCGGTCGCAGTCCAGGATTGCCG
AAGTCCGCGGAGGAAGTTTCACCGTCCGTG---AATACTATGACAATCCTCTGCTAGTCCGGTCGCAGTCCAGGATTGCCG	2	35	Deletion	0	-3	KSAEEVSPSVNTMTILC*	KSAEEVSPSVDYTMTILC*	AAGTCCGCGGAGGAAGTTTCACCGTCCGTG---AATACTATGACAATCCTCTGCTAGTCCGGTCGCAGTCCAGGATTGCCG	AAGTCCGCGGAGGAAGTTTCACCGTCCGTGGACTATACTATGACAATCCTCTGCTAGTCCGGTCGCAGTCCAGGATTGCCG
AAGTCCGCGGAGGAAGTTTCACCGTCCGTGAACTATACTATGACAATCCTCTGCTAGTCCGGTAGCAGTCCAGGATTGCCG	2	34	2 Base Changes	0	0	KSAEEVSPSVNYTMTILC*	KSAEEVSPSVDYTMTILC*	AAGTCCGCGGAGGAAGTTTCACCGTCCGTGAACTATACTATGACAATCCTCTGCTAGTCCGGTAGCAGTCCAGGATTGCCG	AAGTCCGCGGAGGAAGTTTCACCGTCCGTGGACTATACTATGACAATCCTCTGCTAGTCCGGTCGCAGTCCAGGATTGCCG
AAGTCCGCGGAGGAAGTTTCACCGTCCGTGAAGgTATAATATGACAATCCTCTGCTAGTCCGGTCGCAGTCCAGGATTGCCG	2	35	Insertion	0	1	KSAEEVSPSVKV*	KSAEEVSPSVDYTMTILC*	AAGTCCGCGGAGGAAGTTTCACCGTCCGTGAAGGTATAATATGACAATCCTCTGCTAGTCCGGTCGCAGTCCAGGATTGCCG	AAGTCCGCGGAGGAAGTTTCACCGTCCGTGGACTATACTATGACAATCCTCTGCTAGTCCGGTCGCAGTCCAGGATTGCCG
AAGTCCGCGGAGGAAGTTTCACCGTCCGTGACCTATACTATGACAATCCTCTGCTAGTCCGGTCGCAGTCCAGGATTGCCG	2	35	2 Base Changes	0	0	KSAEEVSPSVTYTMTILC*	KSAEEVSPSVDYTMTILC*	AAGTCCGCGGAGGAAGTTTCACCGTCCGTGACCTATACTATGACAATCCTCTGCTAGTCCGGTCGCAGTCCAGGATTGCCG	AAGTCCGCGGAGGAAGTTTCACCGTCCGTGGACTATACTATGACAATCCTCTGCTAGTCCGGTCGCAGTCCAGGATTGCCG
AAGTCCGCGGAGGAAGTTTCACCGTCCGTGacgGA--ATACTATGACAATCCTCTGCTAGTCCGGTCGCAGTCCAGGATTGCCG	2	29	Insertion and Deletion	0	1	KSAEEVSPSVTEYYDNPLLVRSQSRIA	KSAEEVSPSVDYTMTILC*	AAGTCCGCGGAGGAAGTTTCACCGTCCGTGACGGA--ATACTATGACAATCCTCTGCTAGTCCGGTCGCAGTCCAGGATTGCCG	AAGTCCGCGGAGGAAGTTTCACCGTCCGTGGACTATACTATGACAATCCTCTGCTAGTCCGGTCGCAGTCCAGGATTGCCG
AAGTCCGCGGAGGAAGTTTCACCGTCCGTgatGG--TATACTATGACAATCCTCTGCTAGTCCGGTCGCAGTCCAGGATTGCCG	2	34	Insertion and Deletion	0	1	KSAEEVSPSVMVYYDNPLLVRSQSRIA	KSAEEVSPSVDYTMTILC*	AAGTCCGCGGAGGAAGTTTCACCGTCCGTGATGG--TATACTATGACAATCCTCTGCTAGTCCGGTCGCAGTCCAGGATTGCCG	AAGTCCGCGGAGGAAGTTTCACCGTCCGTGGACTATACTATGACAATCCTCTGCTAGTCCGGTCGCAGTCCAGGATTGCCG
AAGTCCGCGGAGGAAGTTTCACCGTCCGTGCACTATACTATGACAATCCTCTGCTAGTCCGGTCGCAGTCCAGGATTGCCG	2	33	1 Base Change	0	0	KSAEEVSPSVHYTMTILC*	KSAEEVSPSVDYTMTILC*	AAGTCCGCGGAGGAAGTTTCACCGTCCGTGCACTATACTATGACAATCCTCTGCTAGTCCGGTCGCAGTCCAGGATTGCCG	AAGTCCGCGGAGGAAGTTTCACCGTCCGTGGACTATACTATGACAATCCTCTGCTAGTCCGGTCGCAGTCCAGGATTGCCG
AAGTCCGCGGAGGAAGTTTCACCGTCCGTGG---------TGACA-----CTGCTAGTCCGGTCGCAGTCCAGGATTGCCG	2	35	Deletion	0	-14	KSAEEVSPSVVTLLVRSQSRIA	KSAEEVSPSVDYTMTILC*	AAGTCCGCGGAGGAAGTTTCACCGTCCGTGG---------TGACA-----CTGCTAGTCCGGTCGCAGTCCAGGATTGCCG	AAGTCCGCGGAGGAAGTTTCACCGTCCGTGGACTATACTATGACAATCCTCTGCTAGTCCGGTCGCAGTCCAGGATTGCCG
AAGTCCGCGGAGGAAGTTTCACCGTCCGTGG---AAACTATGACAATCCTCTGCTAGTCCGGTCGCAGTCCAGGATTGCCG	2	29	Deletion	0	-3	KSAEEVSPSVETMTILC*	KSAEEVSPSVDYTMTILC*	AAGTCCGCGGAGGAAGTTTCACCGTCCGTGG---AAACTATGACAATCCTCTGCTAGTCCGGTCGCAGTCCAGGATTGCCG	AAGTCCGCGGAGGAAGTTTCACCGTCCGTGGACTATACTATGACAATCCTCTGCTAGTCCGGTCGCAGTCCAGGATTGCCG
AAGTCCGCGGAGGAAGTTTCACCGTCCGTGG---ATAATATGACAATCCTCTGCTAGTCAGGTCGCAGTCCAGGATTGCCG	2	35	Deletion	0	-3	KSAEEVSPSVDNMTILC*	KSAEEVSPSVDYTMTILC*	AAGTCCGCGGAGGAAGTTTCACCGTCCGTGG---ATAATATGACAATCCTCTGCTAGTCAGGTCGCAGTCCAGGATTGCCG	AAGTCCGCGGAGGAAGTTTCACCGTCCGTGGACTATACTATGACAATCCTCTGCTAGTCCGGTCGCAGTCCAGGATTGCCG
AAGTCCGCGGAGGAAGTTTCACCGTCCGTGG---ATACAATGACAATCCTCTGCTAGTCCGGTCGCAGTCCAGGATTGCCG	2	33	Deletion	0	-3	KSAEEVSPSVDTMTILC*	KSAEEVSPSVDYTMTILC*	AAGTCCGCGGAGGAAGTTTCACCGTCCGTGG---ATACAATGACAATCCTCTGCTAGTCCGGTCGCAGTCCAGGATTGCCG	AAGTCCGCGGAGGAAGTTTCACCGTCCGTGGACTATACTATGACAATCCTCTGCTAGTCCGGTCGCAGTCCAGGATTGCCG
AAGTCCGCGGAGGAAGTTTCACCGTCCGTGG---ATACTAAGACAAACCTCTGCTAGTCCGGTCGCAGTCCAGGATTGCCG	2	29	Deletion	0	-3	KSAEEVSPSVDTKTNLC*	KSAEEVSPSVDYTMTILC*	AAGTCCGCGGAGGAAGTTTCACCGTCCGTGG---ATACTAAGACAAACCTCTGCTAGTCCGGTCGCAGTCCAGGATTGCCG	AAGTCCGCGGAGGAAGTTTCACCGTCCGTGGACTATACTATGACAATCCTCTGCTAGTCCGGTCGCAGTCCAGGATTGCCG
AAGTCCGCGGAGGAAGTTTCACCGTCCGTGG---ATACTATGACAATCCTCTGCTAGTCCGGTCGAAGTCCAGGATTGCCG	2	35	Deletion	0	-3	KSAEEVSPSVDTMTILC*	KSAEEVSPSVDYTMTILC*	AAGTCCGCGGAGGAAGTTTCACCGTCCGTGG---ATACTATGACAATCCTCTGCTAGTCCGGTCGAAGTCCAGGATTGCCG	AAGTCCGCGGAGGAAGTTTCACCGTCCGTGGACTATACTATGACAATCCTCTGCTAGTCCGGTCGCAGTCCAGGATTGCCG
AAGTCCGCGGAGGAAGTTTCACCGTCCGTGG---ATACTATGACAATCCTCTGCTAGTCCGGTCGCAGTCCAGTATTGCCG	2	35	Deletion	0	-3	KSAEEVSPSVDTMTILC*	KSAEEVSPSVDYTMTILC*	AAGTCCGCGGAGGAAGTTTCACCGTCCGTGG---ATACTATGACAATCCTCTGCTAGTCCGGTCGCAGTCCAGTATTGCCG	AAGTCCGCGGAGGAAGTTTCACCGTCCGTGGACTATACTATGACAATCCTCTGCTAGTCCGGTCGCAGTCCAGGATTGCCG
AAGTCCGCGGAGGAAGTTTCACCGTCCGTGG---ATACTATGACAATCCTCTGCTAGTCCGGTCGCAGTCCGGGATTGCCG	2	35	Deletion	0	-3	KSAEEVSPSVDTMTILC*	KSAEEVSPSVDYTMTILC*	AAGTCCGCGGAGGAAGTTTCACCGTCCGTGG---ATACTATGACAATCCTCTGCTAGTCCGGTCGCAGTCCGGGATTGCCG	AAGTCCGCGGAGGAAGTTTCACCGTCCGTGGACTATACTATGACAATCCTCTGCTAGTCCGGTCGCAGTCCAGGATTGCCG
AAGTCCGCGGAGGAAGTTTCACCGTCCGTGG---ATACTATGACAATCCTCTGCTAGTCCGGTCGCAGTCTAGGATTGCCG	2	35	Deletion	0	-3	KSAEEVSPSVDTMTILC*	KSAEEVSPSVDYTMTILC*	AAGTCCGCGGAGGAAGTTTCACCGTCCGTGG---ATACTATGACAATCCTCTGCTAGTCCGGTCGCAGTCTAGGATTGCCG	AAGTCCGCGGAGGAAGTTTCACCGTCCGTGGACTATACTATGACAATCCTCTGCTAGTCCGGTCGCAGTCCAGGATTGCCG
AAGTCCGCGGAGGAAGTTTCACCGTCCGTGG---ATACTATGACAATCCTCTGCTAGTCCGGTCGCATTCCAGGATTGCCG	2	31	Deletion	0	-3	KSAEEVSPSVDTMTILC*	KSAEEVSPSVDYTMTILC*	AAGTCCGCGGAGGAAGTTTCACCGTCCGTGG---ATACTATGACAATCCTCTGCTAGTCCGGTCGCATTCCAGGATTGCCG	AAGTCCGCGGAGGAAGTTTCACCGTCCGTGGACTATACTATGACAATCCTCTGCTAGTCCGGTCGCAGTCCAGGATTGCCG
AAGTCCGCGGAGGAAGTTTCACCGTCCGTGG---ATACTATGTCAATCCTCTGCTAGTCCGGTCGCAGTCCAGGATTGCCG	2	33	Deletion	0	-3	KSAEEVSPSVDTMSILC*	KSAEEVSPSVDYTMTILC*	AAGTCCGCGGAGGAAGTTTCACCGTCCGTGG---ATACTATGTCAATCCTCTGCTAGTCCGGTCGCAGTCCAGGATTGCCG	AAGTCCGCGGAGGAAGTTTCACCGTCCGTGGACTATACTATGACAATCCTCTGCTAGTCCGGTCGCAGTCCAGGATTGCCG
AAGTCCGCGGAGGAAGTTTCACCGTCCGTGG--TGaAACTATGACAATCCTCTGCTAGTCCGGTCGCAATCCAGGATTGCCG	2	34	Insertion and Deletion	0	-1	KSAEEVSPSVVKL*	KSAEEVSPSVDYTMTILC*	AAGTCCGCGGAGGAAGTTTCACCGTCCGTGG--TGAAACTATGACAATCCTCTGCTAGTCCGGTCGCAATCCAGGATTGCCG	AAGTCCGCGGAGGAAGTTTCACCGTCCGTGGACTATACTATGACAATCCTCTGCTAGTCCGGTCGCAGTCCAGGATTGCCG
AAGTCCGCGGAGGAAGTTTCACCGTCCGTGG--TGaAACTATGACAATCCTCTGCTAGTCCGGTCGCATTCCAGGATTGCCG	2	35	Insertion and Deletion	0	-1	KSAEEVSPSVVKL*	KSAEEVSPSVDYTMTILC*	AAGTCCGCGGAGGAAGTTTCACCGTCCGTGG--TGAAACTATGACAATCCTCTGCTAGTCCGGTCGCATTCCAGGATTGCCG	AAGTCCGCGGAGGAAGTTTCACCGTCCGTGGACTATACTATGACAATCCTCTGCTAGTCCGGTCGCAGTCCAGGATTGCCG
AAGTCCGCGGAGGAAGTTTCACCGTCCGTGG--TGaAACTATGACAATCCTCTGCTAGTCTGGTCGCAGTCCAGGATTGCCG	2	35	Insertion and Deletion	0	-1	KSAEEVSPSVVKL*	KSAEEVSPSVDYTMTILC*	AAGTCCGCGGAGGAAGTTTCACCGTCCGTGG--TGAAACTATGACAATCCTCTGCTAGTCTGGTCGCAGTCCAGGATTGCCG	AAGTCCGCGGAGGAAGTTTCACCGTCCGTGGACTATACTATGACAATCCTCTGCTAGTCCGGTCGCAGTCCAGGATTGCCG
AAGTCCGCGGAGGAAGTTTCACCGTCCGTGG--TGaTACTATGAAAATCCTCTGCTAGTCCGGTCGCAGTCCAGGATTGCCG	2	30	Insertion and Deletion	0	-1	KSAEEVSPSVVIL*	KSAEEVSPSVDYTMTILC*	AAGTCCGCGGAGGAAGTTTCACCGTCCGTGG--TGATACTATGAAAATCCTCTGCTAGTCCGGTCGCAGTCCAGGATTGCCG	AAGTCCGCGGAGGAAGTTTCACCGTCCGTGGACTATACTATGACAATCCTCTGCTAGTCCGGTCGCAGTCCAGGATTGCCG
AAGTCCGCGGAGGAAGTTTCACCGTCCGTGG--TGaTACTATGACAATCCTATGCTAGTCCGGTCGCAGTCCAGGATTGCCG	2	34	Insertion and Deletion	0	-1	KSAEEVSPSVVIL*	KSAEEVSPSVDYTMTILC*	AAGTCCGCGGAGGAAGTTTCACCGTCCGTGG--TGATACTATGACAATCCTATGCTAGTCCGGTCGCAGTCCAGGATTGCCG	AAGTCCGCGGAGGAAGTTTCACCGTCCGTGGACTATACTATGACAATCCTCTGCTAGTCCGGTCGCAGTCCAGGATTGCCG
AAGTCCGCGGAGGAAGTTTCACCGTCCGTGG--TGaTACTATGACAATCCTCTGCTAGTCCGGTCGCATTCCAGGATTGCCG	2	32	Insertion and Deletion	0	-1	KSAEEVSPSVVIL*	KSAEEVSPSVDYTMTILC*	AAGTCCGCGGAGGAAGTTTCACCGTCCGTGG--TGATACTATGACAATCCTCTGCTAGTCCGGTCGCATTCCAGGATTGCCG	AAGTCCGCGGAGGAAGTTTCACCGTCCGTGGACTATACTATGACAATCCTCTGCTAGTCCGGTCGCAGTCCAGGATTGCCG
AAGTCCGCGGAGGAAGTTTCACCGTCCGTGG-GGAAACTATGACAATCCTCTGCTAGTCCGGTCGCAGTCCAGGATTGCCG	2	30	Deletion	0	-1	KSAEEVSPSVGKL*	KSAEEVSPSVDYTMTILC*	AAGTCCGCGGAGGAAGTTTCACCGTCCGTGG-GGAAACTATGACAATCCTCTGCTAGTCCGGTCGCAGTCCAGGATTGCCG	AAGTCCGCGGAGGAAGTTTCACCGTCCGTGGACTATACTATGACAATCCTCTGCTAGTCCGGTCGCAGTCCAGGATTGCCG
AAGTCCGCGGAGGAAGTTTCACCGTCCGTGGA-------AAccgtccgtGACAATCATCTGCTAGTCCGGTCGCAGTCCAGGATTGCCG	2	31	Insertion and Deletion	0	1	KSAEEVSPSVETVRDNHLLVRSQSRIA	KSAEEVSPSVDYTMTILC*	AAGTCCGCGGAGGAAGTTTCACCGTCCGTGGA-------AACCGTCCGTGACAATCATCTGCTAGTCCGGTCGCAGTCCAGGATTGCCG	AAGTCCGCGGAGGAAGTTTCACCGTCCGTGGACTATACTATGACAATCCTCTGCTAGTCCGGTCGCAGTCCAGGATTGCCG
AAGTCCGCGGAGGAAGTTTCACCGTCCGTGGA-------AAccgtccgtGACAATCCTCTGCTAGTCAGGTCGCAGTCCAGGATTGCCG	2	35	Insertion and Deletion	0	1	KSAEEVSPSVETVRDNPLLVRSQSRIA	KSAEEVSPSVDYTMTILC*	AAGTCCGCGGAGGAAGTTTCACCGTCCGTGGA-------AACCGTCCGTGACAATCCTCTGCTAGTCAGGTCGCAGTCCAGGATTGCCG	AAGTCCGCGGAGGAAGTTTCACCGTCCGTGGACTATACTATGACAATCCTCTGCTAGTCCGGTCGCAGTCCAGGATTGCCG
AAGTCCGCGGAGGAAGTTTCACCGTCCGTGGA-------AAccgtccgtGACAATCCTCTGCTAGTCCGCTCGCAGTCCAGGATTGCCG	2	35	Insertion and Deletion	0	1	KSAEEVSPSVETVRDNPLLVRSQSRIA	KSAEEVSPSVDYTMTILC*	AAGTCCGCGGAGGAAGTTTCACCGTCCGTGGA-------AACCGTCCGTGACAATCCTCTGCTAGTCCGCTCGCAGTCCAGGATTGCCG	AAGTCCGCGGAGGAAGTTTCACCGTCCGTGGACTATACTATGACAATCCTCTGCTAGTCCGGTCGCAGTCCAGGATTGCCG
AAGTCCGCGGAGGAAGTTTCACCGTCCGTGGA-------AAccgtccgtGACAATCCTCTGCTAGTCCGGTCACAGTCCAGGATTGCCG	2	35	Insertion and Deletion	0	1	KSAEEVSPSVETVRDNPLLVRSQSRIA	KSAEEVSPSVDYTMTILC*	AAGTCCGCGGAGGAAGTTTCACCGTCCGTGGA-------AACCGTCCGTGACAATCCTCTGCTAGTCCGGTCACAGTCCAGGATTGCCG	AAGTCCGCGGAGGAAGTTTCACCGTCCGTGGACTATACTATGACAATCCTCTGCTAGTCCGGTCGCAGTCCAGGATTGCCG
AAGTCCGCGGAGGAAGTTTCACCGTCCGTGGA-------AAccgtccgtGACAATCCTCTGCTAGTCCGGTCGCAGTCCAGTATTGCCG	2	34	Insertion and Deletion	0	1	KSAEEVSPSVETVRDNPLLVRSQSSIA	KSAEEVSPSVDYTMTILC*	AAGTCCGCGGAGGAAGTTTCACCGTCCGTGGA-------AACCGTCCGTGACAATCCTCTGCTAGTCCGGTCGCAGTCCAGTATTGCCG	AAGTCCGCGGAGGAAGTTTCACCGTCCGTGGACTATACTATGACAATCCTCTGCTAGTCCGGTCGCAGTCCAGGATTGCCG
AAGTCCGCGGAGGAAGTTTCACCGTCCGTGGA-------AAccgtccgtTACAATCCTCTGCTAGTCCGGTCGCAGTCCAGGATTGCCG	2	30	Insertion and Deletion	0	1	KSAEEVSPSVETVRYNPLLVRSQSRIA	KSAEEVSPSVDYTMTILC*	AAGTCCGCGGAGGAAGTTTCACCGTCCGTGGA-------AACCGTCCGTTACAATCCTCTGCTAGTCCGGTCGCAGTCCAGGATTGCCG	AAGTCCGCGGAGGAAGTTTCACCGTCCGTGGACTATACTATGACAATCCTCTGCTAGTCCGGTCGCAGTCCAGGATTGCCG
AAGTCCGCGGAGGAAGTTTCACCGTCCGTGGA-------AAccgttcgtGACAATCCTCTGCTAGTCCGGTCGCAGTCCAGGATTGCCG	2	35	Insertion and Deletion	0	1	KSAEEVSPSVETVRDNPLLVRSQSRIA	KSAEEVSPSVDYTMTILC*	AAGTCCGCGGAGGAAGTTTCACCGTCCGTGGA-------AACCGTTCGTGACAATCCTCTGCTAGTCCGGTCGCAGTCCAGGATTGCCG	AAGTCCGCGGAGGAAGTTTCACCGTCCGTGGACTATACTATGACAATCCTCTGCTAGTCCGGTCGCAGTCCAGGATTGCCG
AAGTCCGCGGAGGAAGTTTCACCGTCCGTGGA-GATACAATGACAATCCTCTGCTAGTCCGGTCGCAGTCCAGGATTGCCG	2	27	Deletion	0	-1	KSAEEVSPSVEIQ*	KSAEEVSPSVDYTMTILC*	AAGTCCGCGGAGGAAGTTTCACCGTCCGTGGA-GATACAATGACAATCCTCTGCTAGTCCGGTCGCAGTCCAGGATTGCCG	AAGTCCGCGGAGGAAGTTTCACCGTCCGTGGACTATACTATGACAATCCTCTGCTAGTCCGGTCGCAGTCCAGGATTGCCG
AAGTCCGCGGAGGAAGTTTCACCGTCCGTGGA-TATAAAATGACAATCCTCTGCTAGTCCGGTCGCAGTCCAGGATTGCCG	2	30	Deletion	0	-1	KSAEEVSPSVDIK*	KSAEEVSPSVDYTMTILC*	AAGTCCGCGGAGGAAGTTTCACCGTCCGTGGA-TATAAAATGACAATCCTCTGCTAGTCCGGTCGCAGTCCAGGATTGCCG	AAGTCCGCGGAGGAAGTTTCACCGTCCGTGGACTATACTATGACAATCCTCTGCTAGTCCGGTCGCAGTCCAGGATTGCCG
AAGTCCGCGGAGGAAGTTTCACCGTCCGTGGA-TATACAAAGACAATCCTCTGCTAGTCCGGTCGCAGTCCAGGATTGCCG	2	27	Deletion	0	-1	KSAEEVSPSVDIQRQSSASPVAVQDC	KSAEEVSPSVDYTMTILC*	AAGTCCGCGGAGGAAGTTTCACCGTCCGTGGA-TATACAAAGACAATCCTCTGCTAGTCCGGTCGCAGTCCAGGATTGCCG	AAGTCCGCGGAGGAAGTTTCACCGTCCGTGGACTATACTATGACAATCCTCTGCTAGTCCGGTCGCAGTCCAGGATTGCCG
AAGTCCGCGGAGGAAGTTTCACCGTCCGTGGA-TATACGATGACAATCCTCTGCTAGTCCGGTCGCAGTCCAGGATTGCCG	2	30	Deletion	0	-1	KSAEEVSPSVDIR*	KSAEEVSPSVDYTMTILC*	AAGTCCGCGGAGGAAGTTTCACCGTCCGTGGA-TATACGATGACAATCCTCTGCTAGTCCGGTCGCAGTCCAGGATTGCCG	AAGTCCGCGGAGGAAGTTTCACCGTCCGTGGACTATACTATGACAATCCTCTGCTAGTCCGGTCGCAGTCCAGGATTGCCG
AAGTCCGCGGAGGAAGTTTCACCGTCCGTGGA-TATACTATGACAATCCTCAGCTAGTCCGGTCGCAGTCCAGGATTGCCG	2	35	Deletion	0	-1	KSAEEVSPSVDIL*	KSAEEVSPSVDYTMTILC*	AAGTCCGCGGAGGAAGTTTCACCGTCCGTGGA-TATACTATGACAATCCTCAGCTAGTCCGGTCGCAGTCCAGGATTGCCG	AAGTCCGCGGAGGAAGTTTCACCGTCCGTGGACTATACTATGACAATCCTCTGCTAGTCCGGTCGCAGTCCAGGATTGCCG
AAGTCCGCGGAGGAAGTTTCACCGTCCGTGGA-TATACTATGACAATCCTCTACTAATCCGGTCGCAGTCCAGGATTGCCG	2	34	Deletion	0	-1	KSAEEVSPSVDIL*	KSAEEVSPSVDYTMTILC*	AAGTCCGCGGAGGAAGTTTCACCGTCCGTGGA-TATACTATGACAATCCTCTACTAATCCGGTCGCAGTCCAGGATTGCCG	AAGTCCGCGGAGGAAGTTTCACCGTCCGTGGACTATACTATGACAATCCTCTGCTAGTCCGGTCGCAGTCCAGGATTGCCG
AAGTCCGCGGAGGAAGTTTCACCGTCCGTGGA-TATACTATGACAATCCTCTACTAGTCCGGTCGCAGTCCAGGATTGCCG	2	35	Deletion	0	-1	KSAEEVSPSVDIL*	KSAEEVSPSVDYTMTILC*	AAGTCCGCGGAGGAAGTTTCACCGTCCGTGGA-TATACTATGACAATCCTCTACTAGTCCGGTCGCAGTCCAGGATTGCCG	AAGTCCGCGGAGGAAGTTTCACCGTCCGTGGACTATACTATGACAATCCTCTGCTAGTCCGGTCGCAGTCCAGGATTGCCG
AAGTCCGCGGAGGAAGTTTCACCGTCCGTGGA-TATACTATGACAATCCTCTGATAGTCCGGTCGCAGTCCAGGATTGCCG	2	35	Deletion	0	-1	KSAEEVSPSVDIL*	KSAEEVSPSVDYTMTILC*	AAGTCCGCGGAGGAAGTTTCACCGTCCGTGGA-TATACTATGACAATCCTCTGATAGTCCGGTCGCAGTCCAGGATTGCCG	AAGTCCGCGGAGGAAGTTTCACCGTCCGTGGACTATACTATGACAATCCTCTGCTAGTCCGGTCGCAGTCCAGGATTGCCG
AAGTCCGCGGAGGAAGTTTCACCGTCCGTGGA-TATACTATGACAATCCTCTGCTAGTCCGGTCGCAGCCCAGGATTGCCG	2	35	Deletion	0	-1	KSAEEVSPSVDIL*	KSAEEVSPSVDYTMTILC*	AAGTCCGCGGAGGAAGTTTCACCGTCCGTGGA-TATACTATGACAATCCTCTGCTAGTCCGGTCGCAGCCCAGGATTGCCG	AAGTCCGCGGAGGAAGTTTCACCGTCCGTGGACTATACTATGACAATCCTCTGCTAGTCCGGTCGCAGTCCAGGATTGCCG
AAGTCCGCGGAGGAAGTTTCACCGTCCGTGGA-TATACTATGACAATCCTCTGCTAGTCCGGTCGCAGTCCAGGAATGCCG	2	30	Deletion	0	-1	KSAEEVSPSVDIL*	KSAEEVSPSVDYTMTILC*	AAGTCCGCGGAGGAAGTTTCACCGTCCGTGGA-TATACTATGACAATCCTCTGCTAGTCCGGTCGCAGTCCAGGAATGCCG	AAGTCCGCGGAGGAAGTTTCACCGTCCGTGGACTATACTATGACAATCCTCTGCTAGTCCGGTCGCAGTCCAGGATTGCCG
AAGTCCGCGGAGGAAGTTTCACCGTCCGTGGA-TATACTATGACAATCCTCTGCTAGTCCGGTCGCAGTCCAGTATTGCCG	2	33	Deletion	0	-1	KSAEEVSPSVDIL*	KSAEEVSPSVDYTMTILC*	AAGTCCGCGGAGGAAGTTTCACCGTCCGTGGA-TATACTATGACAATCCTCTGCTAGTCCGGTCGCAGTCCAGTATTGCCG	AAGTCCGCGGAGGAAGTTTCACCGTCCGTGGACTATACTATGACAATCCTCTGCTAGTCCGGTCGCAGTCCAGGATTGCCG
AAGTCCGCGGAGGAAGTTTCACCGTCCGTGGA-TATCCTATGACAATCCTCTGCTAGTCCGGTCGCAGTCCAGGATTGCCG	2	32	Deletion	0	-1	KSAEEVSPSVDIL*	KSAEEVSPSVDYTMTILC*	AAGTCCGCGGAGGAAGTTTCACCGTCCGTGGA-TATCCTATGACAATCCTCTGCTAGTCCGGTCGCAGTCCAGGATTGCCG	AAGTCCGCGGAGGAAGTTTCACCGTCCGTGGACTATACTATGACAATCCTCTGCTAGTCCGGTCGCAGTCCAGGATTGCCG
AAGTCCGCGGAGGAAGTTTCACCGTCCGTGGA-TCTACTATGACAATCCTCTGCTAGTCCGGTCGCAGTCCAGGATTGCCG	2	31	Deletion	0	-1	KSAEEVSPSVDLL*	KSAEEVSPSVDYTMTILC*	AAGTCCGCGGAGGAAGTTTCACCGTCCGTGGA-TCTACTATGACAATCCTCTGCTAGTCCGGTCGCAGTCCAGGATTGCCG	AAGTCCGCGGAGGAAGTTTCACCGTCCGTGGACTATACTATGACAATCCTCTGCTAGTCCGGTCGCAGTCCAGGATTGCCG
AAGTCCGCGGAGGAAGTTTCACCGTCCGTGGAAacc--TTCCGTGACAATCCTCTGCTAGTCCGGTCGCAGTCCATGATTGCCG	2	35	Insertion and Deletion	0	1	KSAEEVSPSVETFRDNPLLVRSQSMIA	KSAEEVSPSVDYTMTILC*	AAGTCCGCGGAGGAAGTTTCACCGTCCGTGGAAACC--TTCCGTGACAATCCTCTGCTAGTCCGGTCGCAGTCCATGATTGCCG	AAGTCCGCGGAGGAAGTTTCACCGTCCGTGGACTATACTATGACAATCCTCTGCTAGTCCGGTCGCAGTCCAGGATTGCCG
AAGTCCGCGGAGGAAGTTTCACCGTCCGTGGAAaccgtcCGTA-----ACAATCCTCTGCTAGTCCGGTCGCAGTCCAGGATTGCCG	2	33	Insertion and Deletion	0	1	KSAEEVSPSVETVRNNPLLVRSQSRIA	KSAEEVSPSVDYTMTILC*	AAGTCCGCGGAGGAAGTTTCACCGTCCGTGGAAACCGTCCGTA-----ACAATCCTCTGCTAGTCCGGTCGCAGTCCAGGATTGCCG	AAGTCCGCGGAGGAAGTTTCACCGTCCGTGGACTATACTATGACAATCCTCTGCTAGTCCGGTCGCAGTCCAGGATTGCCG
AAGTCCGCGGAGGAAGTTTCAccgtccgtggaaaCCGTCCGTGGACTATACTATGACAATCCTCTGCTAGTCCGGTCGCAGTCCAGGATTGCCG	2	36	Insertion	0	13	KSAEEVSPSVETVRGLYYDNPLLVRSQSRIA	KSAEEVSPSVDYTMTILC*	AAGTCCGCGGAGGAAGTTTCACCGTCCGTGGAAACCGTCCGTGGACTATACTATGACAATCCTCTGCTAGTCCGGTCGCAGTCCAGGATTGCCG	AAGTCCGCGGAGGAAGTTTCACCGTCCGTGGACTATACTATGACAATCCTCTGCTAGTCCGGTCGCAGTCCAGGATTGCCG
AAGTCCGCGGAGGAAGTTTCACCGTCCGTGGAAaccgtccgtggtGAAACTATGACAATCCTCTGCTAGTCCGGTCGCAGTCCAGGATTGCCG	2	35	Insertion	0	12	KSAEEVSPSVETVRGETMTILC*	KSAEEVSPSVDYTMTILC*	AAGTCCGCGGAGGAAGTTTCACCGTCCGTGGAAACCGTCCGTGGTGAAACTATGACAATCCTCTGCTAGTCCGGTCGCAGTCCAGGATTGCCG	AAGTCCGCGGAGGAAGTTTCACCGTCCGTGGACTATACTATGACAATCCTCTGCTAGTCCGGTCGCAGTCCAGGATTGCCG
AAGTCCGCGGAGGAAGTTTCACCGTCCGTGGAATATACTATGACAAACCTCTGCTAGTCCGGTCGCAGTCCAGGATTGCCG	2	29	2 Base Changes	0	0	KSAEEVSPSVEYTMTNLC*	KSAEEVSPSVDYTMTILC*	AAGTCCGCGGAGGAAGTTTCACCGTCCGTGGAATATACTATGACAAACCTCTGCTAGTCCGGTCGCAGTCCAGGATTGCCG	AAGTCCGCGGAGGAAGTTTCACCGTCCGTGGACTATACTATGACAATCCTCTGCTAGTCCGGTCGCAGTCCAGGATTGCCG
AAGTCCGCGGAGGAAGTTTCACCGTCCGTGGAATATACTATGACAATCATCTGCTAGTCCGGTCGCAGTCCAGGATTGCCG	2	35	2 Base Changes	0	0	KSAEEVSPSVEYTMTIIC*	KSAEEVSPSVDYTMTILC*	AAGTCCGCGGAGGAAGTTTCACCGTCCGTGGAATATACTATGACAATCATCTGCTAGTCCGGTCGCAGTCCAGGATTGCCG	AAGTCCGCGGAGGAAGTTTCACCGTCCGTGGACTATACTATGACAATCCTCTGCTAGTCCGGTCGCAGTCCAGGATTGCCG
AAGTCCGCGGAGGAAGTTTCACCGTCCGTGGAATATACTATGACAATCCTCTGCTAGTCCGGTCGAAGTCCAGGATTGCCG	2	35	2 Base Changes	0	0	KSAEEVSPSVEYTMTILC*	KSAEEVSPSVDYTMTILC*	AAGTCCGCGGAGGAAGTTTCACCGTCCGTGGAATATACTATGACAATCCTCTGCTAGTCCGGTCGAAGTCCAGGATTGCCG	AAGTCCGCGGAGGAAGTTTCACCGTCCGTGGACTATACTATGACAATCCTCTGCTAGTCCGGTCGCAGTCCAGGATTGCCG
AAGTCCGCGGAGGAAGTTTCACCGTCCGTGGACAATACTATTACAATCCTCTGCTAGTCCGGTCGCAGTCCAGGATTGCCG	2	27	2 Base Changes	0	0	KSAEEVSPSVDNTITILC*	KSAEEVSPSVDYTMTILC*	AAGTCCGCGGAGGAAGTTTCACCGTCCGTGGACAATACTATTACAATCCTCTGCTAGTCCGGTCGCAGTCCAGGATTGCCG	AAGTCCGCGGAGGAAGTTTCACCGTCCGTGGACTATACTATGACAATCCTCTGCTAGTCCGGTCGCAGTCCAGGATTGCCG
AAGTCCGCGGAGGAAGTTTCACCGTCCGTGGACTAGACTCTGACAATCCTCTGCTAGTCCGGTCGCAGTCCAGGATTGCCG	2	30	2 Base Changes	0	0	KSAEEVSPSVD*	KSAEEVSPSVDYTMTILC*	AAGTCCGCGGAGGAAGTTTCACCGTCCGTGGACTAGACTCTGACAATCCTCTGCTAGTCCGGTCGCAGTCCAGGATTGCCG	AAGTCCGCGGAGGAAGTTTCACCGTCCGTGGACTATACTATGACAATCCTCTGCTAGTCCGGTCGCAGTCCAGGATTGCCG
AAGTCCGCGGAGGAAGTTTCACCGTCCGTGGACTATAATATGACAAACCTCTGCTAGTCCGGTCGCAGTCCAGGATTGCCG	2	28	2 Base Changes	0	0	KSAEEVSPSVDYNMTNLC*	KSAEEVSPSVDYTMTILC*	AAGTCCGCGGAGGAAGTTTCACCGTCCGTGGACTATAATATGACAAACCTCTGCTAGTCCGGTCGCAGTCCAGGATTGCCG	AAGTCCGCGGAGGAAGTTTCACCGTCCGTGGACTATACTATGACAATCCTCTGCTAGTCCGGTCGCAGTCCAGGATTGCCG
AAGTCCGCGGAGGAAGTTTCACCGTCCGTGGACTATAATATGACAATCCTCTGCTAGTCCAGTCGCAGTCCAGGATTGCCG	2	35	2 Base Changes	0	0	KSAEEVSPSVDYNMTILC*	KSAEEVSPSVDYTMTILC*	AAGTCCGCGGAGGAAGTTTCACCGTCCGTGGACTATAATATGACAATCCTCTGCTAGTCCAGTCGCAGTCCAGGATTGCCG	AAGTCCGCGGAGGAAGTTTCACCGTCCGTGGACTATACTATGACAATCCTCTGCTAGTCCGGTCGCAGTCCAGGATTGCCG
AAGTCCGCGGAGGAAGTTTCACCGTCCGTGGACTATAATATTACAATCCTCTGCTAGTCCGGTCGCAGTCCAGGATTGCCG	2	28	2 Base Changes	0	0	KSAEEVSPSVDYNITILC*	KSAEEVSPSVDYTMTILC*	AAGTCCGCGGAGGAAGTTTCACCGTCCGTGGACTATAATATTACAATCCTCTGCTAGTCCGGTCGCAGTCCAGGATTGCCG	AAGTCCGCGGAGGAAGTTTCACCGTCCGTGGACTATACTATGACAATCCTCTGCTAGTCCGGTCGCAGTCCAGGATTGCCG
AAGTCCGCGGAGGAAGTTTCACCGTCCGTGGACTATACAATGACAAACCTCTGCTAGTCCGGTCGCAGTCCAGGATTGCCG	2	28	2 Base Changes	0	0	KSAEEVSPSVDYTMTNLC*	KSAEEVSPSVDYTMTILC*	AAGTCCGCGGAGGAAGTTTCACCGTCCGTGGACTATACAATGACAAACCTCTGCTAGTCCGGTCGCAGTCCAGGATTGCCG	AAGTCCGCGGAGGAAGTTTCACCGTCCGTGGACTATACTATGACAATCCTCTGCTAGTCCGGTCGCAGTCCAGGATTGCCG
AAGTCCGCGGAGGAAGTTTCACCGTCCGTGGACTATACTAAGACAAACCTCTGCTAGTCCGGTCGCAGTCCAGGATTGCCG	2	27	2 Base Changes	0	0	KSAEEVSPSVDYTKTNLC*	KSAEEVSPSVDYTMTILC*	AAGTCCGCGGAGGAAGTTTCACCGTCCGTGGACTATACTAAGACAAACCTCTGCTAGTCCGGTCGCAGTCCAGGATTGCCG	AAGTCCGCGGAGGAAGTTTCACCGTCCGTGGACTATACTATGACAATCCTCTGCTAGTCCGGTCGCAGTCCAGGATTGCCG
AAGTCCGCGGAGGAAGTTTCACCGTCCGTGGACTATACTAATAAAATCCTCTGCTAGTCCGGTCGCAGTCCAGGATTGCCG	2	28	3 Base Changes	0	0	KSAEEVSPSVDYTNKILC*	KSAEEVSPSVDYTMTILC*	AAGTCCGCGGAGGAAGTTTCACCGTCCGTGGACTATACTAATAAAATCCTCTGCTAGTCCGGTCGCAGTCCAGGATTGCCG	AAGTCCGCGGAGGAAGTTTCACCGTCCGTGGACTATACTATGACAATCCTCTGCTAGTCCGGTCGCAGTCCAGGATTGCCG
AAGTCCGCGGAGGAAGTTTCACCGTCCGTGGACTATACTACGACAATCCTCTGCTAGTCCGGTCGCAGTCCAGGATTGCCG	2	34	1 Base Change	0	0	KSAEEVSPSVDYTTTILC*	KSAEEVSPSVDYTMTILC*	AAGTCCGCGGAGGAAGTTTCACCGTCCGTGGACTATACTACGACAATCCTCTGCTAGTCCGGTCGCAGTCCAGGATTGCCG	AAGTCCGCGGAGGAAGTTTCACCGTCCGTGGACTATACTATGACAATCCTCTGCTAGTCCGGTCGCAGTCCAGGATTGCCG
AAGTCCGCGGAGGAAGTTTCACCGTCCGTGGACTATACTATGA-----------TAGTCCGCTCGCAGTCCAGGATTGCCG	2	29	Deletion	0	-11	KSAEEVSPSVDYTMIVRSQSRIA	KSAEEVSPSVDYTMTILC*	AAGTCCGCGGAGGAAGTTTCACCGTCCGTGGACTATACTATGA-----------TAGTCCGCTCGCAGTCCAGGATTGCCG	AAGTCCGCGGAGGAAGTTTCACCGTCCGTGGACTATACTATGACAATCCTCTGCTAGTCCGGTCGCAGTCCAGGATTGCCG
AAGTCCGCGGAGGAAGTTTCACCGTCCGTGGACTATACTATGAAAAACCTCTGCTAGTCCGGTCGCAGTCCAGGATTGCCG	2	28	2 Base Changes	0	0	KSAEEVSPSVDYTMKNLC*	KSAEEVSPSVDYTMTILC*	AAGTCCGCGGAGGAAGTTTCACCGTCCGTGGACTATACTATGAAAAACCTCTGCTAGTCCGGTCGCAGTCCAGGATTGCCG	AAGTCCGCGGAGGAAGTTTCACCGTCCGTGGACTATACTATGACAATCCTCTGCTAGTCCGGTCGCAGTCCAGGATTGCCG
AAGTCCGCGGAGGAAGTTTCACCGTCCGTGGACTATACTATGACAATCCTCTGCTACTCCGGTCGCAGTCCAGGATTGCCG	2	32	1 Base Change	0	0	KSAEEVSPSVDYTMTILCYSGRSPGLP	KSAEEVSPSVDYTMTILC*	AAGTCCGCGGAGGAAGTTTCACCGTCCGTGGACTATACTATGACAATCCTCTGCTACTCCGGTCGCAGTCCAGGATTGCCG	AAGTCCGCGGAGGAAGTTTCACCGTCCGTGGACTATACTATGACAATCCTCTGCTAGTCCGGTCGCAGTCCAGGATTGCCG
AAGTCCGCGGAGGAAGTTTCACCGTCCGTGGACTATACTATGACAATCCTCTGCTAGTCCGGGCGCAGTCCAGGATTGCCG	2	28	1 Base Change	0	0	KSAEEVSPSVDYTMTILC*	KSAEEVSPSVDYTMTILC*	AAGTCCGCGGAGGAAGTTTCACCGTCCGTGGACTATACTATGACAATCCTCTGCTAGTCCGGGCGCAGTCCAGGATTGCCG	AAGTCCGCGGAGGAAGTTTCACCGTCCGTGGACTATACTATGACAATCCTCTGCTAGTCCGGTCGCAGTCCAGGATTGCCG
AAGTCCGCGGAGGAAGTTTCACCGTCCGTGGACTATACTATGACAATCCTCTGCTAGTCCGGTCGCAGGCCAGGATTGCCG	2	30	1 Base Change	0	0	KSAEEVSPSVDYTMTILC*	KSAEEVSPSVDYTMTILC*	AAGTCCGCGGAGGAAGTTTCACCGTCCGTGGACTATACTATGACAATCCTCTGCTAGTCCGGTCGCAGGCCAGGATTGCCG	AAGTCCGCGGAGGAAGTTTCACCGTCCGTGGACTATACTATGACAATCCTCTGCTAGTCCGGTCGCAGTCCAGGATTGCCG
AAGTCCGCGGAGGAAGTTTCACCGTCCGTGGACTATACTATGACAATCCTCTGCTAGTCCGGTCGCAGTCCACGATTGCCG	2	34	1 Base Change	0	0	KSAEEVSPSVDYTMTILC*	KSAEEVSPSVDYTMTILC*	AAGTCCGCGGAGGAAGTTTCACCGTCCGTGGACTATACTATGACAATCCTCTGCTAGTCCGGTCGCAGTCCACGATTGCCG	AAGTCCGCGGAGGAAGTTTCACCGTCCGTGGACTATACTATGACAATCCTCTGCTAGTCCGGTCGCAGTCCAGGATTGCCG
AAGTCCGCGGAGGAAGTTTCACCGTCCGTGGACTATACTATGACAATCCTCTGCTAGTCCGGTCGCAGTCCAGGACTGCCG	2	34	1 Base Change	0	0	KSAEEVSPSVDYTMTILC*	KSAEEVSPSVDYTMTILC*	AAGTCCGCGGAGGAAGTTTCACCGTCCGTGGACTATACTATGACAATCCTCTGCTAGTCCGGTCGCAGTCCAGGACTGCCG	AAGTCCGCGGAGGAAGTTTCACCGTCCGTGGACTATACTATGACAATCCTCTGCTAGTCCGGTCGCAGTCCAGGATTGCCG
AAGTCCGCGGAGGAAGTTTCACCGTCCGTGGACTATACTATGACAATCCTCTGCTAGTCCGGTCGCAGTCCAGGCTTGCCG	2	30	1 Base Change	0	0	KSAEEVSPSVDYTMTILC*	KSAEEVSPSVDYTMTILC*	AAGTCCGCGGAGGAAGTTTCACCGTCCGTGGACTATACTATGACAATCCTCTGCTAGTCCGGTCGCAGTCCAGGCTTGCCG	AAGTCCGCGGAGGAAGTTTCACCGTCCGTGGACTATACTATGACAATCCTCTGCTAGTCCGGTCGCAGTCCAGGATTGCCG
AAGTCCGCGGAGGAAGTTTCACCGTCCGTGGACTATACTATGACAATCCTCTGCTAGTCCGGTCGCTGTCCAGGATTGCCG	2	30	1 Base Change	0	0	KSAEEVSPSVDYTMTILC*	KSAEEVSPSVDYTMTILC*	AAGTCCGCGGAGGAAGTTTCACCGTCCGTGGACTATACTATGACAATCCTCTGCTAGTCCGGTCGCTGTCCAGGATTGCCG	AAGTCCGCGGAGGAAGTTTCACCGTCCGTGGACTATACTATGACAATCCTCTGCTAGTCCGGTCGCAGTCCAGGATTGCCG
AAGTCCGCGGAGGAAGTTTCACCGTCCGTGGACTATACTATGACAATCCTCTGCTAGTCCGGTCGTAGTCCAGGATTGCCG	2	35	1 Base Change	0	0	KSAEEVSPSVDYTMTILC*	KSAEEVSPSVDYTMTILC*	AAGTCCGCGGAGGAAGTTTCACCGTCCGTGGACTATACTATGACAATCCTCTGCTAGTCCGGTCGTAGTCCAGGATTGCCG	AAGTCCGCGGAGGAAGTTTCACCGTCCGTGGACTATACTATGACAATCCTCTGCTAGTCCGGTCGCAGTCCAGGATTGCCG
AAGTCCGCGGAGGAAGTTTCACCGTCCGTGGACTATACTATGACAATTCTCTGCTAGTCCGGTCGCAGTCCAGGATTGCCG	2	35	1 Base Change	0	0	KSAEEVSPSVDYTMTILC*	KSAEEVSPSVDYTMTILC*	AAGTCCGCGGAGGAAGTTTCACCGTCCGTGGACTATACTATGACAATTCTCTGCTAGTCCGGTCGCAGTCCAGGATTGCCG	AAGTCCGCGGAGGAAGTTTCACCGTCCGTGGACTATACTATGACAATCCTCTGCTAGTCCGGTCGCAGTCCAGGATTGCCG
AAGTCCGCGGAGGAAGTTTCACCGTCCGTGGACTATACTATGACAGTCCTCTGCTAGTCCGGTCGCAGTCCAGGATTGCCG	2	35	1 Base Change	0	0	KSAEEVSPSVDYTMTVLC*	KSAEEVSPSVDYTMTILC*	AAGTCCGCGGAGGAAGTTTCACCGTCCGTGGACTATACTATGACAGTCCTCTGCTAGTCCGGTCGCAGTCCAGGATTGCCG	AAGTCCGCGGAGGAAGTTTCACCGTCCGTGGACTATACTATGACAATCCTCTGCTAGTCCGGTCGCAGTCCAGGATTGCCG
AAGTCCGCGGAGGAAGTTTCACCGTCCGTGGACTATACTATGACATTCCTCTGCTAGTCCGGTCGCAGTCCAGGATTGCCG	2	35	1 Base Change	0	0	KSAEEVSPSVDYTMTFLC*	KSAEEVSPSVDYTMTILC*	AAGTCCGCGGAGGAAGTTTCACCGTCCGTGGACTATACTATGACATTCCTCTGCTAGTCCGGTCGCAGTCCAGGATTGCCG	AAGTCCGCGGAGGAAGTTTCACCGTCCGTGGACTATACTATGACAATCCTCTGCTAGTCCGGTCGCAGTCCAGGATTGCCG
AAGTCCGCGGAGGAAGTTTCACCGTCCGTGGACTATACTGTGACAATCCTCTGCTAGTCCGGTCGCAGTCCAGGATTGCCG	2	34	1 Base Change	0	0	KSAEEVSPSVDYTVTILC*	KSAEEVSPSVDYTMTILC*	AAGTCCGCGGAGGAAGTTTCACCGTCCGTGGACTATACTGTGACAATCCTCTGCTAGTCCGGTCGCAGTCCAGGATTGCCG	AAGTCCGCGGAGGAAGTTTCACCGTCCGTGGACTATACTATGACAATCCTCTGCTAGTCCGGTCGCAGTCCAGGATTGCCG
AAGTCCGCGGAGGAAGTTTCACCGTCCGTGGACTATATTATGACAATCCTCTGCTAGTCCGGTCGCAGTCCAGGATTGCCG	2	35	1 Base Change	0	0	KSAEEVSPSVDYIMTILC*	KSAEEVSPSVDYTMTILC*	AAGTCCGCGGAGGAAGTTTCACCGTCCGTGGACTATATTATGACAATCCTCTGCTAGTCCGGTCGCAGTCCAGGATTGCCG	AAGTCCGCGGAGGAAGTTTCACCGTCCGTGGACTATACTATGACAATCCTCTGCTAGTCCGGTCGCAGTCCAGGATTGCCG
AAGTCCGCGGAGGAAGTTTCACCGTCCGTGGACTATCCTATGACAAACCTCTGCTAGTCCGGTCGCAGTCCAGGATTGCCG	2	28	2 Base Changes	0	0	KSAEEVSPSVDYPMTNLC*	KSAEEVSPSVDYTMTILC*	AAGTCCGCGGAGGAAGTTTCACCGTCCGTGGACTATCCTATGACAAACCTCTGCTAGTCCGGTCGCAGTCCAGGATTGCCG	AAGTCCGCGGAGGAAGTTTCACCGTCCGTGGACTATACTATGACAATCCTCTGCTAGTCCGGTCGCAGTCCAGGATTGCCG
AAGTCCGCGGAGGAAGTTTCACCGTCCGTGGACTATGCTATGACAATCCTCTGCTAGTCCGGTCGCAGTCCAGGATTGCCG	2	34	1 Base Change	0	0	KSAEEVSPSVDYAMTILC*	KSAEEVSPSVDYTMTILC*	AAGTCCGCGGAGGAAGTTTCACCGTCCGTGGACTATGCTATGACAATCCTCTGCTAGTCCGGTCGCAGTCCAGGATTGCCG	AAGTCCGCGGAGGAAGTTTCACCGTCCGTGGACTATACTATGACAATCCTCTGCTAGTCCGGTCGCAGTCCAGGATTGCCG
AAGTCCGCGGAGGAAGTTTCACCGTCCGTGGACTATTCTATGACAATCCTCTGCTAGTCCGGTCGCAGTCCAGGATTGCCG	2	31	1 Base Change	0	0	KSAEEVSPSVDYSMTILC*	KSAEEVSPSVDYTMTILC*	AAGTCCGCGGAGGAAGTTTCACCGTCCGTGGACTATTCTATGACAATCCTCTGCTAGTCCGGTCGCAGTCCAGGATTGCCG	AAGTCCGCGGAGGAAGTTTCACCGTCCGTGGACTATACTATGACAATCCTCTGCTAGTCCGGTCGCAGTCCAGGATTGCCG
AAGTCCGCGGAGGAAGTTTCACCGTCCGTGGACTCTACTATGACAAACCTCTGCTAGTCCGGTCGCAGTCCAGGATTGCCG	2	27	2 Base Changes	0	0	KSAEEVSPSVDSTMTNLC*	KSAEEVSPSVDYTMTILC*	AAGTCCGCGGAGGAAGTTTCACCGTCCGTGGACTCTACTATGACAAACCTCTGCTAGTCCGGTCGCAGTCCAGGATTGCCG	AAGTCCGCGGAGGAAGTTTCACCGTCCGTGGACTATACTATGACAATCCTCTGCTAGTCCGGTCGCAGTCCAGGATTGCCG
AAGTCCGCGGAGGAAGTTTCACCGTCCGTGGACTCTACTATGACAATCCTCTGCTCGTCCGGTCGCAGTCCAGGATTGCCG	2	30	2 Base Changes	0	0	KSAEEVSPSVDSTMTILCSSGRSPGLP	KSAEEVSPSVDYTMTILC*	AAGTCCGCGGAGGAAGTTTCACCGTCCGTGGACTCTACTATGACAATCCTCTGCTCGTCCGGTCGCAGTCCAGGATTGCCG	AAGTCCGCGGAGGAAGTTTCACCGTCCGTGGACTATACTATGACAATCCTCTGCTAGTCCGGTCGCAGTCCAGGATTGCCG
AAGTCCGCGGAGGAAGTTTCACCGTCCGTGGTacaattatactaCTATACTATGACAATCCTCTGCTAGTCCGGTCGCAGTCCAGGATTGCCG	2	27	Insertion	0	12	KSAEEVSPSVVQLYYYTMTILC*	KSAEEVSPSVDYTMTILC*	AAGTCCGCGGAGGAAGTTTCACCGTCCGTGGTACAATTATACTACTATACTATGACAATCCTCTGCTAGTCCGGTCGCAGTCCAGGATTGCCG	AAGTCCGCGGAGGAAGTTTCACCGTCCGTGGACTATACTATGACAATCCTCTGCTAGTCCGGTCGCAGTCCAGGATTGCCG
AAGTCCGCGGAGGAAGTTTCACCGTCCGTGGTactaatatactaCTATACTATGACAATCCTCTGCTAGTCCGGTCGCAGTCCAGGATTGCCG	2	30	Insertion	0	12	KSAEEVSPSVVLIYYYTMTILC*	KSAEEVSPSVDYTMTILC*	AAGTCCGCGGAGGAAGTTTCACCGTCCGTGGTACTAATATACTACTATACTATGACAATCCTCTGCTAGTCCGGTCGCAGTCCAGGATTGCCG	AAGTCCGCGGAGGAAGTTTCACCGTCCGTGGACTATACTATGACAATCCTCTGCTAGTCCGGTCGCAGTCCAGGATTGCCG
AAGTCCGCGGAGGAAGTTTCACCGTCCGTGGTactattatactaCTATACAATGACAATCCTCTGCTAGTCCGGTCGCAGTCCAGGATTGCCG	2	33	Insertion	0	12	KSAEEVSPSVVLLYYYTMTILC*	KSAEEVSPSVDYTMTILC*	AAGTCCGCGGAGGAAGTTTCACCGTCCGTGGTACTATTATACTACTATACAATGACAATCCTCTGCTAGTCCGGTCGCAGTCCAGGATTGCCG	AAGTCCGCGGAGGAAGTTTCACCGTCCGTGGACTATACTATGACAATCCTCTGCTAGTCCGGTCGCAGTCCAGGATTGCCG
AAGTCCGCGGAGGAAGTTTCACCGTCCGTGGTactattatactaCTATACTATAACAATCCTCTGCTAGTCCGGTCGCAGTCCAGTATTGCCG	2	35	Insertion	0	12	KSAEEVSPSVVLLYYYTITILC*	KSAEEVSPSVDYTMTILC*	AAGTCCGCGGAGGAAGTTTCACCGTCCGTGGTACTATTATACTACTATACTATAACAATCCTCTGCTAGTCCGGTCGCAGTCCAGTATTGCCG	AAGTCCGCGGAGGAAGTTTCACCGTCCGTGGACTATACTATGACAATCCTCTGCTAGTCCGGTCGCAGTCCAGGATTGCCG
AAGTCCGCGGAGGAAGTTTCACCGTCCGTGGTactattatactaCTATACTATGACAATCCTCTGATAGTCCGGTCGCAGTCCAGGATTGCCG	2	32	Insertion	0	12	KSAEEVSPSVVLLYYYTMTIL*	KSAEEVSPSVDYTMTILC*	AAGTCCGCGGAGGAAGTTTCACCGTCCGTGGTACTATTATACTACTATACTATGACAATCCTCTGATAGTCCGGTCGCAGTCCAGGATTGCCG	AAGTCCGCGGAGGAAGTTTCACCGTCCGTGGACTATACTATGACAATCCTCTGCTAGTCCGGTCGCAGTCCAGGATTGCCG
AAGTCCGCGGAGGAAGTTTCACCGTCCGTGGTactattatactaCTATACTATGACAATCCTCTGCTAGTCCGGTCGAAGTCCAGGATTGCCG	2	35	Insertion	0	12	KSAEEVSPSVVLLYYYTMTILC*	KSAEEVSPSVDYTMTILC*	AAGTCCGCGGAGGAAGTTTCACCGTCCGTGGTACTATTATACTACTATACTATGACAATCCTCTGCTAGTCCGGTCGAAGTCCAGGATTGCCG	AAGTCCGCGGAGGAAGTTTCACCGTCCGTGGACTATACTATGACAATCCTCTGCTAGTCCGGTCGCAGTCCAGGATTGCCG
AAGTCCGCGGAGGAAGTTTCACCGTCCGTGGTactattatactaCTATACTATGACAATCTTCTGCTAGTCCGGTCGCAGTCCAGGATTGCCG	2	35	Insertion	0	12	KSAEEVSPSVVLLYYYTMTIFC*	KSAEEVSPSVDYTMTILC*	AAGTCCGCGGAGGAAGTTTCACCGTCCGTGGTACTATTATACTACTATACTATGACAATCTTCTGCTAGTCCGGTCGCAGTCCAGGATTGCCG	AAGTCCGCGGAGGAAGTTTCACCGTCCGTGGACTATACTATGACAATCCTCTGCTAGTCCGGTCGCAGTCCAGGATTGCCG
AAGTCCGCGGAGGAAGTTTCACCGTCCGTGGTgaaaCTATACTATGACAATCCTCTTCTAGTCCGGTCGCAGTCCAGGATTGCCG	2	34	Insertion	0	4	KSAEEVSPSVVKLYYDNPLLVRSQSRIA	KSAEEVSPSVDYTMTILC*	AAGTCCGCGGAGGAAGTTTCACCGTCCGTGGTGAAACTATACTATGACAATCCTCTTCTAGTCCGGTCGCAGTCCAGGATTGCCG	AAGTCCGCGGAGGAAGTTTCACCGTCCGTGGACTATACTATGACAATCCTCTGCTAGTCCGGTCGCAGTCCAGGATTGCCG
AAGTCCGCGGAGGAAGTTTCACCGTCCGTGGTgaaC----CTATGACAATCCTCTGCTAGTCCGGTCGCAGTCCAGGATTGCCG	2	30	Insertion and Deletion	0	-1	KSAEEVSPSVVNL*	KSAEEVSPSVDYTMTILC*	AAGTCCGCGGAGGAAGTTTCACCGTCCGTGGTGAAC----CTATGACAATCCTCTGCTAGTCCGGTCGCAGTCCAGGATTGCCG	AAGTCCGCGGAGGAAGTTTCACCGTCCGTGGACTATACTATGACAATCCTCTGCTAGTCCGGTCGCAGTCCAGGATTGCCG
AAGTCCGCGGAGGAAGTTTCACCGTCCGTGGtgAC---ACTATGACAATCCTCTGCTAGTCCGGTCGCAGTCCAGGATTGCCG	2	32	Insertion and Deletion	0	-1	KSAEEVSPSVVTL*	KSAEEVSPSVDYTMTILC*	AAGTCCGCGGAGGAAGTTTCACCGTCCGTGGTGAC---ACTATGACAATCCTCTGCTAGTCCGGTCGCAGTCCAGGATTGCCG	AAGTCCGCGGAGGAAGTTTCACCGTCCGTGGACTATACTATGACAATCCTCTGCTAGTCCGGTCGCAGTCCAGGATTGCCG
AAGTCCGCGGAGGAAGTTTCACCGTCCGTGGtgACAATCCTAAGACAATCCTCTGCTAGTCCGGTCGCAGTCCAGGATTGCCG	2	33	Insertion	0	2	KSAEEVSPSVVTILRQSSASPVAVQDC	KSAEEVSPSVDYTMTILC*	AAGTCCGCGGAGGAAGTTTCACCGTCCGTGGTGACAATCCTAAGACAATCCTCTGCTAGTCCGGTCGCAGTCCAGGATTGCCG	AAGTCCGCGGAGGAAGTTTCACCGTCCGTGGACTATACTATGACAATCCTCTGCTAGTCCGGTCGCAGTCCAGGATTGCCG
AAGTCCGCGGAGGAAGTTTCACCGTCCGTGGtgACAATCCTATGAAAATCCTCTGCTAGTCCGGTCGCAGTCCAGGATTGCCG	2	30	Insertion	0	2	KSAEEVSPSVVTIL*	KSAEEVSPSVDYTMTILC*	AAGTCCGCGGAGGAAGTTTCACCGTCCGTGGTGACAATCCTATGAAAATCCTCTGCTAGTCCGGTCGCAGTCCAGGATTGCCG	AAGTCCGCGGAGGAAGTTTCACCGTCCGTGGACTATACTATGACAATCCTCTGCTAGTCCGGTCGCAGTCCAGGATTGCCG
AAGTCCGCGGAGGAAGTTTCACCGTCCGTGGtgACAATCCTATGACAATCCTCTGCTAGTCCGGTCGCAGTCCATGATTGCCG	2	34	Insertion	0	2	KSAEEVSPSVVTIL*	KSAEEVSPSVDYTMTILC*	AAGTCCGCGGAGGAAGTTTCACCGTCCGTGGTGACAATCCTATGACAATCCTCTGCTAGTCCGGTCGCAGTCCATGATTGCCG	AAGTCCGCGGAGGAAGTTTCACCGTCCGTGGACTATACTATGACAATCCTCTGCTAGTCCGGTCGCAGTCCAGGATTGCCG
AAGTCCGCGGAGGAAGTTTCACCGTCCGTGGtgACAATCCTATGACAATCCTCTGCTAGTCCGGTCGCAGTCCCGGATTGCCG	2	32	Insertion	0	2	KSAEEVSPSVVTIL*	KSAEEVSPSVDYTMTILC*	AAGTCCGCGGAGGAAGTTTCACCGTCCGTGGTGACAATCCTATGACAATCCTCTGCTAGTCCGGTCGCAGTCCCGGATTGCCG	AAGTCCGCGGAGGAAGTTTCACCGTCCGTGGACTATACTATGACAATCCTCTGCTAGTCCGGTCGCAGTCCAGGATTGCCG
AAGTCCGCGGAGGAAGTTTCACCGTCCGTGGtgACAATCCTATGACAATCCTCTGCTAGTCCTGTCGCAGTCCAGGATTGCCG	2	35	Insertion	0	2	KSAEEVSPSVVTIL*	KSAEEVSPSVDYTMTILC*	AAGTCCGCGGAGGAAGTTTCACCGTCCGTGGTGACAATCCTATGACAATCCTCTGCTAGTCCTGTCGCAGTCCAGGATTGCCG	AAGTCCGCGGAGGAAGTTTCACCGTCCGTGGACTATACTATGACAATCCTCTGCTAGTCCGGTCGCAGTCCAGGATTGCCG
AAGTCCGCGGAGGAAGTTTCACCGTCCGTGGtgACAATCCTCTGACAATCCTCTGCTAGTCCGGTCGCAGTCCAGGATTGCCG	2	34	Insertion	0	2	KSAEEVSPSVVTIL*	KSAEEVSPSVDYTMTILC*	AAGTCCGCGGAGGAAGTTTCACCGTCCGTGGTGACAATCCTCTGACAATCCTCTGCTAGTCCGGTCGCAGTCCAGGATTGCCG	AAGTCCGCGGAGGAAGTTTCACCGTCCGTGGACTATACTATGACAATCCTCTGCTAGTCCGGTCGCAGTCCAGGATTGCCG
AAGTCCGCGGAGGAAGTTTCACCGTCCGTGGtgACAATCCTTTGACAATCCTCTGCTAGTCCGGTCGCAGTCCAGGATTGCCG	2	32	Insertion	0	2	KSAEEVSPSVVTIL*	KSAEEVSPSVDYTMTILC*	AAGTCCGCGGAGGAAGTTTCACCGTCCGTGGTGACAATCCTTTGACAATCCTCTGCTAGTCCGGTCGCAGTCCAGGATTGCCG	AAGTCCGCGGAGGAAGTTTCACCGTCCGTGGACTATACTATGACAATCCTCTGCTAGTCCGGTCGCAGTCCAGGATTGCCG
AAGTCCGCGGAGGAAGTTTCACCGTCCGTGGTGT-TACTATGACAATCCTCTGCTAGTCCGGTCGCAGTCCAGGATTGCCG	2	35	Deletion	0	-1	KSAEEVSPSVVLL*	KSAEEVSPSVDYTMTILC*	AAGTCCGCGGAGGAAGTTTCACCGTCCGTGGTGT-TACTATGACAATCCTCTGCTAGTCCGGTCGCAGTCCAGGATTGCCG	AAGTCCGCGGAGGAAGTTTCACCGTCCGTGGACTATACTATGACAATCCTCTGCTAGTCCGGTCGCAGTCCAGGATTGCCG
AAGTCCGCGGAGGAAGTTTCACCGTCCGTGTA--ATACTATGACAATCCTCTGCTAGTCCGGTCGCAGTCCAGGATTGCCG	2	35	Deletion	0	-2	KSAEEVSPSV*	KSAEEVSPSVDYTMTILC*	AAGTCCGCGGAGGAAGTTTCACCGTCCGTGTA--ATACTATGACAATCCTCTGCTAGTCCGGTCGCAGTCCAGGATTGCCG	AAGTCCGCGGAGGAAGTTTCACCGTCCGTGGACTATACTATGACAATCCTCTGCTAGTCCGGTCGCAGTCCAGGATTGCCG
AAGTCCGCGGAGGAAGTTTCACCGTCCGTGTACTAAACTATGACAATCCTCTGCTAGTCCGGTCGCAGTCCAGGATTGCCG	2	29	2 Base Changes	0	0	KSAEEVSPSVY*	KSAEEVSPSVDYTMTILC*	AAGTCCGCGGAGGAAGTTTCACCGTCCGTGTACTAAACTATGACAATCCTCTGCTAGTCCGGTCGCAGTCCAGGATTGCCG	AAGTCCGCGGAGGAAGTTTCACCGTCCGTGGACTATACTATGACAATCCTCTGCTAGTCCGGTCGCAGTCCAGGATTGCCG
AAGTCCGCGGAGGAAGTTTCACCGTCCGTGTACTATAATATGACAATCCTCTGCTAGTCCGGTCGCAGTCCAGGATTGCCG	2	28	2 Base Changes	0	0	KSAEEVSPSVYYNMTILC*	KSAEEVSPSVDYTMTILC*	AAGTCCGCGGAGGAAGTTTCACCGTCCGTGTACTATAATATGACAATCCTCTGCTAGTCCGGTCGCAGTCCAGGATTGCCG	AAGTCCGCGGAGGAAGTTTCACCGTCCGTGGACTATACTATGACAATCCTCTGCTAGTCCGGTCGCAGTCCAGGATTGCCG
AAGTCCGCGGAGGAAGTTTCACCGTCCGTGTACTATACTATGACAAACCTCTGCTAGTCCGGTCGCAGTCCAGGATTGCCG	2	26	2 Base Changes	0	0	KSAEEVSPSVYYTMTNLC*	KSAEEVSPSVDYTMTILC*	AAGTCCGCGGAGGAAGTTTCACCGTCCGTGTACTATACTATGACAAACCTCTGCTAGTCCGGTCGCAGTCCAGGATTGCCG	AAGTCCGCGGAGGAAGTTTCACCGTCCGTGGACTATACTATGACAATCCTCTGCTAGTCCGGTCGCAGTCCAGGATTGCCG
AAGTCCGCGGAGGAAGTTTCACCGTCCGTGTtactattatactACTATACTATGACAATCCTCTGCTAGTCCGGTCGCAGTCCAGGATTGCCG	2	35	Insertion	0	12	KSAEEVSPSVLLLYYYTMTILC*	KSAEEVSPSVDYTMTILC*	AAGTCCGCGGAGGAAGTTTCACCGTCCGTGTTACTATTATACTACTATACTATGACAATCCTCTGCTAGTCCGGTCGCAGTCCAGGATTGCCG	AAGTCCGCGGAGGAAGTTTCACCGTCCGTGGACTATACTATGACAATCCTCTGCTAGTCCGGTCGCAGTCCAGGATTGCCG
AAGTCCGCGGAGGAAGTTTCACCGTCCGTTG---ATACTATGACAATCCTCTGCTAGTCCGGTCGCAGTCCATGATTGCCG	2	35	Deletion	0	-3	KSAEEVSPSVDTMTILC*	KSAEEVSPSVDYTMTILC*	AAGTCCGCGGAGGAAGTTTCACCGTCCGTTG---ATACTATGACAATCCTCTGCTAGTCCGGTCGCAGTCCATGATTGCCG	AAGTCCGCGGAGGAAGTTTCACCGTCCGTGGACTATACTATGACAATCCTCTGCTAGTCCGGTCGCAGTCCAGGATTGCCG
AAGTCCGCGGAGGAAGTTTCACCGTCCGTTGACAATACTATGACAATCCTCTGCTAGTCCGGTCGCAGTCCAGGATTGCCG	2	31	2 Base Changes	0	0	KSAEEVSPSVDNTMTILC*	KSAEEVSPSVDYTMTILC*	AAGTCCGCGGAGGAAGTTTCACCGTCCGTTGACAATACTATGACAATCCTCTGCTAGTCCGGTCGCAGTCCAGGATTGCCG	AAGTCCGCGGAGGAAGTTTCACCGTCCGTGGACTATACTATGACAATCCTCTGCTAGTCCGGTCGCAGTCCAGGATTGCCG
AAGTCCGCGGAGGAAGTTTCACCGTCCGTTGACTATACTATGAAAATCCTCTGCTAGTCCGGTCGCAGTCCAGGATTGCCG	2	30	2 Base Changes	0	0	KSAEEVSPSVDYTMKILC*	KSAEEVSPSVDYTMTILC*	AAGTCCGCGGAGGAAGTTTCACCGTCCGTTGACTATACTATGAAAATCCTCTGCTAGTCCGGTCGCAGTCCAGGATTGCCG	AAGTCCGCGGAGGAAGTTTCACCGTCCGTGGACTATACTATGACAATCCTCTGCTAGTCCGGTCGCAGTCCAGGATTGCCG
AAGTCCGCGGAGGAAGTTTCACCGTCCGTTGACTATACTATTACAATCCTCTGCTAGTCCGGTCGCAGTCCAGGATTGCCG	2	33	2 Base Changes	0	0	KSAEEVSPSVDYTITILC*	KSAEEVSPSVDYTMTILC*	AAGTCCGCGGAGGAAGTTTCACCGTCCGTTGACTATACTATTACAATCCTCTGCTAGTCCGGTCGCAGTCCAGGATTGCCG	AAGTCCGCGGAGGAAGTTTCACCGTCCGTGGACTATACTATGACAATCCTCTGCTAGTCCGGTCGCAGTCCAGGATTGCCG
AAGTCCGCGGAGGAAGTTTCACCGTCCTTGGAATATACTATGACAATCCTCTGCTAGTCCGGTCGCAGTCCAGGATTGCCG	2	30	2 Base Changes	0	0	KSAEEVSPSLEYTMTILC*	KSAEEVSPSVDYTMTILC*	AAGTCCGCGGAGGAAGTTTCACCGTCCTTGGAATATACTATGACAATCCTCTGCTAGTCCGGTCGCAGTCCAGGATTGCCG	AAGTCCGCGGAGGAAGTTTCACCGTCCGTGGACTATACTATGACAATCCTCTGCTAGTCCGGTCGCAGTCCAGGATTGCCG
AAGTCCGCGGAGGAAGTTTCACCGTCGG-------TACTATGACAATCCTCTGCTAGTCCGGTCGCAGTCCAGGATTGCCG	2	33	Deletion	0	-7	KSAEEVSPSVL*	KSAEEVSPSVDYTMTILC*	AAGTCCGCGGAGGAAGTTTCACCGTCGG-------TACTATGACAATCCTCTGCTAGTCCGGTCGCAGTCCAGGATTGCCG	AAGTCCGCGGAGGAAGTTTCACCGTCCGTGGACTATACTATGACAATCCTCTGCTAGTCCGGTCGCAGTCCAGGATTGCCG
AAGTCCGCGGAGGAAGTTTCACCGTCTGT-GACTATACTATGACAATCCTCTGCTAGTCCGGTCGCAGTCCAGGATTGCCG	2	35	Deletion	0	-1	KSAEEVSPSVTIL*	KSAEEVSPSVDYTMTILC*	AAGTCCGCGGAGGAAGTTTCACCGTCTGT-GACTATACTATGACAATCCTCTGCTAGTCCGGTCGCAGTCCAGGATTGCCG	AAGTCCGCGGAGGAAGTTTCACCGTCCGTGGACTATACTATGACAATCCTCTGCTAGTCCGGTCGCAGTCCAGGATTGCCG
AAGTCCGCGGAGGAAGTTTCACCGTCTGTGG--TGaAACTATGACAATCCTCTGCTAGTCCGGTCGCAGTCCAGGATTGCCG	2	32	Insertion and Deletion	0	-1	KSAEEVSPSVVKL*	KSAEEVSPSVDYTMTILC*	AAGTCCGCGGAGGAAGTTTCACCGTCTGTGG--TGAAACTATGACAATCCTCTGCTAGTCCGGTCGCAGTCCAGGATTGCCG	AAGTCCGCGGAGGAAGTTTCACCGTCCGTGGACTATACTATGACAATCCTCTGCTAGTCCGGTCGCAGTCCAGGATTGCCG
AAGTCCGCGGAGGAAGTTTCACCGTCTGTGGA-------AAccgtccgtGACAATCCTCTGCTAGTCCGGTCGCAGTCCAGGATTGCCG	2	35	Insertion and Deletion	0	1	KSAEEVSPSVETVRDNPLLVRSQSRIA	KSAEEVSPSVDYTMTILC*	AAGTCCGCGGAGGAAGTTTCACCGTCTGTGGA-------AACCGTCCGTGACAATCCTCTGCTAGTCCGGTCGCAGTCCAGGATTGCCG	AAGTCCGCGGAGGAAGTTTCACCGTCCGTGGACTATACTATGACAATCCTCTGCTAGTCCGGTCGCAGTCCAGGATTGCCG
AAGTCCGCGGAGGAAGTTTCACCGTCTGTTGACTATACTATGACAATCCTCTGCTAGTCCGGTCGCAGTCCAGGATTGCCG	2	35	2 Base Changes	0	0	KSAEEVSPSVDYTMTILC*	KSAEEVSPSVDYTMTILC*	AAGTCCGCGGAGGAAGTTTCACCGTCTGTTGACTATACTATGACAATCCTCTGCTAGTCCGGTCGCAGTCCAGGATTGCCG	AAGTCCGCGGAGGAAGTTTCACCGTCCGTGGACTATACTATGACAATCCTCTGCTAGTCCGGTCGCAGTCCAGGATTGCCG
AAGTCCGCGGAGGAAGTTTCACCGTGCGTGGACTATACTATGACAATCCTCTGCTAGTCCGGTCGCAGTCCAGGATTGCCG	2	35	1 Base Change	0	0	KSAEEVSPCVDYTMTILC*	KSAEEVSPSVDYTMTILC*	AAGTCCGCGGAGGAAGTTTCACCGTGCGTGGACTATACTATGACAATCCTCTGCTAGTCCGGTCGCAGTCCAGGATTGCCG	AAGTCCGCGGAGGAAGTTTCACCGTCCGTGGACTATACTATGACAATCCTCTGCTAGTCCGGTCGCAGTCCAGGATTGCCG
AAGTCCGCGGAGGAAGTTTCACCGTTCGGTGACAtagtATACTATGACAATCCTCTGCTAGTCCGGTCGCATTCCAGGATTGCCG	2	35	Insertion	0	4	KSAEEVSPFGDIVYYDNPLLVRSHSRIA	KSAEEVSPSVDYTMTILC*	AAGTCCGCGGAGGAAGTTTCACCGTTCGGTGACATAGTATACTATGACAATCCTCTGCTAGTCCGGTCGCATTCCAGGATTGCCG	AAGTCCGCGGAGGAAGTTTCACCGTCCGTGGACTATACTATGACAATCCTCTGCTAGTCCGGTCGCAGTCCAGGATTGCCG
AAGTCCGCGGAGGAAGTTTCACCGTTCGTGTACTATACTATGACAATCCTCTGCTAGTCCGGTCGCAGTCCAGTATTGCCG	2	32	3 Base Changes	0	0	KSAEEVSPFVYYTMTILC*	KSAEEVSPSVDYTMTILC*	AAGTCCGCGGAGGAAGTTTCACCGTTCGTGTACTATACTATGACAATCCTCTGCTAGTCCGGTCGCAGTCCAGTATTGCCG	AAGTCCGCGGAGGAAGTTTCACCGTCCGTGGACTATACTATGACAATCCTCTGCTAGTCCGGTCGCAGTCCAGGATTGCCG
AAGTCCGCGGAGGAAGTTTCACCTTCCGTGGA-TATACTATGACAATCCTCTGCTAGTCCTGTCGCAGTCCAGGATTGCCG	2	32	Deletion	0	-1	KSAEEVSPSVDIL*	KSAEEVSPSVDYTMTILC*	AAGTCCGCGGAGGAAGTTTCACCTTCCGTGGA-TATACTATGACAATCCTCTGCTAGTCCTGTCGCAGTCCAGGATTGCCG	AAGTCCGCGGAGGAAGTTTCACCGTCCGTGGACTATACTATGACAATCCTCTGCTAGTCCGGTCGCAGTCCAGGATTGCCG
AAGTCCGCGGAGGAAGTTTCACCTTCCGTTGA-TATACTATGACAATCCTCTGCTAGTCCGGTCGCAGTCCAGGATTGCCG	2	30	Deletion	0	-1	KSAEEVSPSVDIL*	KSAEEVSPSVDYTMTILC*	AAGTCCGCGGAGGAAGTTTCACCTTCCGTTGA-TATACTATGACAATCCTCTGCTAGTCCGGTCGCAGTCCAGGATTGCCG	AAGTCCGCGGAGGAAGTTTCACCGTCCGTGGACTATACTATGACAATCCTCTGCTAGTCCGGTCGCAGTCCAGGATTGCCG
AAGTCCGCGGAGGAAGTTTCACTGTCCG-------TACTATGACAATCCTCTGCTAGTCCGGTCGCAGTCCAGGATTGCCG	2	34	Deletion	0	-7	KSAEEVSLSVL*	KSAEEVSPSVDYTMTILC*	AAGTCCGCGGAGGAAGTTTCACTGTCCG-------TACTATGACAATCCTCTGCTAGTCCGGTCGCAGTCCAGGATTGCCG	AAGTCCGCGGAGGAAGTTTCACCGTCCGTGGACTATACTATGACAATCCTCTGCTAGTCCGGTCGCAGTCCAGGATTGCCG
AAGTCCGCGGAGGAAGTTTCACTGTCCGTGTACTATACTATGACAATCCTCTGCTAGTCCGGTCGCAGTCCAGGATTGCCG	2	35	2 Base Changes	0	0	KSAEEVSLSVYYTMTILC*	KSAEEVSPSVDYTMTILC*	AAGTCCGCGGAGGAAGTTTCACTGTCCGTGTACTATACTATGACAATCCTCTGCTAGTCCGGTCGCAGTCCAGGATTGCCG	AAGTCCGCGGAGGAAGTTTCACCGTCCGTGGACTATACTATGACAATCCTCTGCTAGTCCGGTCGCAGTCCAGGATTGCCG
AAGTCCGCGGAGGAAGTTTCATCGTCCGTGGA-TATACTATGACAATCCTCTGCTAGTCCGGTCGCAGTCCAGGATTGCCG	2	35	Deletion	0	-1	KSAEEVSSSVDIL*	KSAEEVSPSVDYTMTILC*	AAGTCCGCGGAGGAAGTTTCATCGTCCGTGGA-TATACTATGACAATCCTCTGCTAGTCCGGTCGCAGTCCAGGATTGCCG	AAGTCCGCGGAGGAAGTTTCACCGTCCGTGGACTATACTATGACAATCCTCTGCTAGTCCGGTCGCAGTCCAGGATTGCCG
AAGTCCGCGGAGGAAGTTTCGCCGTCAGTGGACTATACTATGACAATCCTCTGCTAGTCCGGTCGCAGTCCAGGATTGCCG	2	35	2 Base Changes	0	0	KSAEEVSPSVDYTMTILC*	KSAEEVSPSVDYTMTILC*	AAGTCCGCGGAGGAAGTTTCGCCGTCAGTGGACTATACTATGACAATCCTCTGCTAGTCCGGTCGCAGTCCAGGATTGCCG	AAGTCCGCGGAGGAAGTTTCACCGTCCGTGGACTATACTATGACAATCCTCTGCTAGTCCGGTCGCAGTCCAGGATTGCCG
AAGTCCGCGGAGGAAGTTTCGCCGTCCG-------TACTATGACAATCCTCTGCTAGTCCGGTCGCAGTCCAGGATTGCCG	2	34	Deletion	0	-7	KSAEEVSPSVL*	KSAEEVSPSVDYTMTILC*	AAGTCCGCGGAGGAAGTTTCGCCGTCCG-------TACTATGACAATCCTCTGCTAGTCCGGTCGCAGTCCAGGATTGCCG	AAGTCCGCGGAGGAAGTTTCACCGTCCGTGGACTATACTATGACAATCCTCTGCTAGTCCGGTCGCAGTCCAGGATTGCCG
AAGTCCGCGGAGGAAGTTTTACCGTCCGTGG---ATACTATGACAATCCTCTGCTAGTCCGGTCGCAGTCCAGGATTGCCG	2	35	Deletion	0	-3	KSAEEVLPSVDTMTILC*	KSAEEVSPSVDYTMTILC*	AAGTCCGCGGAGGAAGTTTTACCGTCCGTGG---ATACTATGACAATCCTCTGCTAGTCCGGTCGCAGTCCAGGATTGCCG	AAGTCCGCGGAGGAAGTTTCACCGTCCGTGGACTATACTATGACAATCCTCTGCTAGTCCGGTCGCAGTCCAGGATTGCCG
AAGTCCGCGGAGGAATTTTCACCGACCGTGGACTATACTATGACAATCCTCTGCTAGTCCGGTCGCAGTCCAGGATTGCCG	2	25	2 Base Changes	0	0	KSAEEFSPTVDYTMTILC*	KSAEEVSPSVDYTMTILC*	AAGTCCGCGGAGGAATTTTCACCGACCGTGGACTATACTATGACAATCCTCTGCTAGTCCGGTCGCAGTCCAGGATTGCCG	AAGTCCGCGGAGGAAGTTTCACCGTCCGTGGACTATACTATGACAATCCTCTGCTAGTCCGGTCGCAGTCCAGGATTGCCG
AAGTCCGCGGAGGAATTTTCACCGTCCGT-GACGgtATACTATGACAATCCTCTGCTAGTCCGGTCGCAGTCCAGGATTGCCG	2	34	Insertion and Deletion	0	1	KSAEEFSPSVTVYYDNPLLVRSQSRIA	KSAEEVSPSVDYTMTILC*	AAGTCCGCGGAGGAATTTTCACCGTCCGT-GACGGTATACTATGACAATCCTCTGCTAGTCCGGTCGCAGTCCAGGATTGCCG	AAGTCCGCGGAGGAAGTTTCACCGTCCGTGGACTATACTATGACAATCCTCTGCTAGTCCGGTCGCAGTCCAGGATTGCCG
AAGTCCGCGGAGGAATTTTCACCGTCCGTGG---ATACTATGACAATCCTCTGCTAGTCCGGTCGCAGTCCAGGATTGCCG	2	34	Deletion	0	-3	KSAEEFSPSVDTMTILC*	KSAEEVSPSVDYTMTILC*	AAGTCCGCGGAGGAATTTTCACCGTCCGTGG---ATACTATGACAATCCTCTGCTAGTCCGGTCGCAGTCCAGGATTGCCG	AAGTCCGCGGAGGAAGTTTCACCGTCCGTGGACTATACTATGACAATCCTCTGCTAGTCCGGTCGCAGTCCAGGATTGCCG
AAGTCCGCGGAGGAATTTTCACCGTCCGTGGTactattatactaCTATACTATGACAATCCTCTGCTAGTCCGGTCGCAGTCCAGGATTGCCG	2	35	Insertion	0	12	KSAEEFSPSVVLLYYYTMTILC*	KSAEEVSPSVDYTMTILC*	AAGTCCGCGGAGGAATTTTCACCGTCCGTGGTACTATTATACTACTATACTATGACAATCCTCTGCTAGTCCGGTCGCAGTCCAGGATTGCCG	AAGTCCGCGGAGGAAGTTTCACCGTCCGTGGACTATACTATGACAATCCTCTGCTAGTCCGGTCGCAGTCCAGGATTGCCG
AAGTCCGCGGAGGAATTTTCACCGTCCGTGGtgACAATCCTATGACAATCCTCTGCTAGTCCGGTCGCAGTCCAGGATTGCCG	2	27	Insertion	0	2	KSAEEFSPSVVTIL*	KSAEEVSPSVDYTMTILC*	AAGTCCGCGGAGGAATTTTCACCGTCCGTGGTGACAATCCTATGACAATCCTCTGCTAGTCCGGTCGCAGTCCAGGATTGCCG	AAGTCCGCGGAGGAAGTTTCACCGTCCGTGGACTATACTATGACAATCCTCTGCTAGTCCGGTCGCAGTCCAGGATTGCCG
AAGTCCGCGGAGGAATTTTCACCGTCCGTGTACTATACTATGACAATCCTCTGCTAGTCCGGTCGCAGTCCAGGATTGCCG	2	33	2 Base Changes	0	0	KSAEEFSPSVYYTMTILC*	KSAEEVSPSVDYTMTILC*	AAGTCCGCGGAGGAATTTTCACCGTCCGTGTACTATACTATGACAATCCTCTGCTAGTCCGGTCGCAGTCCAGGATTGCCG	AAGTCCGCGGAGGAAGTTTCACCGTCCGTGGACTATACTATGACAATCCTCTGCTAGTCCGGTCGCAGTCCAGGATTGCCG
AAGTCCGCGGAGGAATTTTCACCTTCCGTGGACTATACTATGACAATCCTCTGCTAGTCCGGTCGCAGTCCAGGATTGCCG	2	29	2 Base Changes	0	0	KSAEEFSPSVDYTMTILC*	KSAEEVSPSVDYTMTILC*	AAGTCCGCGGAGGAATTTTCACCTTCCGTGGACTATACTATGACAATCCTCTGCTAGTCCGGTCGCAGTCCAGGATTGCCG	AAGTCCGCGGAGGAAGTTTCACCGTCCGTGGACTATACTATGACAATCCTCTGCTAGTCCGGTCGCAGTCCAGGATTGCCG
AAGTCCGCGGAGGACGTGTCACCGTCCGTGGACTATACTATGACAATCCTCTGCTAGTCCGGTCGCAGTCCAGGATTGCCG	2	27	2 Base Changes	0	0	KSAEDVSPSVDYTMTILC*	KSAEEVSPSVDYTMTILC*	AAGTCCGCGGAGGACGTGTCACCGTCCGTGGACTATACTATGACAATCCTCTGCTAGTCCGGTCGCAGTCCAGGATTGCCG	AAGTCCGCGGAGGAAGTTTCACCGTCCGTGGACTATACTATGACAATCCTCTGCTAGTCCGGTCGCAGTCCAGGATTGCCG
AAGTCCGCGGAGGACGTTTCACCGTCCGTGGTactattatactaCTATACTATGACAATCCTCTGCTAGTCCGGTCGCAGTCCAGGATTGCCG	2	28	Insertion	0	12	KSAEDVSPSVVLLYYYTMTILC*	KSAEEVSPSVDYTMTILC*	AAGTCCGCGGAGGACGTTTCACCGTCCGTGGTACTATTATACTACTATACTATGACAATCCTCTGCTAGTCCGGTCGCAGTCCAGGATTGCCG	AAGTCCGCGGAGGAAGTTTCACCGTCCGTGGACTATACTATGACAATCCTCTGCTAGTCCGGTCGCAGTCCAGGATTGCCG
AAGTCCGCGGAGGAGGTTTCACCG-----------TACTATGACAATCCTCTGCTAGTCCGGTCGCAGTCCAGGATTGCCG	2	35	Deletion	0	-11	KSAEEVSPYYDNPLLVRSQSRIA	KSAEEVSPSVDYTMTILC*	AAGTCCGCGGAGGAGGTTTCACCG-----------TACTATGACAATCCTCTGCTAGTCCGGTCGCAGTCCAGGATTGCCG	AAGTCCGCGGAGGAAGTTTCACCGTCCGTGGACTATACTATGACAATCCTCTGCTAGTCCGGTCGCAGTCCAGGATTGCCG
AAGTCCGCGGAGGAGGTTTCACCGTCCGGTGACAtagtATACTATGACAATCCTCTGCTAGTCCGGTCGCAGTCCAGGATTGCCG	2	34	Insertion	0	4	KSAEEVSPSGDIVYYDNPLLVRSQSRIA	KSAEEVSPSVDYTMTILC*	AAGTCCGCGGAGGAGGTTTCACCGTCCGGTGACATAGTATACTATGACAATCCTCTGCTAGTCCGGTCGCAGTCCAGGATTGCCG	AAGTCCGCGGAGGAAGTTTCACCGTCCGTGGACTATACTATGACAATCCTCTGCTAGTCCGGTCGCAGTCCAGGATTGCCG
AAGTCCGCGGAGGAGGTTTCACCGTCCGTGGA--ATACTATGACAATCCTCTGCTAGTCCGGTCGCAGTCCAGGATTGCCG	2	35	Deletion	0	-2	KSAEEVSPSVEYYDNPLLVRSQSRIA	KSAEEVSPSVDYTMTILC*	AAGTCCGCGGAGGAGGTTTCACCGTCCGTGGA--ATACTATGACAATCCTCTGCTAGTCCGGTCGCAGTCCAGGATTGCCG	AAGTCCGCGGAGGAAGTTTCACCGTCCGTGGACTATACTATGACAATCCTCTGCTAGTCCGGTCGCAGTCCAGGATTGCCG
AAGTCCGCGGAGGANGTTTCACCGTCCGTGGACTATACNATGACAATCCTCTGCTAGTCCGGTCGCAGTCCAGGATTGCCG	2	32	2 Base Changes	0	0	KSAEXVSPSVDYTMTILC*	KSAEEVSPSVDYTMTILC*	AAGTCCGCGGAGGANGTTTCACCGTCCGTGGACTATACNATGACAATCCTCTGCTAGTCCGGTCGCAGTCCAGGATTGCCG	AAGTCCGCGGAGGAAGTTTCACCGTCCGTGGACTATACTATGACAATCCTCTGCTAGTCCGGTCGCAGTCCAGGATTGCCG
AAGTCCGCGGAGGGAGTTTCACCGTCCG-------TACTATGACAATCCTCTGCTAGTCCGGTCGCAGTCCAGGATTGCCG	2	35	Deletion	0	-7	KSAEGVSPSVL*	KSAEEVSPSVDYTMTILC*	AAGTCCGCGGAGGGAGTTTCACCGTCCG-------TACTATGACAATCCTCTGCTAGTCCGGTCGCAGTCCAGGATTGCCG	AAGTCCGCGGAGGAAGTTTCACCGTCCGTGGACTATACTATGACAATCCTCTGCTAGTCCGGTCGCAGTCCAGGATTGCCG
AAGTCCGCGGAGGTAGTTTCACCG-----------TACTATGACAATCCTCTGCTAGTCCGGTCGCAGTCCAGGATTGCCG	2	34	Deletion	0	-11	KSAEVVSPYYDNPLLVRSQSRIA	KSAEEVSPSVDYTMTILC*	AAGTCCGCGGAGGTAGTTTCACCG-----------TACTATGACAATCCTCTGCTAGTCCGGTCGCAGTCCAGGATTGCCG	AAGTCCGCGGAGGAAGTTTCACCGTCCGTGGACTATACTATGACAATCCTCTGCTAGTCCGGTCGCAGTCCAGGATTGCCG
AAGTCCGCGGAGGTAGTTTCACCGTCCGTGGACTATACTATGACAATCCTCTGCTAGTCCGGTCGCAGTCCAGGATTGCCG	2	32	1 Base Change	0	0	KSAEVVSPSVDYTMTILC*	KSAEEVSPSVDYTMTILC*	AAGTCCGCGGAGGTAGTTTCACCGTCCGTGGACTATACTATGACAATCCTCTGCTAGTCCGGTCGCAGTCCAGGATTGCCG	AAGTCCGCGGAGGAAGTTTCACCGTCCGTGGACTATACTATGACAATCCTCTGCTAGTCCGGTCGCAGTCCAGGATTGCCG
AAGTCCGCGGAGTAAGTTTCACCG---------TATACTATGACAATCCTCTGCTAGTCCGGTCGCAGTCCAGGATTGCCG	2	31	Deletion	0	-9	KSAE*	KSAEEVSPSVDYTMTILC*	AAGTCCGCGGAGTAAGTTTCACCG---------TATACTATGACAATCCTCTGCTAGTCCGGTCGCAGTCCAGGATTGCCG	AAGTCCGCGGAGGAAGTTTCACCGTCCGTGGACTATACTATGACAATCCTCTGCTAGTCCGGTCGCAGTCCAGGATTGCCG
AAGTCCGCGGAGTAAGTTTCACCGTCCGGTGACAtagtATACTATGACAATCCTCTGCTAGTCCGGTCGCAGTCCAGGATTGCCG	2	33	Insertion	0	4	KSAE*	KSAEEVSPSVDYTMTILC*	AAGTCCGCGGAGTAAGTTTCACCGTCCGGTGACATAGTATACTATGACAATCCTCTGCTAGTCCGGTCGCAGTCCAGGATTGCCG	AAGTCCGCGGAGGAAGTTTCACCGTCCGTGGACTATACTATGACAATCCTCTGCTAGTCCGGTCGCAGTCCAGGATTGCCG
AAGTCCGCGGAGTAAGTTTCACCGTCCGT-GACTATACTATGACAATCCTCTGCTAGTCCGGTCGCAGTCCAGGATTGCCG	2	35	Deletion	0	-1	KSAE*	KSAEEVSPSVDYTMTILC*	AAGTCCGCGGAGTAAGTTTCACCGTCCGT-GACTATACTATGACAATCCTCTGCTAGTCCGGTCGCAGTCCAGGATTGCCG	AAGTCCGCGGAGGAAGTTTCACCGTCCGTGGACTATACTATGACAATCCTCTGCTAGTCCGGTCGCAGTCCAGGATTGCCG
AAGTCCGCGGAGTAAGTTTCACCGTCCGTGGA-------AAccgtccgtGACAATCCTCTGCTAGTCCGGTCGCAGTCCAGGATTGCCG	2	33	Insertion and Deletion	0	1	KSAE*	KSAEEVSPSVDYTMTILC*	AAGTCCGCGGAGTAAGTTTCACCGTCCGTGGA-------AACCGTCCGTGACAATCCTCTGCTAGTCCGGTCGCAGTCCAGGATTGCCG	AAGTCCGCGGAGGAAGTTTCACCGTCCGTGGACTATACTATGACAATCCTCTGCTAGTCCGGTCGCAGTCCAGGATTGCCG
AAGTCCGCGGAGTAAGTTTCACCGTCCGTGGA-TATACTATGACAATCCTCTGCTAGTCCGGTCGCAGTCCAGGATTGCCG	2	30	Deletion	0	-1	KSAE*	KSAEEVSPSVDYTMTILC*	AAGTCCGCGGAGTAAGTTTCACCGTCCGTGGA-TATACTATGACAATCCTCTGCTAGTCCGGTCGCAGTCCAGGATTGCCG	AAGTCCGCGGAGGAAGTTTCACCGTCCGTGGACTATACTATGACAATCCTCTGCTAGTCCGGTCGCAGTCCAGGATTGCCG
AAGTCCGCGGAGTAAGTTTCACCGTCCGTGGACTATACTATGACAATCCTCTGCTAGTCCGGTCGCAGTCAAGGATTGCCG	2	30	2 Base Changes	0	0	KSAE*	KSAEEVSPSVDYTMTILC*	AAGTCCGCGGAGTAAGTTTCACCGTCCGTGGACTATACTATGACAATCCTCTGCTAGTCCGGTCGCAGTCAAGGATTGCCG	AAGTCCGCGGAGGAAGTTTCACCGTCCGTGGACTATACTATGACAATCCTCTGCTAGTCCGGTCGCAGTCCAGGATTGCCG
AAGTCCGCGGAGTAATTTTCACCGTCCGTGGACTATACTATGACAATCCTCTGCTAGTCCGGTCGCAGTCCAGGATTGCCG	2	30	2 Base Changes	0	0	KSAE*	KSAEEVSPSVDYTMTILC*	AAGTCCGCGGAGTAATTTTCACCGTCCGTGGACTATACTATGACAATCCTCTGCTAGTCCGGTCGCAGTCCAGGATTGCCG	AAGTCCGCGGAGGAAGTTTCACCGTCCGTGGACTATACTATGACAATCCTCTGCTAGTCCGGTCGCAGTCCAGGATTGCCG
AAGTCCGCGGATGAAGTTTCACCG---------TATACTATGACAATCCTCTGCTAGTCCGGTCGCAGTCCAGGATTGCCG	2	30	Deletion	0	-9	KSADEVSPYTMTILC*	KSAEEVSPSVDYTMTILC*	AAGTCCGCGGATGAAGTTTCACCG---------TATACTATGACAATCCTCTGCTAGTCCGGTCGCAGTCCAGGATTGCCG	AAGTCCGCGGAGGAAGTTTCACCGTCCGTGGACTATACTATGACAATCCTCTGCTAGTCCGGTCGCAGTCCAGGATTGCCG
AAGTCCGCGGATGAAGTTTCACCGTCCGTGG---ATACTATGACAATCCTCTGCTAGTCCGGTCGCAGTCCAGGATTGCCG	2	35	Deletion	0	-3	KSADEVSPSVDTMTILC*	KSAEEVSPSVDYTMTILC*	AAGTCCGCGGATGAAGTTTCACCGTCCGTGG---ATACTATGACAATCCTCTGCTAGTCCGGTCGCAGTCCAGGATTGCCG	AAGTCCGCGGAGGAAGTTTCACCGTCCGTGGACTATACTATGACAATCCTCTGCTAGTCCGGTCGCAGTCCAGGATTGCCG
AAGTCCGCGGATGAAGTTTCACCGTCCGTGG--TGaTACTATGACAATCCTCTGCTAGTCCGGTCGCAGTCCAGGATTGCCG	2	29	Insertion and Deletion	0	-1	KSADEVSPSVVIL*	KSAEEVSPSVDYTMTILC*	AAGTCCGCGGATGAAGTTTCACCGTCCGTGG--TGATACTATGACAATCCTCTGCTAGTCCGGTCGCAGTCCAGGATTGCCG	AAGTCCGCGGAGGAAGTTTCACCGTCCGTGGACTATACTATGACAATCCTCTGCTAGTCCGGTCGCAGTCCAGGATTGCCG
AAGTCCGCGGATGAAGTTTCACCGTCCGTGGACAATACTATGACAATCCTCTGCTAGTCCGGTCGCAGTCCAGGATTGCCG	2	32	2 Base Changes	0	0	KSADEVSPSVDNTMTILC*	KSAEEVSPSVDYTMTILC*	AAGTCCGCGGATGAAGTTTCACCGTCCGTGGACAATACTATGACAATCCTCTGCTAGTCCGGTCGCAGTCCAGGATTGCCG	AAGTCCGCGGAGGAAGTTTCACCGTCCGTGGACTATACTATGACAATCCTCTGCTAGTCCGGTCGCAGTCCAGGATTGCCG
AAGTCCGCGGATGAAGTTTCACCGTCCGTGGTactattatactaCTATACTATGACAATCCTCTGCTAGTCCGGTCGCAGTCCAGGATTGCCG	2	31	Insertion	0	12	KSADEVSPSVVLLYYYTMTILC*	KSAEEVSPSVDYTMTILC*	AAGTCCGCGGATGAAGTTTCACCGTCCGTGGTACTATTATACTACTATACTATGACAATCCTCTGCTAGTCCGGTCGCAGTCCAGGATTGCCG	AAGTCCGCGGAGGAAGTTTCACCGTCCGTGGACTATACTATGACAATCCTCTGCTAGTCCGGTCGCAGTCCAGGATTGCCG
AAGTCCGCGGATGAAGTTTCACCGTCCGTTGACTATACTATGACAATCCTCTGCTAGTCCGGTCGCAGTCCAGGATTGCCG	2	34	2 Base Changes	0	0	KSADEVSPSVDYTMTILC*	KSAEEVSPSVDYTMTILC*	AAGTCCGCGGATGAAGTTTCACCGTCCGTTGACTATACTATGACAATCCTCTGCTAGTCCGGTCGCAGTCCAGGATTGCCG	AAGTCCGCGGAGGAAGTTTCACCGTCCGTGGACTATACTATGACAATCCTCTGCTAGTCCGGTCGCAGTCCAGGATTGCCG
AAGTCCGCGGATGAAGTTTCACCTTCCGTGGACTATACTATGACAATCCTCTGCTAGTCCGGTCGCAGTCCAGGATTGCCG	2	34	2 Base Changes	0	0	KSADEVSPSVDYTMTILC*	KSAEEVSPSVDYTMTILC*	AAGTCCGCGGATGAAGTTTCACCTTCCGTGGACTATACTATGACAATCCTCTGCTAGTCCGGTCGCAGTCCAGGATTGCCG	AAGTCCGCGGAGGAAGTTTCACCGTCCGTGGACTATACTATGACAATCCTCTGCTAGTCCGGTCGCAGTCCAGGATTGCCG
AAGTCCGCGTAGGAAGTTTCACCGTCCGT-GACGgtATACTATGACAATCCTCTGCTAGTCCGGTCGCAGTCCAGGATTGCCG	2	31	Insertion and Deletion	0	1	KSA*	KSAEEVSPSVDYTMTILC*	AAGTCCGCGTAGGAAGTTTCACCGTCCGT-GACGGTATACTATGACAATCCTCTGCTAGTCCGGTCGCAGTCCAGGATTGCCG	AAGTCCGCGGAGGAAGTTTCACCGTCCGTGGACTATACTATGACAATCCTCTGCTAGTCCGGTCGCAGTCCAGGATTGCCG
AAGTCCGCGTAGGAAGTTTCACCGTCCGTGGTactattatactaCTATACTATGACAATCCTCTGCTAGTCCGGTCGCAGTCCATGATTGCCG	2	34	Insertion	0	12	KSA*	KSAEEVSPSVDYTMTILC*	AAGTCCGCGTAGGAAGTTTCACCGTCCGTGGTACTATTATACTACTATACTATGACAATCCTCTGCTAGTCCGGTCGCAGTCCATGATTGCCG	AAGTCCGCGGAGGAAGTTTCACCGTCCGTGGACTATACTATGACAATCCTCTGCTAGTCCGGTCGCAGTCCAGGATTGCCG
AAGTCCGCGTAGGAAGTTTCACCGTCCGTGTACTATACTATGACAATCCTCTGCTAGTCCGGTCGCAGTCCAGGATTGCCG	2	30	2 Base Changes	0	0	KSA*	KSAEEVSPSVDYTMTILC*	AAGTCCGCGTAGGAAGTTTCACCGTCCGTGTACTATACTATGACAATCCTCTGCTAGTCCGGTCGCAGTCCAGGATTGCCG	AAGTCCGCGGAGGAAGTTTCACCGTCCGTGGACTATACTATGACAATCCTCTGCTAGTCCGGTCGCAGTCCAGGATTGCCG
AAGTCCGCGTAGGAAGTTTCACCGTCCGTTGTactattatactaCTATACTATGACAATCCTCTGCTAGTCCGGTCGCAGTCCAGGATTGCCG	2	35	Insertion	0	12	KSA*	KSAEEVSPSVDYTMTILC*	AAGTCCGCGTAGGAAGTTTCACCGTCCGTTGTACTATTATACTACTATACTATGACAATCCTCTGCTAGTCCGGTCGCAGTCCAGGATTGCCG	AAGTCCGCGGAGGAAGTTTCACCGTCCGTGGACTATACTATGACAATCCTCTGCTAGTCCGGTCGCAGTCCAGGATTGCCG
AAGTCCGCGTAGGAAGTTTCACCGTCCTTGGACTATACTATGACAATCCTCTGCTAGTCCGGTCGCAGTCCAGGATTGCCG	2	28	2 Base Changes	0	0	KSA*	KSAEEVSPSVDYTMTILC*	AAGTCCGCGTAGGAAGTTTCACCGTCCTTGGACTATACTATGACAATCCTCTGCTAGTCCGGTCGCAGTCCAGGATTGCCG	AAGTCCGCGGAGGAAGTTTCACCGTCCGTGGACTATACTATGACAATCCTCTGCTAGTCCGGTCGCAGTCCAGGATTGCCG
AAGTCCGCTGAGGAAGTTTCACCGTCCGTActatGACAATCCTATGACAATCCTCTGCTAGTCCGGTCGCAGTCCAGGATTGCCG	2	35	Insertion	0	4	KSAEEVSPSVL*	KSAEEVSPSVDYTMTILC*	AAGTCCGCTGAGGAAGTTTCACCGTCCGTACTATGACAATCCTATGACAATCCTCTGCTAGTCCGGTCGCAGTCCAGGATTGCCG	AAGTCCGCGGAGGAAGTTTCACCGTCCGTGGACTATACTATGACAATCCTCTGCTAGTCCGGTCGCAGTCCAGGATTGCCG
AAGTCCGCTGAGGAAGTTTCACCGTCCGTGGA-------AAccgtccgtGACAATCCTCTGCTAGTCCGGTCGCAGTCCAGGATTGCCG	2	31	Insertion and Deletion	0	1	KSAEEVSPSVETVRDNPLLVRSQSRIA	KSAEEVSPSVDYTMTILC*	AAGTCCGCTGAGGAAGTTTCACCGTCCGTGGA-------AACCGTCCGTGACAATCCTCTGCTAGTCCGGTCGCAGTCCAGGATTGCCG	AAGTCCGCGGAGGAAGTTTCACCGTCCGTGGACTATACTATGACAATCCTCTGCTAGTCCGGTCGCAGTCCAGGATTGCCG
AAGTCCGCTGAGGAAGTTTCACCGTCCGTGGTgaaaCTATACTATGACAATCCTCTGCTAGTCCGGTCGCAGTCCAGGATTGCCG	2	34	Insertion	0	4	KSAEEVSPSVVKLYYDNPLLVRSQSRIA	KSAEEVSPSVDYTMTILC*	AAGTCCGCTGAGGAAGTTTCACCGTCCGTGGTGAAACTATACTATGACAATCCTCTGCTAGTCCGGTCGCAGTCCAGGATTGCCG	AAGTCCGCGGAGGAAGTTTCACCGTCCGTGGACTATACTATGACAATCCTCTGCTAGTCCGGTCGCAGTCCAGGATTGCCG
AAGTCCGTGGAGGAAGTTACACCGTCCGTGG---ATACTATGACAATCCTCTGCTAGTCCGGTCGCAGTCCAGGATTGCCG	2	35	Deletion	0	-3	KSVEEVTPSVDTMTILC*	KSAEEVSPSVDYTMTILC*	AAGTCCGTGGAGGAAGTTACACCGTCCGTGG---ATACTATGACAATCCTCTGCTAGTCCGGTCGCAGTCCAGGATTGCCG	AAGTCCGCGGAGGAAGTTTCACCGTCCGTGGACTATACTATGACAATCCTCTGCTAGTCCGGTCGCAGTCCAGGATTGCCG
AAGTCCGTGGAGGAAGTTTCACCGTCCGGTGACAtagtATACTATGACAATCCTCTGCTAGTCCGGTCGCAGTCCAGGATTGCCG	2	35	Insertion	0	4	KSVEEVSPSGDIVYYDNPLLVRSQSRIA	KSAEEVSPSVDYTMTILC*	AAGTCCGTGGAGGAAGTTTCACCGTCCGGTGACATAGTATACTATGACAATCCTCTGCTAGTCCGGTCGCAGTCCAGGATTGCCG	AAGTCCGCGGAGGAAGTTTCACCGTCCGTGGACTATACTATGACAATCCTCTGCTAGTCCGGTCGCAGTCCAGGATTGCCG
AAGTCCGTGGAGGAAGTTTCACCGTCCGTGG--TGaTACTATGACAATCCTCTGCTAGTCCGGTCGCAGTCCAGGATTGCCG	2	34	Insertion and Deletion	0	-1	KSVEEVSPSVVIL*	KSAEEVSPSVDYTMTILC*	AAGTCCGTGGAGGAAGTTTCACCGTCCGTGG--TGATACTATGACAATCCTCTGCTAGTCCGGTCGCAGTCCAGGATTGCCG	AAGTCCGCGGAGGAAGTTTCACCGTCCGTGGACTATACTATGACAATCCTCTGCTAGTCCGGTCGCAGTCCAGGATTGCCG
AAGTCCGTGGAGGAAGTTTCACCGTCCGTGGA-TATACTATGACAATCCTCTGCTAGTCCGGTCGCAGTCCAGGATTGCCG	2	35	Deletion	0	-1	KSVEEVSPSVDIL*	KSAEEVSPSVDYTMTILC*	AAGTCCGTGGAGGAAGTTTCACCGTCCGTGGA-TATACTATGACAATCCTCTGCTAGTCCGGTCGCAGTCCAGGATTGCCG	AAGTCCGCGGAGGAAGTTTCACCGTCCGTGGACTATACTATGACAATCCTCTGCTAGTCCGGTCGCAGTCCAGGATTGCCG
AAGTCCTCGGAGGAAGTTTCACCGTCCCTGGACTATACTATGACAATCCTCTGCTAGTCCGGTCGCAGTCCAGGATTGCCG	2	31	2 Base Changes	0	0	KSSEEVSPSLDYTMTILC*	KSAEEVSPSVDYTMTILC*	AAGTCCTCGGAGGAAGTTTCACCGTCCCTGGACTATACTATGACAATCCTCTGCTAGTCCGGTCGCAGTCCAGGATTGCCG	AAGTCCGCGGAGGAAGTTTCACCGTCCGTGGACTATACTATGACAATCCTCTGCTAGTCCGGTCGCAGTCCAGGATTGCCG
AAGTCCTCGGAGGAAGTTTCACCGTCCGT------CACTATGACAATCCTCTGCTAGTCCGGTCGCAGTCCAGGATTGCCG	2	29	Deletion	0	-6	KSSEEVSPSVTMTILC*	KSAEEVSPSVDYTMTILC*	AAGTCCTCGGAGGAAGTTTCACCGTCCGT------CACTATGACAATCCTCTGCTAGTCCGGTCGCAGTCCAGGATTGCCG	AAGTCCGCGGAGGAAGTTTCACCGTCCGTGGACTATACTATGACAATCCTCTGCTAGTCCGGTCGCAGTCCAGGATTGCCG
AAGTCCTCGGAGGAAGTTTCACCGTCCGTGGAATATACTATGACAATCCTCTGCTAGTCCGGTCGCAGTCCAGGATTGCCG	2	30	2 Base Changes	0	0	KSSEEVSPSVEYTMTILC*	KSAEEVSPSVDYTMTILC*	AAGTCCTCGGAGGAAGTTTCACCGTCCGTGGAATATACTATGACAATCCTCTGCTAGTCCGGTCGCAGTCCAGGATTGCCG	AAGTCCGCGGAGGAAGTTTCACCGTCCGTGGACTATACTATGACAATCCTCTGCTAGTCCGGTCGCAGTCCAGGATTGCCG
AAGTCCTCGGAGGAAGTTTCACCGTCCGTGGACTAAACTATGACAATCCTCTGCTAGTCCGGTCGCAGTCCAGGATTGCCG	2	29	2 Base Changes	0	0	KSSEEVSPSVD*	KSAEEVSPSVDYTMTILC*	AAGTCCTCGGAGGAAGTTTCACCGTCCGTGGACTAAACTATGACAATCCTCTGCTAGTCCGGTCGCAGTCCAGGATTGCCG	AAGTCCGCGGAGGAAGTTTCACCGTCCGTGGACTATACTATGACAATCCTCTGCTAGTCCGGTCGCAGTCCAGGATTGCCG
AAGTCCTCGGAGGAAGTTTCACCGTCCGTTGACTATACTATGACAATCCTCTGCTAGTCCGGTCGCAGTCCAGGATTGCCG	2	29	2 Base Changes	0	0	KSSEEVSPSVDYTMTILC*	KSAEEVSPSVDYTMTILC*	AAGTCCTCGGAGGAAGTTTCACCGTCCGTTGACTATACTATGACAATCCTCTGCTAGTCCGGTCGCAGTCCAGGATTGCCG	AAGTCCGCGGAGGAAGTTTCACCGTCCGTGGACTATACTATGACAATCCTCTGCTAGTCCGGTCGCAGTCCAGGATTGCCG
AAGTCTGCGGAGGAAGTTTCACCGTCCG-------TACTATGACAATCCTCTGCTAGTCCGGTCGCAGTCCAGGATTGCCG	2	35	Deletion	0	-7	KSAEEVSPSVL*	KSAEEVSPSVDYTMTILC*	AAGTCTGCGGAGGAAGTTTCACCGTCCG-------TACTATGACAATCCTCTGCTAGTCCGGTCGCAGTCCAGGATTGCCG	AAGTCCGCGGAGGAAGTTTCACCGTCCGTGGACTATACTATGACAATCCTCTGCTAGTCCGGTCGCAGTCCAGGATTGCCG
AAGTCTGCGGAGGAAGTTTCACCGTCCGTGGA-TATACTATGACAATCCTCTGCTAGTCCGGTCGCAGTCCAGGATTGCCG	2	35	Deletion	0	-1	KSAEEVSPSVDIL*	KSAEEVSPSVDYTMTILC*	AAGTCTGCGGAGGAAGTTTCACCGTCCGTGGA-TATACTATGACAATCCTCTGCTAGTCCGGTCGCAGTCCAGGATTGCCG	AAGTCCGCGGAGGAAGTTTCACCGTCCGTGGACTATACTATGACAATCCTCTGCTAGTCCGGTCGCAGTCCAGGATTGCCG
AAGTCAGCGGAGGAAGTTACACCGTCCGTGGTactattatactaCTATACTATGACAATCCTCTGCTAGTCCGGTCGCAGTCCAGGATTGCCG	1	27	Insertion	0	12	KSAEEVTPSVVLLYYYTMTILC*	KSAEEVSPSVDYTMTILC*	AAGTCAGCGGAGGAAGTTACACCGTCCGTGGTACTATTATACTACTATACTATGACAATCCTCTGCTAGTCCGGTCGCAGTCCAGGATTGCCG	AAGTCCGCGGAGGAAGTTTCACCGTCCGTGGACTATACTATGACAATCCTCTGCTAGTCCGGTCGCAGTCCAGGATTGCCG
AAGTCAGCGGAGGAAGTTTAACCGTCCGTGGACTATACTATGACAATCCTCTGCTAGTCCGGTCGCAGTCCAGGATTGCCG	1	29	2 Base Changes	0	0	KSAEEV*	KSAEEVSPSVDYTMTILC*	AAGTCAGCGGAGGAAGTTTAACCGTCCGTGGACTATACTATGACAATCCTCTGCTAGTCCGGTCGCAGTCCAGGATTGCCG	AAGTCCGCGGAGGAAGTTTCACCGTCCGTGGACTATACTATGACAATCCTCTGCTAGTCCGGTCGCAGTCCAGGATTGCCG
AAGTCAGCGGAGGAAGTTTCAACGTCCGTGG--TGaAAATATGACAATCCTCTGCTAGTCCGGTCGCAGTCCAGGATTGCCG	1	28	Insertion and Deletion	0	-1	KSAEEVSTSVVKI*	KSAEEVSPSVDYTMTILC*	AAGTCAGCGGAGGAAGTTTCAACGTCCGTGG--TGAAAATATGACAATCCTCTGCTAGTCCGGTCGCAGTCCAGGATTGCCG	AAGTCCGCGGAGGAAGTTTCACCGTCCGTGGACTATACTATGACAATCCTCTGCTAGTCCGGTCGCAGTCCAGGATTGCCG
AAGTCAGCGGAGGAAGTTTCAACGTCCGTGTA-TATACTATGACAATCCTCTGCTAGTACTGTCGCAGTCCAGGATTGCCG	1	24	Deletion	0	-1	KSAEEVSTSVYIL*	KSAEEVSPSVDYTMTILC*	AAGTCAGCGGAGGAAGTTTCAACGTCCGTGTA-TATACTATGACAATCCTCTGCTAGTACTGTCGCAGTCCAGGATTGCCG	AAGTCCGCGGAGGAAGTTTCACCGTCCGTGGACTATACTATGACAATCCTCTGCTAGTCCGGTCGCAGTCCAGGATTGCCG
AAGTCAGCGGAGGAAGTTTCACAGTCCGTGG--TGaAACTATGACAATCCTCTGCTAGTCCGGTCGCAGTCCAGGATTGCCG	1	28	Insertion and Deletion	0	-1	KSAEEVSQSVVKL*	KSAEEVSPSVDYTMTILC*	AAGTCAGCGGAGGAAGTTTCACAGTCCGTGG--TGAAACTATGACAATCCTCTGCTAGTCCGGTCGCAGTCCAGGATTGCCG	AAGTCCGCGGAGGAAGTTTCACCGTCCGTGGACTATACTATGACAATCCTCTGCTAGTCCGGTCGCAGTCCAGGATTGCCG
AAGTCAGCGGAGGAAGTTTCACCGACCGTGGACTATACTATGACAATCCTCTGCTAGTCCGGTCGCAGTCCAGGATTGCCG	1	24	2 Base Changes	0	0	KSAEEVSPTVDYTMTILC*	KSAEEVSPSVDYTMTILC*	AAGTCAGCGGAGGAAGTTTCACCGACCGTGGACTATACTATGACAATCCTCTGCTAGTCCGGTCGCAGTCCAGGATTGCCG	AAGTCCGCGGAGGAAGTTTCACCGTCCGTGGACTATACTATGACAATCCTCTGCTAGTCCGGTCGCAGTCCAGGATTGCCG
AAGTCAGCGGAGGAAGTTTCACCGTCAGT-GACGgtATACTATGACAATCCTCTGCTAGTCCGGTCGCAGTCCAGGATTGCCG	1	30	Insertion and Deletion	0	1	KSAEEVSPSVTVYYDNPLLVRSQSRIA	KSAEEVSPSVDYTMTILC*	AAGTCAGCGGAGGAAGTTTCACCGTCAGT-GACGGTATACTATGACAATCCTCTGCTAGTCCGGTCGCAGTCCAGGATTGCCG	AAGTCCGCGGAGGAAGTTTCACCGTCCGTGGACTATACTATGACAATCCTCTGCTAGTCCGGTCGCAGTCCAGGATTGCCG
AAGTCAGCGGAGGAAGTTTCACCGTCCG-----------ATGACAATCCTCTGCTAGTCCGGTCGCAGTCCAGGATTGCCG	1	26	Deletion	0	-11	KSAEEVSPSDDNPLLVRSQSRIA	KSAEEVSPSVDYTMTILC*	AAGTCAGCGGAGGAAGTTTCACCGTCCG-----------ATGACAATCCTCTGCTAGTCCGGTCGCAGTCCAGGATTGCCG	AAGTCCGCGGAGGAAGTTTCACCGTCCGTGGACTATACTATGACAATCCTCTGCTAGTCCGGTCGCAGTCCAGGATTGCCG
AAGTCAGCGGAGGAAGTTTCACCGTCCG-------TACTATGACAATCCTCTGCTAGTCCTGTCGCAGTCCAGGATTGCCG	1	32	Deletion	0	-7	KSAEEVSPSVL*	KSAEEVSPSVDYTMTILC*	AAGTCAGCGGAGGAAGTTTCACCGTCCG-------TACTATGACAATCCTCTGCTAGTCCTGTCGCAGTCCAGGATTGCCG	AAGTCCGCGGAGGAAGTTTCACCGTCCGTGGACTATACTATGACAATCCTCTGCTAGTCCGGTCGCAGTCCAGGATTGCCG
AAGTCAGCGGAGGAAGTTTCACCGTCCGAGGA-TATACTATGACAATCCTCTGCTAGTCCGGTCGCAGTCCAGGATTGCCG	1	31	Deletion	0	-1	KSAEEVSPSEDIL*	KSAEEVSPSVDYTMTILC*	AAGTCAGCGGAGGAAGTTTCACCGTCCGAGGA-TATACTATGACAATCCTCTGCTAGTCCGGTCGCAGTCCAGGATTGCCG	AAGTCCGCGGAGGAAGTTTCACCGTCCGTGGACTATACTATGACAATCCTCTGCTAGTCCGGTCGCAGTCCAGGATTGCCG
AAGTCAGCGGAGGAAGTTTCACCGTCCGT-GACAATACTATGA-----------TAGTCCGCTCGCAGTCCAGGATTGCCG	1	30	Deletion	0	-12	KSAEEVSPSVTIL*	KSAEEVSPSVDYTMTILC*	AAGTCAGCGGAGGAAGTTTCACCGTCCGT-GACAATACTATGA-----------TAGTCCGCTCGCAGTCCAGGATTGCCG	AAGTCCGCGGAGGAAGTTTCACCGTCCGTGGACTATACTATGACAATCCTCTGCTAGTCCGGTCGCAGTCCAGGATTGCCG
AAGTCAGCGGAGGAAGTTTCACCGTCCGT-TACTATACTAAGACAATCCTCTGCTAGTCCGGTCGCAGTCCAGGATTGCCG	1	26	Deletion	0	-1	KSAEEVSPSVTILRQSSASPVAVQDC	KSAEEVSPSVDYTMTILC*	AAGTCAGCGGAGGAAGTTTCACCGTCCGT-TACTATACTAAGACAATCCTCTGCTAGTCCGGTCGCAGTCCAGGATTGCCG	AAGTCCGCGGAGGAAGTTTCACCGTCCGTGGACTATACTATGACAATCCTCTGCTAGTCCGGTCGCAGTCCAGGATTGCCG
AAGTCAGCGGAGGAAGTTTCACCGTCCGTCGA-TATACAATTACACTCCTCTGCTAGTCCGGTCGCAGTCCAGGATTGCCG	1	27	Deletion	0	-1	KSAEEVSPSVDIQLHSSASPVAVQDC	KSAEEVSPSVDYTMTILC*	AAGTCAGCGGAGGAAGTTTCACCGTCCGTCGA-TATACAATTACACTCCTCTGCTAGTCCGGTCGCAGTCCAGGATTGCCG	AAGTCCGCGGAGGAAGTTTCACCGTCCGTGGACTATACTATGACAATCCTCTGCTAGTCCGGTCGCAGTCCAGGATTGCCG
AAGTCAGCGGAGGAAGTTTCACCGTCCGTG---TATACTATGACAATCCTCTGCTAGTCCGGTCGCAGTCCGGGATTGCCG	1	33	Deletion	0	-3	KSAEEVSPSVYTMTILC*	KSAEEVSPSVDYTMTILC*	AAGTCAGCGGAGGAAGTTTCACCGTCCGTG---TATACTATGACAATCCTCTGCTAGTCCGGTCGCAGTCCGGGATTGCCG	AAGTCCGCGGAGGAAGTTTCACCGTCCGTGGACTATACTATGACAATCCTCTGCTAGTCCGGTCGCAGTCCAGGATTGCCG
AAGTCAGCGGAGGAAGTTTCACCGTCCGTGG--TGaTACTATGACAATCCTCTTCTAGTCCGGTCGCAGTCCAGGATTGCCG	1	27	Insertion and Deletion	0	-1	KSAEEVSPSVVIL*	KSAEEVSPSVDYTMTILC*	AAGTCAGCGGAGGAAGTTTCACCGTCCGTGG--TGATACTATGACAATCCTCTTCTAGTCCGGTCGCAGTCCAGGATTGCCG	AAGTCCGCGGAGGAAGTTTCACCGTCCGTGGACTATACTATGACAATCCTCTGCTAGTCCGGTCGCAGTCCAGGATTGCCG
AAGTCAGCGGAGGAAGTTTCACCGTCCGTGG-CTATACTATGACAATCCTCTGCTAGTCCGGTCGCAGTCCAGGATTGCCG	1	35	Deletion	0	-1	KSAEEVSPSVAIL*	KSAEEVSPSVDYTMTILC*	AAGTCAGCGGAGGAAGTTTCACCGTCCGTGG-CTATACTATGACAATCCTCTGCTAGTCCGGTCGCAGTCCAGGATTGCCG	AAGTCCGCGGAGGAAGTTTCACCGTCCGTGGACTATACTATGACAATCCTCTGCTAGTCCGGTCGCAGTCCAGGATTGCCG
AAGTCAGCGGAGGAAGTTTCACCGTCCGTGGA-------AAcagtcagtGACAATCCTCTGCTAGTCCGGTCGCAGTCCAGGATTGCCG	1	35	Insertion and Deletion	0	1	KSAEEVSPSVETVSDNPLLVRSQSRIA	KSAEEVSPSVDYTMTILC*	AAGTCAGCGGAGGAAGTTTCACCGTCCGTGGA-------AACAGTCAGTGACAATCCTCTGCTAGTCCGGTCGCAGTCCAGGATTGCCG	AAGTCCGCGGAGGAAGTTTCACCGTCCGTGGACTATACTATGACAATCCTCTGCTAGTCCGGTCGCAGTCCAGGATTGCCG
AAGTCAGCGGAGGAAGTTTCACCGTCCGTGGA--ATACTATGACAATCCTCTGCTAGTCCGGTCGCAGTCCAGGATTGCCG	1	33	Deletion	0	-2	KSAEEVSPSVEYYDNPLLVRSQSRIA	KSAEEVSPSVDYTMTILC*	AAGTCAGCGGAGGAAGTTTCACCGTCCGTGGA--ATACTATGACAATCCTCTGCTAGTCCGGTCGCAGTCCAGGATTGCCG	AAGTCCGCGGAGGAAGTTTCACCGTCCGTGGACTATACTATGACAATCCTCTGCTAGTCCGGTCGCAGTCCAGGATTGCCG
AAGTCAGCGGAGGAAGTTTCACCGTCCGTGGA-TATAATATGACAATCCTCTGCTAGTCCGGTCGCAGTCCAGGATTGCCG	1	29	Deletion	0	-1	KSAEEVSPSVDII*	KSAEEVSPSVDYTMTILC*	AAGTCAGCGGAGGAAGTTTCACCGTCCGTGGA-TATAATATGACAATCCTCTGCTAGTCCGGTCGCAGTCCAGGATTGCCG	AAGTCCGCGGAGGAAGTTTCACCGTCCGTGGACTATACTATGACAATCCTCTGCTAGTCCGGTCGCAGTCCAGGATTGCCG
AAGTCAGCGGAGGAAGTTTCACCGTCCGTGGA-TATACTATGAAAATCCTCTGCTAGTCCGGTCGCAGTCCAGGATTGCCG	1	31	Deletion	0	-1	KSAEEVSPSVDIL*	KSAEEVSPSVDYTMTILC*	AAGTCAGCGGAGGAAGTTTCACCGTCCGTGGA-TATACTATGAAAATCCTCTGCTAGTCCGGTCGCAGTCCAGGATTGCCG	AAGTCCGCGGAGGAAGTTTCACCGTCCGTGGACTATACTATGACAATCCTCTGCTAGTCCGGTCGCAGTCCAGGATTGCCG
AAGTCAGCGGAGGAAGTTTCACCGTCCGTGGAaaCCAT-CCGTGACAATCCTCTGCTAGTCCGGTCGCAGTCCCGGATTGCCG	1	25	Insertion and Deletion	0	1	KSAEEVSPSVETIRDNPLLVRSQSRIA	KSAEEVSPSVDYTMTILC*	AAGTCAGCGGAGGAAGTTTCACCGTCCGTGGAAACCAT-CCGTGACAATCCTCTGCTAGTCCGGTCGCAGTCCCGGATTGCCG	AAGTCCGCGGAGGAAGTTTCACCGTCCGTGGACTATACTATGACAATCCTCTGCTAGTCCGGTCGCAGTCCAGGATTGCCG
AAGTCAGCGGAGGAAGTTTCACCGTCCGTGGAATATAATATGACAATCCTATGCTAGTCCGGTCGCAGTCCAGGATTGCCG	1	25	4 Base Changes	0	0	KSAEEVSPSVEYNMTILC*	KSAEEVSPSVDYTMTILC*	AAGTCAGCGGAGGAAGTTTCACCGTCCGTGGAATATAATATGACAATCCTATGCTAGTCCGGTCGCAGTCCAGGATTGCCG	AAGTCCGCGGAGGAAGTTTCACCGTCCGTGGACTATACTATGACAATCCTCTGCTAGTCCGGTCGCAGTCCAGGATTGCCG
AAGTCAGCGGAGGAAGTTTCACCGTCCGTGGACTAAACTATGACAATCCTCTGCTAGTCCGGTCGCAGTCCAGGATTGCCG	1	34	2 Base Changes	0	0	KSAEEVSPSVD*	KSAEEVSPSVDYTMTILC*	AAGTCAGCGGAGGAAGTTTCACCGTCCGTGGACTAAACTATGACAATCCTCTGCTAGTCCGGTCGCAGTCCAGGATTGCCG	AAGTCCGCGGAGGAAGTTTCACCGTCCGTGGACTATACTATGACAATCCTCTGCTAGTCCGGTCGCAGTCCAGGATTGCCG
AAGTCAGCGGAGGAAGTTTCACCGTCCGTGGACTATACAATGACAATCCTCTGCTAGTCCGGTCGCAGTCCAGGATTGCCG	1	29	2 Base Changes	0	0	KSAEEVSPSVDYTMTILC*	KSAEEVSPSVDYTMTILC*	AAGTCAGCGGAGGAAGTTTCACCGTCCGTGGACTATACAATGACAATCCTCTGCTAGTCCGGTCGCAGTCCAGGATTGCCG	AAGTCCGCGGAGGAAGTTTCACCGTCCGTGGACTATACTATGACAATCCTCTGCTAGTCCGGTCGCAGTCCAGGATTGCCG
AAGTCAGCGGAGGAAGTTTCACCGTCCGTGGACTATACTATGAAAATCCTCTGCTAGTACTGTCTCAGTCCAGGATTGCCG	1	27	5 Base Changes	0	0	KSAEEVSPSVDYTMKILC*	KSAEEVSPSVDYTMTILC*	AAGTCAGCGGAGGAAGTTTCACCGTCCGTGGACTATACTATGAAAATCCTCTGCTAGTACTGTCTCAGTCCAGGATTGCCG	AAGTCCGCGGAGGAAGTTTCACCGTCCGTGGACTATACTATGACAATCCTCTGCTAGTCCGGTCGCAGTCCAGGATTGCCG
AAGTCAGCGGAGGAAGTTTCACCGTCCGTGGACTATACTATGAAAATCCTCTGCTAGTCCGGTCGCAGTCCAGGATTGCCG	1	28	2 Base Changes	0	0	KSAEEVSPSVDYTMKILC*	KSAEEVSPSVDYTMTILC*	AAGTCAGCGGAGGAAGTTTCACCGTCCGTGGACTATACTATGAAAATCCTCTGCTAGTCCGGTCGCAGTCCAGGATTGCCG	AAGTCCGCGGAGGAAGTTTCACCGTCCGTGGACTATACTATGACAATCCTCTGCTAGTCCGGTCGCAGTCCAGGATTGCCG
AAGTCAGCGGAGGAAGTTTCACCGTCCGTGGACTATACTATGACAATCCTCTGCTAGTCCAGTCGCAGTCCAGGATTGCCG	1	35	2 Base Changes	0	0	KSAEEVSPSVDYTMTILC*	KSAEEVSPSVDYTMTILC*	AAGTCAGCGGAGGAAGTTTCACCGTCCGTGGACTATACTATGACAATCCTCTGCTAGTCCAGTCGCAGTCCAGGATTGCCG	AAGTCCGCGGAGGAAGTTTCACCGTCCGTGGACTATACTATGACAATCCTCTGCTAGTCCGGTCGCAGTCCAGGATTGCCG
AAGTCAGCGGAGGAAGTTTCACCGTCCGTGGACTATACTATGACAATCCTCTGCTAGTCCGGTCTCAGTCCAGGATTGCCG	1	30	2 Base Changes	0	0	KSAEEVSPSVDYTMTILC*	KSAEEVSPSVDYTMTILC*	AAGTCAGCGGAGGAAGTTTCACCGTCCGTGGACTATACTATGACAATCCTCTGCTAGTCCGGTCTCAGTCCAGGATTGCCG	AAGTCCGCGGAGGAAGTTTCACCGTCCGTGGACTATACTATGACAATCCTCTGCTAGTCCGGTCGCAGTCCAGGATTGCCG
AAGTCAGCGGAGGAAGTTTCACCGTCCGTGGACTATACTATGACAATCCTCTGCTAGTCCGTTCGCAGTCCAGGATTGCCG	1	25	2 Base Changes	0	0	KSAEEVSPSVDYTMTILC*	KSAEEVSPSVDYTMTILC*	AAGTCAGCGGAGGAAGTTTCACCGTCCGTGGACTATACTATGACAATCCTCTGCTAGTCCGTTCGCAGTCCAGGATTGCCG	AAGTCCGCGGAGGAAGTTTCACCGTCCGTGGACTATACTATGACAATCCTCTGCTAGTCCGGTCGCAGTCCAGGATTGCCG
AAGTCAGCGGAGGAAGTTTCACCGTCCGTGGACTATACTATGACAATCCTCTTCTAGTCCGGTCGCAGTCAAGGATTGCCG	1	27	3 Base Changes	0	0	KSAEEVSPSVDYTMTILF*	KSAEEVSPSVDYTMTILC*	AAGTCAGCGGAGGAAGTTTCACCGTCCGTGGACTATACTATGACAATCCTCTTCTAGTCCGGTCGCAGTCAAGGATTGCCG	AAGTCCGCGGAGGAAGTTTCACCGTCCGTGGACTATACTATGACAATCCTCTGCTAGTCCGGTCGCAGTCCAGGATTGCCG
AAGTCAGCGGAGGAAGTTTCACCGTCCGTGGACTATACTATGACATTCCTCTGCTAGTCCGGTCGCAGTCCAGGATTGCCG	1	35	2 Base Changes	0	0	KSAEEVSPSVDYTMTFLC*	KSAEEVSPSVDYTMTILC*	AAGTCAGCGGAGGAAGTTTCACCGTCCGTGGACTATACTATGACATTCCTCTGCTAGTCCGGTCGCAGTCCAGGATTGCCG	AAGTCCGCGGAGGAAGTTTCACCGTCCGTGGACTATACTATGACAATCCTCTGCTAGTCCGGTCGCAGTCCAGGATTGCCG
AAGTCAGCGGAGGAAGTTTCACCGTCCGTGGACTATACTATGGCAATCCTCTGCTAGTCCGTTCGCAGACCAGGATTGCCG	1	23	4 Base Changes	0	0	KSAEEVSPSVDYTMAILC*	KSAEEVSPSVDYTMTILC*	AAGTCAGCGGAGGAAGTTTCACCGTCCGTGGACTATACTATGGCAATCCTCTGCTAGTCCGTTCGCAGACCAGGATTGCCG	AAGTCCGCGGAGGAAGTTTCACCGTCCGTGGACTATACTATGACAATCCTCTGCTAGTCCGGTCGCAGTCCAGGATTGCCG
AAGTCAGCGGAGGAAGTTTCACCGTCCGTGGagACAAAACTAAGACAATCCTCTGATAGTCCGGTCGCAGTCCAGGATTGCCG	1	29	Insertion	0	2	KSAEEVSPSVETKLRQSSDSPVAVQDC	KSAEEVSPSVDYTMTILC*	AAGTCAGCGGAGGAAGTTTCACCGTCCGTGGAGACAAAACTAAGACAATCCTCTGATAGTCCGGTCGCAGTCCAGGATTGCCG	AAGTCCGCGGAGGAAGTTTCACCGTCCGTGGACTATACTATGACAATCCTCTGCTAGTCCGGTCGCAGTCCAGGATTGCCG
AAGTCAGCGGAGGAAGTTTCACCGTCCGTGGTactattatactaCTATACTATGACAATACTCTGCTAGTCCGGTCGCAGTCCAGGATTGCCG	1	28	Insertion	0	12	KSAEEVSPSVVLLYYYTMTILC*	KSAEEVSPSVDYTMTILC*	AAGTCAGCGGAGGAAGTTTCACCGTCCGTGGTACTATTATACTACTATACTATGACAATACTCTGCTAGTCCGGTCGCAGTCCAGGATTGCCG	AAGTCCGCGGAGGAAGTTTCACCGTCCGTGGACTATACTATGACAATCCTCTGCTAGTCCGGTCGCAGTCCAGGATTGCCG
AAGTCAGCGGAGGAAGTTTCACCGTCCGTGGtgACAATCCTATGACAATCCTCTGCTAGTCCGGTCGCAGTCCAGGATTGCCG	1	35	Insertion	0	2	KSAEEVSPSVVTIL*	KSAEEVSPSVDYTMTILC*	AAGTCAGCGGAGGAAGTTTCACCGTCCGTGGTGACAATCCTATGACAATCCTCTGCTAGTCCGGTCGCAGTCCAGGATTGCCG	AAGTCCGCGGAGGAAGTTTCACCGTCCGTGGACTATACTATGACAATCCTCTGCTAGTCCGGTCGCAGTCCAGGATTGCCG
AAGTCAGCGGAGGAAGTTTCACCTTCAGTGGACTATACTATGACAATCCTCTGCTAGTCCGGTCGCAGTCCAGGATTGCCG	1	26	3 Base Changes	0	0	KSAEEVSPSVDYTMTILC*	KSAEEVSPSVDYTMTILC*	AAGTCAGCGGAGGAAGTTTCACCTTCAGTGGACTATACTATGACAATCCTCTGCTAGTCCGGTCGCAGTCCAGGATTGCCG	AAGTCCGCGGAGGAAGTTTCACCGTCCGTGGACTATACTATGACAATCCTCTGCTAGTCCGGTCGCAGTCCAGGATTGCCG
AAGTCAGCGGAGGAAGTTTCACCTTCCGTTGACTATACTATGACAATCCTCTGCTAGTCCGGACGAAGTCCAGGATTGCCG	1	27	5 Base Changes	0	0	KSAEEVSPSVDYTMTILC*	KSAEEVSPSVDYTMTILC*	AAGTCAGCGGAGGAAGTTTCACCTTCCGTTGACTATACTATGACAATCCTCTGCTAGTCCGGACGAAGTCCAGGATTGCCG	AAGTCCGCGGAGGAAGTTTCACCGTCCGTGGACTATACTATGACAATCCTCTGCTAGTCCGGTCGCAGTCCAGGATTGCCG
AAGTCAGCGGAGGAATTTTCACCGTCAGTGGA-TATACTATGACAATCCTCTGCTAGTCCGGTCGCAGTCCAGGATTGCCG	1	31	Deletion	0	-1	KSAEEFSPSVDIL*	KSAEEVSPSVDYTMTILC*	AAGTCAGCGGAGGAATTTTCACCGTCAGTGGA-TATACTATGACAATCCTCTGCTAGTCCGGTCGCAGTCCAGGATTGCCG	AAGTCCGCGGAGGAAGTTTCACCGTCCGTGGACTATACTATGACAATCCTCTGCTAGTCCGGTCGCAGTCCAGGATTGCCG
AAGTCAGCGGAGGACGTTTCACCGTCCGAGGACTATACTATTACAAACCTCTGCTAGTCCGGTCGCAGTCCAGGATTGCCG	1	26	5 Base Changes	0	0	KSAEDVSPSEDYTITNLC*	KSAEEVSPSVDYTMTILC*	AAGTCAGCGGAGGACGTTTCACCGTCCGAGGACTATACTATTACAAACCTCTGCTAGTCCGGTCGCAGTCCAGGATTGCCG	AAGTCCGCGGAGGAAGTTTCACCGTCCGTGGACTATACTATGACAATCCTCTGCTAGTCCGGTCGCAGTCCAGGATTGCCG
AAGTCAGCGGAGTAAGTTTCACCGTCCGTGGACTATACTATGACAATCCTCTGCTAGTCCGGTCGCAGTCCAGGATTGCCG	1	30	2 Base Changes	0	0	KSAE*	KSAEEVSPSVDYTMTILC*	AAGTCAGCGGAGTAAGTTTCACCGTCCGTGGACTATACTATGACAATCCTCTGCTAGTCCGGTCGCAGTCCAGGATTGCCG	AAGTCCGCGGAGGAAGTTTCACCGTCCGTGGACTATACTATGACAATCCTCTGCTAGTCCGGTCGCAGTCCAGGATTGCCG
AAGTCAGCGGAGTAAGTTTCACCGTCCGTGGtgACAATCCTATGACAATCCTCTGCTAGTCCGGTCGCAGTCCAGGATTGCCG	1	30	Insertion	0	2	KSAE*	KSAEEVSPSVDYTMTILC*	AAGTCAGCGGAGTAAGTTTCACCGTCCGTGGTGACAATCCTATGACAATCCTCTGCTAGTCCGGTCGCAGTCCAGGATTGCCG	AAGTCCGCGGAGGAAGTTTCACCGTCCGTGGACTATACTATGACAATCCTCTGCTAGTCCGGTCGCAGTCCAGGATTGCCG
AAGTCAGCGGATGAAGTTTCACCGTCCGTGGTactattatactaCTATACTATGACAATCCTCTGCTAGTCCGGTCGCAGTCCAGGATTGCCG	1	30	Insertion	0	12	KSADEVSPSVVLLYYYTMTILC*	KSAEEVSPSVDYTMTILC*	AAGTCAGCGGATGAAGTTTCACCGTCCGTGGTACTATTATACTACTATACTATGACAATCCTCTGCTAGTCCGGTCGCAGTCCAGGATTGCCG	AAGTCCGCGGAGGAAGTTTCACCGTCCGTGGACTATACTATGACAATCCTCTGCTAGTCCGGTCGCAGTCCAGGATTGCCG
AAGTCCACGGAGGAAGTTTCACCG---------TATACTATGACAATCCTCTGCTAGTCCGGTCGCAGTCCAGGATTGCCG	1	35	Deletion	0	-9	KSTEEVSPYTMTILC*	KSAEEVSPSVDYTMTILC*	AAGTCCACGGAGGAAGTTTCACCG---------TATACTATGACAATCCTCTGCTAGTCCGGTCGCAGTCCAGGATTGCCG	AAGTCCGCGGAGGAAGTTTCACCGTCCGTGGACTATACTATGACAATCCTCTGCTAGTCCGGTCGCAGTCCAGGATTGCCG
AAGTCCACGGAGGAAGTTTCACCGTCCG-------TACTATGACAATCCTCTGCTAGTCCGGTCGCAGTCCAGGATTGCCG	1	35	Deletion	0	-7	KSTEEVSPSVL*	KSAEEVSPSVDYTMTILC*	AAGTCCACGGAGGAAGTTTCACCGTCCG-------TACTATGACAATCCTCTGCTAGTCCGGTCGCAGTCCAGGATTGCCG	AAGTCCGCGGAGGAAGTTTCACCGTCCGTGGACTATACTATGACAATCCTCTGCTAGTCCGGTCGCAGTCCAGGATTGCCG
AAGTCCACGGAGGAAGTTTCACCGTCCGGTGACAtagtATACTATGACAATCCTCTGCTAGTCCGGTCGCAGTCCAGGATTGCCG	1	34	Insertion	0	4	KSTEEVSPSGDIVYYDNPLLVRSQSRIA	KSAEEVSPSVDYTMTILC*	AAGTCCACGGAGGAAGTTTCACCGTCCGGTGACATAGTATACTATGACAATCCTCTGCTAGTCCGGTCGCAGTCCAGGATTGCCG	AAGTCCGCGGAGGAAGTTTCACCGTCCGTGGACTATACTATGACAATCCTCTGCTAGTCCGGTCGCAGTCCAGGATTGCCG
AAGTCCACGGAGGAAGTTTCACCGTCCGT------CACTATGACAATCCTCTGCTAGTCCGGTCGCAGTCCAGGATTGCCG	1	35	Deletion	0	-6	KSTEEVSPSVTMTILC*	KSAEEVSPSVDYTMTILC*	AAGTCCACGGAGGAAGTTTCACCGTCCGT------CACTATGACAATCCTCTGCTAGTCCGGTCGCAGTCCAGGATTGCCG	AAGTCCGCGGAGGAAGTTTCACCGTCCGTGGACTATACTATGACAATCCTCTGCTAGTCCGGTCGCAGTCCAGGATTGCCG
AAGTCCACGGAGGAAGTTTCACCGTCCGTGGA-TATACTATGACAATCCTCTGCTAGTCCGGTCGCAGTCAAGGATTGCCG	1	35	Deletion	0	-1	KSTEEVSPSVDIL*	KSAEEVSPSVDYTMTILC*	AAGTCCACGGAGGAAGTTTCACCGTCCGTGGA-TATACTATGACAATCCTCTGCTAGTCCGGTCGCAGTCAAGGATTGCCG	AAGTCCGCGGAGGAAGTTTCACCGTCCGTGGACTATACTATGACAATCCTCTGCTAGTCCGGTCGCAGTCCAGGATTGCCG
AAGTCCACGGAGGAAGTTTCACCGTCCGTGGACTATACTATGACAATCATCTGCTAGTCCGGTCGCAGTCCAGGATTGCCG	1	35	2 Base Changes	0	0	KSTEEVSPSVDYTMTIIC*	KSAEEVSPSVDYTMTILC*	AAGTCCACGGAGGAAGTTTCACCGTCCGTGGACTATACTATGACAATCATCTGCTAGTCCGGTCGCAGTCCAGGATTGCCG	AAGTCCGCGGAGGAAGTTTCACCGTCCGTGGACTATACTATGACAATCCTCTGCTAGTCCGGTCGCAGTCCAGGATTGCCG
AAGTCCACGGAGGANGTTTCACCGTCCGTGGACTATACTATGACAATCCTCTGCTAGTCCGGTCGCAGTCCAGGATTGCCG	1	33	2 Base Changes	0	0	KSTEXVSPSVDYTMTILC*	KSAEEVSPSVDYTMTILC*	AAGTCCACGGAGGANGTTTCACCGTCCGTGGACTATACTATGACAATCCTCTGCTAGTCCGGTCGCAGTCCAGGATTGCCG	AAGTCCGCGGAGGAAGTTTCACCGTCCGTGGACTATACTATGACAATCCTCTGCTAGTCCGGTCGCAGTCCAGGATTGCCG
AAGTCCCCGGAGGAAGTTTCACCGTCCGTGG--TGaTACTATGACAATCCTCTGCTAGTCCGGTCGCAGTCCAGGATTGCCG	1	34	Insertion and Deletion	0	-1	KSPEEVSPSVVIL*	KSAEEVSPSVDYTMTILC*	AAGTCCCCGGAGGAAGTTTCACCGTCCGTGG--TGATACTATGACAATCCTCTGCTAGTCCGGTCGCAGTCCAGGATTGCCG	AAGTCCGCGGAGGAAGTTTCACCGTCCGTGGACTATACTATGACAATCCTCTGCTAGTCCGGTCGCAGTCCAGGATTGCCG
AAGTCCCCGGAGGAAGTTTCACCGTCCGTTGACTATACTATGACAATCCTCTGCTAGTCCGGTCGCAGTCCAGGATTGCCG	1	32	2 Base Changes	0	0	KSPEEVSPSVDYTMTILC*	KSAEEVSPSVDYTMTILC*	AAGTCCCCGGAGGAAGTTTCACCGTCCGTTGACTATACTATGACAATCCTCTGCTAGTCCGGTCGCAGTCCAGGATTGCCG	AAGTCCGCGGAGGAAGTTTCACCGTCCGTGGACTATACTATGACAATCCTCTGCTAGTCCGGTCGCAGTCCAGGATTGCCG
AAGTCCCCGGAGGAAGTTTCACCGTCCTTGGACTATACTATGACAAACCTCTGCTAGTCCGGTCGCAGTCCAGGATTGCCG	1	28	3 Base Changes	0	0	KSPEEVSPSLDYTMTNLC*	KSAEEVSPSVDYTMTILC*	AAGTCCCCGGAGGAAGTTTCACCGTCCTTGGACTATACTATGACAAACCTCTGCTAGTCCGGTCGCAGTCCAGGATTGCCG	AAGTCCGCGGAGGAAGTTTCACCGTCCGTGGACTATACTATGACAATCCTCTGCTAGTCCGGTCGCAGTCCAGGATTGCCG
AAGTCCGAGGAGGAAGTTTCACAGTCCGTGGACTATACTATGACAATCCTCTGCTAGTCCGGTCGCAGTCCAGGATTGCCG	1	29	2 Base Changes	0	0	KSEEEVSQSVDYTMTILC*	KSAEEVSPSVDYTMTILC*	AAGTCCGAGGAGGAAGTTTCACAGTCCGTGGACTATACTATGACAATCCTCTGCTAGTCCGGTCGCAGTCCAGGATTGCCG	AAGTCCGCGGAGGAAGTTTCACCGTCCGTGGACTATACTATGACAATCCTCTGCTAGTCCGGTCGCAGTCCAGGATTGCCG
AAGTCCGAGGAGGAAGTTTCACCGTACGTGG--TGaTACTATGACAATCCTCTGCTAGTCCGGTCGCAGTCCAGGATTGCCG	1	28	Insertion and Deletion	0	-1	KSEEEVSPYVVIL*	KSAEEVSPSVDYTMTILC*	AAGTCCGAGGAGGAAGTTTCACCGTACGTGG--TGATACTATGACAATCCTCTGCTAGTCCGGTCGCAGTCCAGGATTGCCG	AAGTCCGCGGAGGAAGTTTCACCGTCCGTGGACTATACTATGACAATCCTCTGCTAGTCCGGTCGCAGTCCAGGATTGCCG
AAGTCCGAGGAGGAAGTTTCACCGTACGTGGACTATACTATGACAATCCTCTGCTAGTCCGGTCGCAGTCCAGGATTGCCG	1	31	2 Base Changes	0	0	KSEEEVSPYVDYTMTILC*	KSAEEVSPSVDYTMTILC*	AAGTCCGAGGAGGAAGTTTCACCGTACGTGGACTATACTATGACAATCCTCTGCTAGTCCGGTCGCAGTCCAGGATTGCCG	AAGTCCGCGGAGGAAGTTTCACCGTCCGTGGACTATACTATGACAATCCTCTGCTAGTCCGGTCGCAGTCCAGGATTGCCG
AAGTCCGAGGAGGAAGTTTCACCGTCCGT------CACTATGACAATCCTCTGCTAGTCCGGTCGCAGTCAAGGATTGCCG	1	33	Deletion	0	-6	KSEEEVSPSVTMTILC*	KSAEEVSPSVDYTMTILC*	AAGTCCGAGGAGGAAGTTTCACCGTCCGT------CACTATGACAATCCTCTGCTAGTCCGGTCGCAGTCAAGGATTGCCG	AAGTCCGCGGAGGAAGTTTCACCGTCCGTGGACTATACTATGACAATCCTCTGCTAGTCCGGTCGCAGTCCAGGATTGCCG
AAGTCCGAGGAGGAAGTTTCACCGTCCGTGG--TGaAACTATGACAATCCTCTGCTAGTCCGGTCGCAGTCCAGGATTGCCG	1	30	Insertion and Deletion	0	-1	KSEEEVSPSVVKL*	KSAEEVSPSVDYTMTILC*	AAGTCCGAGGAGGAAGTTTCACCGTCCGTGG--TGAAACTATGACAATCCTCTGCTAGTCCGGTCGCAGTCCAGGATTGCCG	AAGTCCGCGGAGGAAGTTTCACCGTCCGTGGACTATACTATGACAATCCTCTGCTAGTCCGGTCGCAGTCCAGGATTGCCG
AAGTCCGAGGAGGAAGTTTCACCGTCCGTGG--TGaTACTATGACAATCCTCTGCTAGTCCGGTCGCAGTCCAGGATTGCCG	1	31	Insertion and Deletion	0	-1	KSEEEVSPSVVIL*	KSAEEVSPSVDYTMTILC*	AAGTCCGAGGAGGAAGTTTCACCGTCCGTGG--TGATACTATGACAATCCTCTGCTAGTCCGGTCGCAGTCCAGGATTGCCG	AAGTCCGCGGAGGAAGTTTCACCGTCCGTGGACTATACTATGACAATCCTCTGCTAGTCCGGTCGCAGTCCAGGATTGCCG
AAGTCCGAGGAGGAAGTTTCACCGTCCGTGGACTATAATATGACAATCCTCTGCTAGTCCGGTCGCAGTCCAGGATTGCCG	1	26	2 Base Changes	0	0	KSEEEVSPSVDYNMTILC*	KSAEEVSPSVDYTMTILC*	AAGTCCGAGGAGGAAGTTTCACCGTCCGTGGACTATAATATGACAATCCTCTGCTAGTCCGGTCGCAGTCCAGGATTGCCG	AAGTCCGCGGAGGAAGTTTCACCGTCCGTGGACTATACTATGACAATCCTCTGCTAGTCCGGTCGCAGTCCAGGATTGCCG
AAGTCCGAGGAGGAAGTTTCACCGTCCGTGGACTATAATATTACAATCATCTGCTAGTCCGGTCGCAGTCCAGGATTGCCG	1	27	4 Base Changes	0	0	KSEEEVSPSVDYNITIIC*	KSAEEVSPSVDYTMTILC*	AAGTCCGAGGAGGAAGTTTCACCGTCCGTGGACTATAATATTACAATCATCTGCTAGTCCGGTCGCAGTCCAGGATTGCCG	AAGTCCGCGGAGGAAGTTTCACCGTCCGTGGACTATACTATGACAATCCTCTGCTAGTCCGGTCGCAGTCCAGGATTGCCG
AAGTCCGAGGAGGAAGTTTCACCGTCCGTGGACTATACTATGACAATCCTCTGCTAGTCCGGTCGCAGTACAGGATTGCCG	1	26	2 Base Changes	0	0	KSEEEVSPSVDYTMTILC*	KSAEEVSPSVDYTMTILC*	AAGTCCGAGGAGGAAGTTTCACCGTCCGTGGACTATACTATGACAATCCTCTGCTAGTCCGGTCGCAGTACAGGATTGCCG	AAGTCCGCGGAGGAAGTTTCACCGTCCGTGGACTATACTATGACAATCCTCTGCTAGTCCGGTCGCAGTCCAGGATTGCCG
AAGTCCGAGGAGGAAGTTTCACCGTCCGTGGACTATACTATGACCATCCTCTGCTAGTCCGGTCGCAGTCCAGGATTGCCG	1	27	2 Base Changes	0	0	KSEEEVSPSVDYTMTILC*	KSAEEVSPSVDYTMTILC*	AAGTCCGAGGAGGAAGTTTCACCGTCCGTGGACTATACTATGACCATCCTCTGCTAGTCCGGTCGCAGTCCAGGATTGCCG	AAGTCCGCGGAGGAAGTTTCACCGTCCGTGGACTATACTATGACAATCCTCTGCTAGTCCGGTCGCAGTCCAGGATTGCCG
AAGTCCGAGGAGGAAGTTTCACCGTCCGTGGTactattatactaCTATACTATGACAATCCTCTGCTAGTCCGGTCGCAGTCCAGGATTGCCG	1	35	Insertion	0	12	KSEEEVSPSVVLLYYYTMTILC*	KSAEEVSPSVDYTMTILC*	AAGTCCGAGGAGGAAGTTTCACCGTCCGTGGTACTATTATACTACTATACTATGACAATCCTCTGCTAGTCCGGTCGCAGTCCAGGATTGCCG	AAGTCCGCGGAGGAAGTTTCACCGTCCGTGGACTATACTATGACAATCCTCTGCTAGTCCGGTCGCAGTCCAGGATTGCCG
AAGTCCGAGGAGGAAGTTTCACCGTCCGTGGtgACAATCCTATGACAATCCTCTGCTAGTCAGGTCGCAGTCCAGGATTGCCG	1	35	Insertion	0	2	KSEEEVSPSVVTIL*	KSAEEVSPSVDYTMTILC*	AAGTCCGAGGAGGAAGTTTCACCGTCCGTGGTGACAATCCTATGACAATCCTCTGCTAGTCAGGTCGCAGTCCAGGATTGCCG	AAGTCCGCGGAGGAAGTTTCACCGTCCGTGGACTATACTATGACAATCCTCTGCTAGTCCGGTCGCAGTCCAGGATTGCCG
AAGTCCGAGGAGGAAGTTTCACCGTCCGTGTACTATACTATGACAATCCTCTGCGAGTCCGGTCGCAGTCCAGGAATGCCG	1	22	4 Base Changes	0	0	KSEEEVSPSVYYTMTILCESGRSPGMP	KSAEEVSPSVDYTMTILC*	AAGTCCGAGGAGGAAGTTTCACCGTCCGTGTACTATACTATGACAATCCTCTGCGAGTCCGGTCGCAGTCCAGGAATGCCG	AAGTCCGCGGAGGAAGTTTCACCGTCCGTGGACTATACTATGACAATCCTCTGCTAGTCCGGTCGCAGTCCAGGATTGCCG
AAGTCCGAGGAGGAATTATCACCTTCCGTGGACTATAAGATGACAATCCTCTGCTAGTCCGGTCGCAGTCCAGGATTGCCG	1	24	6 Base Changes	0	0	KSEEELSPSVDYKMTILC*	KSAEEVSPSVDYTMTILC*	AAGTCCGAGGAGGAATTATCACCTTCCGTGGACTATAAGATGACAATCCTCTGCTAGTCCGGTCGCAGTCCAGGATTGCCG	AAGTCCGCGGAGGAAGTTTCACCGTCCGTGGACTATACTATGACAATCCTCTGCTAGTCCGGTCGCAGTCCAGGATTGCCG
AAGTCCGAGGAGTAAGTTTCACCGTCCGTTgtGACAATCCTATGACAATCCTCTGCTAGTCCGGTCGCAGTCCAGGATTGCCG	1	30	Insertion	0	2	KSEE*	KSAEEVSPSVDYTMTILC*	AAGTCCGAGGAGTAAGTTTCACCGTCCGTTGTGACAATCCTATGACAATCCTCTGCTAGTCCGGTCGCAGTCCAGGATTGCCG	AAGTCCGCGGAGGAAGTTTCACCGTCCGTGGACTATACTATGACAATCCTCTGCTAGTCCGGTCGCAGTCCAGGATTGCCG
AAGTCCGAGGATGAAGTTTCACCGTCCGTGGA-TATACTATGACAATCCTCTGCTAGTCCGGTCGATGTCAAGGATTGCCG	1	27	Deletion	0	-1	KSEDEVSPSVDIL*	KSAEEVSPSVDYTMTILC*	AAGTCCGAGGATGAAGTTTCACCGTCCGTGGA-TATACTATGACAATCCTCTGCTAGTCCGGTCGATGTCAAGGATTGCCG	AAGTCCGCGGAGGAAGTTTCACCGTCCGTGGACTATACTATGACAATCCTCTGCTAGTCCGGTCGCAGTCCAGGATTGCCG
AAGTCCGCAGAGGAAGTTTCACCGTCCGTGG---ATACTATGACAATCCTCTGCTAGTCCGGTCGCAGTCCAGGATTGCCG	1	34	Deletion	0	-3	KSAEEVSPSVDTMTILC*	KSAEEVSPSVDYTMTILC*	AAGTCCGCAGAGGAAGTTTCACCGTCCGTGG---ATACTATGACAATCCTCTGCTAGTCCGGTCGCAGTCCAGGATTGCCG	AAGTCCGCGGAGGAAGTTTCACCGTCCGTGGACTATACTATGACAATCCTCTGCTAGTCCGGTCGCAGTCCAGGATTGCCG
AAGTCCGCAGAGGAAGTTTCACCGTCCGTGGA-------AAcagtccgtGACAATCCTCTGCTAGTCCGGTCGCAGTCCAGGATTGCCG	1	35	Insertion and Deletion	0	1	KSAEEVSPSVETVRDNPLLVRSQSRIA	KSAEEVSPSVDYTMTILC*	AAGTCCGCAGAGGAAGTTTCACCGTCCGTGGA-------AACAGTCCGTGACAATCCTCTGCTAGTCCGGTCGCAGTCCAGGATTGCCG	AAGTCCGCGGAGGAAGTTTCACCGTCCGTGGACTATACTATGACAATCCTCTGCTAGTCCGGTCGCAGTCCAGGATTGCCG
AAGTCCGCAGAGGAAGTTTCACCGTCCGTGGA-TATACTATGACAATCCTCTGCTAGTCCGGTCGCAGTCCAGGATTGCCG	1	35	Deletion	0	-1	KSAEEVSPSVDIL*	KSAEEVSPSVDYTMTILC*	AAGTCCGCAGAGGAAGTTTCACCGTCCGTGGA-TATACTATGACAATCCTCTGCTAGTCCGGTCGCAGTCCAGGATTGCCG	AAGTCCGCGGAGGAAGTTTCACCGTCCGTGGACTATACTATGACAATCCTCTGCTAGTCCGGTCGCAGTCCAGGATTGCCG
AAGTCCGCCGAGGAAGTTTCACCGTCCGTGGACTATACTATGACAATCCTCTGCTAGTCCGGTCGCAGTCCAGGATTGCCG	1	27	1 Base Change	0	0	KSAEEVSPSVDYTMTILC*	KSAEEVSPSVDYTMTILC*	AAGTCCGCCGAGGAAGTTTCACCGTCCGTGGACTATACTATGACAATCCTCTGCTAGTCCGGTCGCAGTCCAGGATTGCCG	AAGTCCGCGGAGGAAGTTTCACCGTCCGTGGACTATACTATGACAATCCTCTGCTAGTCCGGTCGCAGTCCAGGATTGCCG
AAGTCCGCGAAGGAAGTTTCACCG-----------TACTATGACAATCCTCTGCTAGTCCGGTCGCAGTCCAGGATTGCCG	1	34	Deletion	0	-11	KSAKEVSPYYDNPLLVRSQSRIA	KSAEEVSPSVDYTMTILC*	AAGTCCGCGAAGGAAGTTTCACCG-----------TACTATGACAATCCTCTGCTAGTCCGGTCGCAGTCCAGGATTGCCG	AAGTCCGCGGAGGAAGTTTCACCGTCCGTGGACTATACTATGACAATCCTCTGCTAGTCCGGTCGCAGTCCAGGATTGCCG
AAGTCCGCGAAGGAAGTTTCACCGTCCGTGGACTATACTATGACAATCCTCTGCTAGTCCGGTCGCAGACCAGGATTGCCG	1	35	2 Base Changes	0	0	KSAKEVSPSVDYTMTILC*	KSAEEVSPSVDYTMTILC*	AAGTCCGCGAAGGAAGTTTCACCGTCCGTGGACTATACTATGACAATCCTCTGCTAGTCCGGTCGCAGACCAGGATTGCCG	AAGTCCGCGGAGGAAGTTTCACCGTCCGTGGACTATACTATGACAATCCTCTGCTAGTCCGGTCGCAGTCCAGGATTGCCG
AAGTCCGCGCAGGAAGTTTCACCG-----------TACTATGACAATCCTCTGCTAGTCCGGTCGCAGTCCAGGATTGCCG	1	33	Deletion	0	-11	KSAQEVSPYYDNPLLVRSQSRIA	KSAEEVSPSVDYTMTILC*	AAGTCCGCGCAGGAAGTTTCACCG-----------TACTATGACAATCCTCTGCTAGTCCGGTCGCAGTCCAGGATTGCCG	AAGTCCGCGGAGGAAGTTTCACCGTCCGTGGACTATACTATGACAATCCTCTGCTAGTCCGGTCGCAGTCCAGGATTGCCG
AAGTCCGCGCAGGAAGTTTCACCGTCCG-------TACTATGACAATCCTCTGCTAGTCCGGTCGCAGTCCAGGATTGCCG	1	26	Deletion	0	-7	KSAQEVSPSVL*	KSAEEVSPSVDYTMTILC*	AAGTCCGCGCAGGAAGTTTCACCGTCCG-------TACTATGACAATCCTCTGCTAGTCCGGTCGCAGTCCAGGATTGCCG	AAGTCCGCGGAGGAAGTTTCACCGTCCGTGGACTATACTATGACAATCCTCTGCTAGTCCGGTCGCAGTCCAGGATTGCCG
AAGTCCGCGCAGGAAGTTTCACCGTCCGAGGACTAAACTATGACAATCCTCTGCTAGTCCGGACGCAGTCCAGGATTGCCG	1	26	4 Base Changes	0	0	KSAQEVSPSED*	KSAEEVSPSVDYTMTILC*	AAGTCCGCGCAGGAAGTTTCACCGTCCGAGGACTAAACTATGACAATCCTCTGCTAGTCCGGACGCAGTCCAGGATTGCCG	AAGTCCGCGGAGGAAGTTTCACCGTCCGTGGACTATACTATGACAATCCTCTGCTAGTCCGGTCGCAGTCCAGGATTGCCG
AAGTCCGCGCAGGAAGTTTCACCGTCCGTGG--TGaTACTATGACAATCCTCTGCTAGTCCGGTCGCAGTCCAGGATTGCCG	1	32	Insertion and Deletion	0	-1	KSAQEVSPSVVIL*	KSAEEVSPSVDYTMTILC*	AAGTCCGCGCAGGAAGTTTCACCGTCCGTGG--TGATACTATGACAATCCTCTGCTAGTCCGGTCGCAGTCCAGGATTGCCG	AAGTCCGCGGAGGAAGTTTCACCGTCCGTGGACTATACTATGACAATCCTCTGCTAGTCCGGTCGCAGTCCAGGATTGCCG
AAGTCCGCGCAGGAAGTTTCACCGTCCGTGGA-TATACTATGACAATCCTCTGCTAGTCCGGTCGCAGTCCAGGATTGCCG	1	31	Deletion	0	-1	KSAQEVSPSVDIL*	KSAEEVSPSVDYTMTILC*	AAGTCCGCGCAGGAAGTTTCACCGTCCGTGGA-TATACTATGACAATCCTCTGCTAGTCCGGTCGCAGTCCAGGATTGCCG	AAGTCCGCGGAGGAAGTTTCACCGTCCGTGGACTATACTATGACAATCCTCTGCTAGTCCGGTCGCAGTCCAGGATTGCCG
AAGTCCGCGGAAGAAGTTTCACCGTCCGGTGACAtagtATACTATGACAATCCTCTGCTAGTCCGGTCGCAGTCCAGGATTGCCG	1	35	Insertion	0	4	KSAEEVSPSGDIVYYDNPLLVRSQSRIA	KSAEEVSPSVDYTMTILC*	AAGTCCGCGGAAGAAGTTTCACCGTCCGGTGACATAGTATACTATGACAATCCTCTGCTAGTCCGGTCGCAGTCCAGGATTGCCG	AAGTCCGCGGAGGAAGTTTCACCGTCCGTGGACTATACTATGACAATCCTCTGCTAGTCCGGTCGCAGTCCAGGATTGCCG
AAGTCCGCGGACGAAGTTTCACCGTCCGT------CACTATGACAATCCTCTGCTAGTCCGGTCGCAGTCCAGGATTGCCG	1	27	Deletion	0	-6	KSADEVSPSVTMTILC*	KSAEEVSPSVDYTMTILC*	AAGTCCGCGGACGAAGTTTCACCGTCCGT------CACTATGACAATCCTCTGCTAGTCCGGTCGCAGTCCAGGATTGCCG	AAGTCCGCGGAGGAAGTTTCACCGTCCGTGGACTATACTATGACAATCCTCTGCTAGTCCGGTCGCAGTCCAGGATTGCCG
AAGTCCGCGGACGAAGTTTCACCGTCCGTGG---ATACTATGACAATCCTCTGCTAGTCCGGTCGCAGTCCAGGATTGCCG	1	35	Deletion	0	-3	KSADEVSPSVDTMTILC*	KSAEEVSPSVDYTMTILC*	AAGTCCGCGGACGAAGTTTCACCGTCCGTGG---ATACTATGACAATCCTCTGCTAGTCCGGTCGCAGTCCAGGATTGCCG	AAGTCCGCGGAGGAAGTTTCACCGTCCGTGGACTATACTATGACAATCCTCTGCTAGTCCGGTCGCAGTCCAGGATTGCCG
AAGTCCGCGGACGAAGTTTCACCGTCCGTGGACTATACTATGACAATCCTCTGCTAGTCCGGTCGCAGTCCAGGATTGCCG	1	27	1 Base Change	0	0	KSADEVSPSVDYTMTILC*	KSAEEVSPSVDYTMTILC*	AAGTCCGCGGACGAAGTTTCACCGTCCGTGGACTATACTATGACAATCCTCTGCTAGTCCGGTCGCAGTCCAGGATTGCCG	AAGTCCGCGGAGGAAGTTTCACCGTCCGTGGACTATACTATGACAATCCTCTGCTAGTCCGGTCGCAGTCCAGGATTGCCG
AAGTCCGCGGAGAAAGTTTCACCGTCCG-------TACTATGACAATCCTCTGCTAGTCCGGTCGCAGTCCAGGATTGCCG	1	30	Deletion	0	-7	KSAEKVSPSVL*	KSAEEVSPSVDYTMTILC*	AAGTCCGCGGAGAAAGTTTCACCGTCCG-------TACTATGACAATCCTCTGCTAGTCCGGTCGCAGTCCAGGATTGCCG	AAGTCCGCGGAGGAAGTTTCACCGTCCGTGGACTATACTATGACAATCCTCTGCTAGTCCGGTCGCAGTCCAGGATTGCCG
AAGTCCGCGGAGCAAGTTTCACCG-----------TACTATGACAATCCTCTGCTAGTCCGGTCGCAGTCCAGGATTGCCG	1	28	Deletion	0	-11	KSAEQVSPYYDNPLLVRSQSRIA	KSAEEVSPSVDYTMTILC*	AAGTCCGCGGAGCAAGTTTCACCG-----------TACTATGACAATCCTCTGCTAGTCCGGTCGCAGTCCAGGATTGCCG	AAGTCCGCGGAGGAAGTTTCACCGTCCGTGGACTATACTATGACAATCCTCTGCTAGTCCGGTCGCAGTCCAGGATTGCCG
AAGTCCGCGGAGCAAGTTTCACCGTACGGTGACAtagtATACTATGACAATCCTCTGCTAGTCCGGTCGCAGTCCAGGATTGCCG	1	33	Insertion	0	4	KSAEQVSPYGDIVYYDNPLLVRSQSRIA	KSAEEVSPSVDYTMTILC*	AAGTCCGCGGAGCAAGTTTCACCGTACGGTGACATAGTATACTATGACAATCCTCTGCTAGTCCGGTCGCAGTCCAGGATTGCCG	AAGTCCGCGGAGGAAGTTTCACCGTCCGTGGACTATACTATGACAATCCTCTGCTAGTCCGGTCGCAGTCCAGGATTGCCG
AAGTCCGCGGAGCAAGTTTCACCGTCCG-------TACTATGACAATCCTCTGCTAGTCCGGTCGCAGTCCAGGATTGCCG	1	35	Deletion	0	-7	KSAEQVSPSVL*	KSAEEVSPSVDYTMTILC*	AAGTCCGCGGAGCAAGTTTCACCGTCCG-------TACTATGACAATCCTCTGCTAGTCCGGTCGCAGTCCAGGATTGCCG	AAGTCCGCGGAGGAAGTTTCACCGTCCGTGGACTATACTATGACAATCCTCTGCTAGTCCGGTCGCAGTCCAGGATTGCCG
AAGTCCGCGGAGCAAGTTTCACCGTCCGGTGACAtagtATACTATGACAATCCTCTGCTAGTCCGGTCGCAGTCCAGGATTGCCG	1	34	Insertion	0	4	KSAEQVSPSGDIVYYDNPLLVRSQSRIA	KSAEEVSPSVDYTMTILC*	AAGTCCGCGGAGCAAGTTTCACCGTCCGGTGACATAGTATACTATGACAATCCTCTGCTAGTCCGGTCGCAGTCCAGGATTGCCG	AAGTCCGCGGAGGAAGTTTCACCGTCCGTGGACTATACTATGACAATCCTCTGCTAGTCCGGTCGCAGTCCAGGATTGCCG
AAGTCCGCGGAGCAAGTTTCACCTTCCGTGGACTATACTATGACAAACCTCTGATAGTCCGGTCGCAGTCCAGGATTGCCG	1	25	4 Base Changes	0	0	KSAEQVSPSVDYTMTNL*	KSAEEVSPSVDYTMTILC*	AAGTCCGCGGAGCAAGTTTCACCTTCCGTGGACTATACTATGACAAACCTCTGATAGTCCGGTCGCAGTCCAGGATTGCCG	AAGTCCGCGGAGGAAGTTTCACCGTCCGTGGACTATACTATGACAATCCTCTGCTAGTCCGGTCGCAGTCCAGGATTGCCG
AAGTCCGCGGAGCAAGTTTCAGCGTCCGTGGA-TATACTATGACAATCCTCTGCTAGTCCGGTCGCAGTCCAGGATTGCCG	1	29	Deletion	0	-1	KSAEQVSASVDIL*	KSAEEVSPSVDYTMTILC*	AAGTCCGCGGAGCAAGTTTCAGCGTCCGTGGA-TATACTATGACAATCCTCTGCTAGTCCGGTCGCAGTCCAGGATTGCCG	AAGTCCGCGGAGGAAGTTTCACCGTCCGTGGACTATACTATGACAATCCTCTGCTAGTCCGGTCGCAGTCCAGGATTGCCG
AAGTCCGCGGAGCACGTTTCACCGTCCGTGTACTATACTATGACAATCCTCTGCTAGTCCGGTCGCAGTCCAGGATTGCCG	1	27	3 Base Changes	0	0	KSAEHVSPSVYYTMTILC*	KSAEEVSPSVDYTMTILC*	AAGTCCGCGGAGCACGTTTCACCGTCCGTGTACTATACTATGACAATCCTCTGCTAGTCCGGTCGCAGTCCAGGATTGCCG	AAGTCCGCGGAGGAAGTTTCACCGTCCGTGGACTATACTATGACAATCCTCTGCTAGTCCGGTCGCAGTCCAGGATTGCCG
AAGTCCGCGGAGGAAATTTCACCG---------TATACTATGACAATCCTCTGCTAGTCCGGTCGCAGTCCAGGATTGCCG	1	29	Deletion	0	-9	KSAEEISPYTMTILC*	KSAEEVSPSVDYTMTILC*	AAGTCCGCGGAGGAAATTTCACCG---------TATACTATGACAATCCTCTGCTAGTCCGGTCGCAGTCCAGGATTGCCG	AAGTCCGCGGAGGAAGTTTCACCGTCCGTGGACTATACTATGACAATCCTCTGCTAGTCCGGTCGCAGTCCAGGATTGCCG
AAGTCCGCGGAGGAAATTTCACCGTCCGTGGA-------AAccgtccgtGACAATCCTCTGCTAGTCCGGTCGCAGTCCAGGATTGCCG	1	35	Insertion and Deletion	0	1	KSAEEISPSVETVRDNPLLVRSQSRIA	KSAEEVSPSVDYTMTILC*	AAGTCCGCGGAGGAAATTTCACCGTCCGTGGA-------AACCGTCCGTGACAATCCTCTGCTAGTCCGGTCGCAGTCCAGGATTGCCG	AAGTCCGCGGAGGAAGTTTCACCGTCCGTGGACTATACTATGACAATCCTCTGCTAGTCCGGTCGCAGTCCAGGATTGCCG
AAGTCCGCGGAGGAACTTTCACCGTCCGTGG--TGaTACTATGACAATCCTCTGCTAGTCCGGTCGCAGTCCAGGATTGCCG	1	34	Insertion and Deletion	0	-1	KSAEELSPSVVIL*	KSAEEVSPSVDYTMTILC*	AAGTCCGCGGAGGAACTTTCACCGTCCGTGG--TGATACTATGACAATCCTCTGCTAGTCCGGTCGCAGTCCAGGATTGCCG	AAGTCCGCGGAGGAAGTTTCACCGTCCGTGGACTATACTATGACAATCCTCTGCTAGTCCGGTCGCAGTCCAGGATTGCCG
AAGTCCGCGGAGGAACTTTCACCGTCCGTGGACTATACTATGACAATCCTCTGCTAGTCCGGTCGCAGTCCAGGAGTGCCG	1	26	2 Base Changes	0	0	KSAEELSPSVDYTMTILC*	KSAEEVSPSVDYTMTILC*	AAGTCCGCGGAGGAACTTTCACCGTCCGTGGACTATACTATGACAATCCTCTGCTAGTCCGGTCGCAGTCCAGGAGTGCCG	AAGTCCGCGGAGGAAGTTTCACCGTCCGTGGACTATACTATGACAATCCTCTGCTAGTCCGGTCGCAGTCCAGGATTGCCG
AAGTCCGCGGAGGAACTTTCACCGTCCGTGGACTATACTATGACAATCCTCTGCTAGTCCGGTCGCAGTCCAGGATTGCCG	1	29	1 Base Change	0	0	KSAEELSPSVDYTMTILC*	KSAEEVSPSVDYTMTILC*	AAGTCCGCGGAGGAACTTTCACCGTCCGTGGACTATACTATGACAATCCTCTGCTAGTCCGGTCGCAGTCCAGGATTGCCG	AAGTCCGCGGAGGAAGTTTCACCGTCCGTGGACTATACTATGACAATCCTCTGCTAGTCCGGTCGCAGTCCAGGATTGCCG
AAGTCCGCGGAGGAACTTTCACCGTCCGTGGTgaaaCTATACTATGACAATCCTCTGCTAGTCCGGTCGCAGTCCAGGATTGCCG	1	32	Insertion	0	4	KSAEELSPSVVKLYYDNPLLVRSQSRIA	KSAEEVSPSVDYTMTILC*	AAGTCCGCGGAGGAACTTTCACCGTCCGTGGTGAAACTATACTATGACAATCCTCTGCTAGTCCGGTCGCAGTCCAGGATTGCCG	AAGTCCGCGGAGGAAGTTTCACCGTCCGTGGACTATACTATGACAATCCTCTGCTAGTCCGGTCGCAGTCCAGGATTGCCG
AAGTCCGCGGAGGAAG-TTCACCGTCCGTGGA-TATACTATGACAATCCTCTGCTAGTCCGGTCGCAGTCCAGGATTGCCG	1	35	Deletion	0	-2	KSAEEVHRPWIYYDNPLLVRSQSRIA	KSAEEVSPSVDYTMTILC*	AAGTCCGCGGAGGAAG-TTCACCGTCCGTGGA-TATACTATGACAATCCTCTGCTAGTCCGGTCGCAGTCCAGGATTGCCG	AAGTCCGCGGAGGAAGTTTCACCGTCCGTGGACTATACTATGACAATCCTCTGCTAGTCCGGTCGCAGTCCAGGATTGCCG
AAGTCCGCGGAGGAAG-TTCACCGTCCGTGGACTATACTATGACAATCCTCTGCTAGTCCGGTCGCAGTCCAGGATTGCCG	1	33	Deletion	0	-1	KSAEEVHRPWTIL*	KSAEEVSPSVDYTMTILC*	AAGTCCGCGGAGGAAG-TTCACCGTCCGTGGACTATACTATGACAATCCTCTGCTAGTCCGGTCGCAGTCCAGGATTGCCG	AAGTCCGCGGAGGAAGTTTCACCGTCCGTGGACTATACTATGACAATCCTCTGCTAGTCCGGTCGCAGTCCAGGATTGCCG
AAGTCCGCGGAGGAAGAAACACCGTCCGTCGACTATACTATGACAATCCTCTGCTAGTCCGGTCGCAGTCCAGGATTGCCG	1	27	4 Base Changes	0	0	KSAEEETPSVDYTMTILC*	KSAEEVSPSVDYTMTILC*	AAGTCCGCGGAGGAAGAAACACCGTCCGTCGACTATACTATGACAATCCTCTGCTAGTCCGGTCGCAGTCCAGGATTGCCG	AAGTCCGCGGAGGAAGTTTCACCGTCCGTGGACTATACTATGACAATCCTCTGCTAGTCCGGTCGCAGTCCAGGATTGCCG
AAGTCCGCGGAGGAAGATTCACAGTCCGTGG--TGaAACTATGACAATCCTCTGCTAGTCCGGTCGCAGTCCAGGATTGCCG	1	29	Insertion and Deletion	0	-1	KSAEEDSQSVVKL*	KSAEEVSPSVDYTMTILC*	AAGTCCGCGGAGGAAGATTCACAGTCCGTGG--TGAAACTATGACAATCCTCTGCTAGTCCGGTCGCAGTCCAGGATTGCCG	AAGTCCGCGGAGGAAGTTTCACCGTCCGTGGACTATACTATGACAATCCTCTGCTAGTCCGGTCGCAGTCCAGGATTGCCG
AAGTCCGCGGAGGAAGATTCACCG---------TATACTATGACAATCCTCTGCTAGTCCGGTCGCAGTCCAGGATTGCCG	1	24	Deletion	0	-9	KSAEEDSPYTMTILC*	KSAEEVSPSVDYTMTILC*	AAGTCCGCGGAGGAAGATTCACCG---------TATACTATGACAATCCTCTGCTAGTCCGGTCGCAGTCCAGGATTGCCG	AAGTCCGCGGAGGAAGTTTCACCGTCCGTGGACTATACTATGACAATCCTCTGCTAGTCCGGTCGCAGTCCAGGATTGCCG
AAGTCCGCGGAGGAAGATTCACCGACCGTGGACTATACTAAGACAATCCTCTGCTAGTCCGGTCGCAGTCCAGGATTGCCG	1	32	3 Base Changes	0	0	KSAEEDSPTVDYTKTILC*	KSAEEVSPSVDYTMTILC*	AAGTCCGCGGAGGAAGATTCACCGACCGTGGACTATACTAAGACAATCCTCTGCTAGTCCGGTCGCAGTCCAGGATTGCCG	AAGTCCGCGGAGGAAGTTTCACCGTCCGTGGACTATACTATGACAATCCTCTGCTAGTCCGGTCGCAGTCCAGGATTGCCG
AAGTCCGCGGAGGAAGATTCACCGGCCGTGG--TGaAACTATGACAATCCTCTGCTAGTCCGGTCGCAGTCCAGGATTGCCG	1	22	Insertion and Deletion	0	-1	KSAEEDSPAVVKL*	KSAEEVSPSVDYTMTILC*	AAGTCCGCGGAGGAAGATTCACCGGCCGTGG--TGAAACTATGACAATCCTCTGCTAGTCCGGTCGCAGTCCAGGATTGCCG	AAGTCCGCGGAGGAAGTTTCACCGTCCGTGGACTATACTATGACAATCCTCTGCTAGTCCGGTCGCAGTCCAGGATTGCCG
AAGTCCGCGGAGGAAGATTCACCGTCAGT------CACAATGACAATCCTCTGCTAGTCCGGTCGCAGTCCAGGATTGCCG	1	27	Deletion	0	-6	KSAEEDSPSVTMTILC*	KSAEEVSPSVDYTMTILC*	AAGTCCGCGGAGGAAGATTCACCGTCAGT------CACAATGACAATCCTCTGCTAGTCCGGTCGCAGTCCAGGATTGCCG	AAGTCCGCGGAGGAAGTTTCACCGTCCGTGGACTATACTATGACAATCCTCTGCTAGTCCGGTCGCAGTCCAGGATTGCCG
AAGTCCGCGGAGGAAGATTCACCGTCCGT------CACTATGACAAACCTCTGATAGTCCGGTCGCAGTCCAGGATTGCCG	1	23	Deletion	0	-6	KSAEEDSPSVTMTNL*	KSAEEVSPSVDYTMTILC*	AAGTCCGCGGAGGAAGATTCACCGTCCGT------CACTATGACAAACCTCTGATAGTCCGGTCGCAGTCCAGGATTGCCG	AAGTCCGCGGAGGAAGTTTCACCGTCCGTGGACTATACTATGACAATCCTCTGCTAGTCCGGTCGCAGTCCAGGATTGCCG
AAGTCCGCGGAGGAAGATTCACCGTCCGT------CACTATGACAATCCTCTGCTAGTCCGGTCGCAGTCCAGCATTGCCG	1	25	Deletion	0	-6	KSAEEDSPSVTMTILC*	KSAEEVSPSVDYTMTILC*	AAGTCCGCGGAGGAAGATTCACCGTCCGT------CACTATGACAATCCTCTGCTAGTCCGGTCGCAGTCCAGCATTGCCG	AAGTCCGCGGAGGAAGTTTCACCGTCCGTGGACTATACTATGACAATCCTCTGCTAGTCCGGTCGCAGTCCAGGATTGCCG
AAGTCCGCGGAGGAAGATTCACCGTCCGT-GACGgtATACTATGACAATCCTCTGCTAGTCCGGTCGCAGTCCAGGATTGCCG	1	30	Insertion and Deletion	0	1	KSAEEDSPSVTVYYDNPLLVRSQSRIA	KSAEEVSPSVDYTMTILC*	AAGTCCGCGGAGGAAGATTCACCGTCCGT-GACGGTATACTATGACAATCCTCTGCTAGTCCGGTCGCAGTCCAGGATTGCCG	AAGTCCGCGGAGGAAGTTTCACCGTCCGTGGACTATACTATGACAATCCTCTGCTAGTCCGGTCGCAGTCCAGGATTGCCG
AAGTCCGCGGAGGAAGATTCACCGTCCGTGG---ATACTATGACAAACCTCTGCTAGTCCGGTCGCAGTCCAGGATTGCCG	1	30	Deletion	0	-3	KSAEEDSPSVDTMTNLC*	KSAEEVSPSVDYTMTILC*	AAGTCCGCGGAGGAAGATTCACCGTCCGTGG---ATACTATGACAAACCTCTGCTAGTCCGGTCGCAGTCCAGGATTGCCG	AAGTCCGCGGAGGAAGTTTCACCGTCCGTGGACTATACTATGACAATCCTCTGCTAGTCCGGTCGCAGTCCAGGATTGCCG
AAGTCCGCGGAGGAAGATTCACCGTCCGTGG---ATACTATGACAATCCTCTGCTAGTCCGGTCGCAGTCCAGGATTGCCG	1	34	Deletion	0	-3	KSAEEDSPSVDTMTILC*	KSAEEVSPSVDYTMTILC*	AAGTCCGCGGAGGAAGATTCACCGTCCGTGG---ATACTATGACAATCCTCTGCTAGTCCGGTCGCAGTCCAGGATTGCCG	AAGTCCGCGGAGGAAGTTTCACCGTCCGTGGACTATACTATGACAATCCTCTGCTAGTCCGGTCGCAGTCCAGGATTGCCG
AAGTCCGCGGAGGAAGATTCACCGTCCGTGG--TGaAACTATGACAATCCTCTGCTAGTCCGGTCGCAGTCCAGGATTGCCG	1	30	Insertion and Deletion	0	-1	KSAEEDSPSVVKL*	KSAEEVSPSVDYTMTILC*	AAGTCCGCGGAGGAAGATTCACCGTCCGTGG--TGAAACTATGACAATCCTCTGCTAGTCCGGTCGCAGTCCAGGATTGCCG	AAGTCCGCGGAGGAAGTTTCACCGTCCGTGGACTATACTATGACAATCCTCTGCTAGTCCGGTCGCAGTCCAGGATTGCCG
[truncated: 1,492 more rows]

## Sheet: Fig.2b- Seq.G4
TargetSequence	Reads	AvgQScore	Type	Pct	IndelLength	TargetAA	ReferenceAA	WideTargetSeq	WideReference	TargetLeftFlank	TargetRightFlank
[truncated: 3,831 more rows]

[truncated: 6 more sheets: Fig.2b - Seq. G8, Fig. 2b- Seq. G20, Fig.2c- fGD_simulations, Fig.S2-nosC9-CCv_rawcounts, Fig. S2-vasaC9-CCv_rawcounts, Fig. S2 - Cas9s vs CCvasa_Col]
